# Supplementary material for: The Complete Chloroplast Genome of Heimia myrtifolia and Comparative Analysis within Myrtales
Source: Molecules. 2018 Apr 8;23(4):846. doi: 10.3390/molecules23040846 (PMC6017443; doi:10.3390/molecules23040846)
Supplement: Supplementary file 1 [file molecules-23-00846-s001.zip]

Archive with 7 entries (6 files):
- Supplementary/Appendix 1-Phylogenetic tree construction matrix-S29-G68.fas
- Supplementary/Table S1 Codon usage and codon-anticodon recognition pattern of the Heimia myrtifolia chloroplast genome..xlsx
- Supplementary/Table S2 Long repeats comparison of 12 species.xlsx
- Supplementary/Table S3 SSRs comparison of 12 species.xlsx
- Supplementary/Table S4 The nucleotide variability (Pi) value among 12 species.xlsx
- Supplementary/Table S5 The GenBank accession numbers of 29 species using in phylogenetic analysis.docx
- Supplementary/
