# Supplementary material for: The Complete Chloroplast Genome of Heimia myrtifolia and Comparative Analysis within Myrtales
Source: Molecules. 2018 Apr 8;23(4):846. doi: 10.3390/molecules23040846 (PMC6017443; doi:10.3390/molecules23040846)
Supplement: Supplementary file 1 [file molecules-23-00846-s001.zip › Supplementary/Appendix 1-Phylogenetic tree construction matrix-S29-G68.fas]

>Acca_sellowiana
ATGGTAACCATTAGAGCCGACGAAATTAGTAATATTATCCGTGAACGTATTGAGCAATAT
AATAGAGAAGTAAAGATTGTAAATACCGGTACTGTACTGCAAGTAGGCGACGGCATTGCT
CGTATTTATGGTCTTGATGAAGTAATGGCGGGTGAATTAGTAGAATTTGAAGAGGGTACA
ATAGGGATTGCTCTGAATTTGGAATCAAATAATGTTGGTGTTGTATTAATGGGTGACGGT
TTGATGATACAAGAGGGAAGTTCTGTAAAAGCAACAGGAAGAATTGCTCAGATACCGGTG
AGTGAGGCTTATTTGGGTCGTGTTATAAATGCCCTGGCCAAACCTATTGATGGTCGAGGT
GAAATTTACGCTTCTGAATCTCGATTAATTGAATCTCCCGCTCCAGGTATTATTTCGAGA
CGTTCCGTATATGAGCCTCTTCAAACTGGACTTATTGCTATTGATTCGATGATCCCTATA
GGACGTGGTCAGCGAGAATTAATTATTGGGGACAGACAGACCGGTAAAACAGCAGTAGCT
ACGGATACGATTCTCAATCAACAAGGTCAAAATGTAATATGTGTTTATGTAGCTATTGGT
CAAAAAGCATCTTCTGTGGCTCAGGTAGTGAATACTCTCCAGGAAGGGGGAGCTATGGAA
TACACTATTGTGGTAGCCGAAACGGCGGATTCCCCAGCTACGTTACAATACCTCGCTCCT
TATACAGGAGCAGCTCTCGCTGAATATTTTATGTTTCGTGAACGACACACTTTAATCATT
TATGATGATCTCTCCAAACAAGCACAGGCTTATCGTCAAATGTCTCTTCTATTACGAAGA
CCACCCGGTCGCGAAGCTTATCCAGGAGATGTTTTTTATTTGCATTCACGCCTTTTGGAA
AGAGCCGCTAAATTAAGTTCTCTTTTAGGTGAAGGAAGTATGACTGCCTTACCAATAGTG
GAGACCCAGTCGGGAGATGTTTCGGCTTATATTCCTACTAATGTAATTTCCATTACAGAT
GGACAAATATTCTTATCAGCCGATCTATTTAATGCTGGAATCAGACCTGCTATTAATGTG
GGTATTTCTGTTTCTAGAGTAGGATCTGCAGCTCAAATTAAAGCCATGAAACAAGTAGCT
GGAAAATTAAAATTGGAATTAGCGCAATTCGCAGAATTAGAAGCCTTTGCACAATTCGCT
TCTGATCTCGATAAAGCTACCCAGAATCAATTGGCAAGAGGCCAACGATTACGTGAATTG
CTTAAACAATCCCAATCAGCCCCTCTCACGGTGGAAGAACAGATAATGACTATTTATACG
GGAACGAATGGTTATCTTGATTCATTAGAAATTGGACAGGTAAGGAAATTTCTTGTTGAG
TTACGCACTTACGTAAAAACCAATAAACCTCAATTCCAAGAAATTATATCTTCTACTAAA
ACATTCACTGAGGAAGCAGAAGCCCTTTTGAAAGAAGCTATCCAGGAACAGAAGGAACGC
TTTCTACTTCAGGAACAAGGATAGATGAGAATCAATCCTACTACTTCGGGTCCTGGAGTT
TCCACACTTGAAAAAAAAAACCTGGGACGTATCGCTCAAATCATTGGTCCGGTACTAGAT
GTAGCCTTTCCCCCGGGCAAGATGCCTAATATTTATAACGCTCTGGTAGTTAAAGGTCGA
GATACTATCGGTCAAGAAATTAATGTGACTTGTGAGGTACAGCAATTATTAGGAAATAAT
CGAGTTAGAGCTGTAGCTATGAGTGCTACAGATGGTCTAATGAGAGGAATGGAAGTGATT
GACACAGGAGCTCCTCTAAGTGTTCCAGTCGGCGGAGCGACTCTAGGCCGAATTTTCAAC
GTGCTTGGAGAGCCTGTTGATGATTTAGGACCTGTAGATACTCGTACAACATCTCCTATT
CATAGATCTGCGCCCGCCTTTATACAGTTAGATACAAAATTATCTATTTTTGAAACAGGA
ATTAAAGTAGTAGATCTTTTAGCCCCTTATCGGCGTGGAGGAAAAATAGGACTATTCGGG
GGGGCTGGAGTGGGTAAAACAGTACTCATTATGGAATTGATCAACAACATTGCTAAAGCT
CATGGGGGGGTATCCGTATTTGGAGGAGTAGGTGAACGTACTCGTGAAGGAAATGATCTT
TACATGGAAATGAAAGAATCTGGAGTAATTAATGAACAAAATATTGCAGAATCTAAAGTG
GCTCTAGTCTACGGTCAGATGAATGAACCCCCCGGAGCTCGTATGAGAGTTGGTTTGACT
GCCCTAACTATGGCGGAATATTTCCGAGATGTTAATGAACAAGACGTACTTCTATTTATC
GACAATATCTTCCGTTTCGTCCAAGCAGGATCTGAAGTATCCGCCTTATTGGGTAGAATG
CCTTCTGCTGTGGGTTATCAACCCACCCTTAGTACCGAAATGGGTACTTTACAAGAAAGA
ATTACTTCTACCAAAGAAGGATCCATAACTTCTATTCAAGCAGTTTATGTACCTGCGGAC
GATTTAACCGACCCTGCTCCTGCCACGACATTTGCACATTTAGATGCTACGACCGTATTA
TCAAGAGGATTAGCTGCTAAAGGTATCTATCCAGCAGTAGATCCTTTAGATTCAACGTCA
ACTATGCTCCAACCTCGAATCGTTGGTGAGGAACATTATGAAACAGCGCAAAGAGTTAAG
CAAACTTTACAACGTTACAAAGAACTTCAGGACATTATAGCTATCCTTGGGTTGGACGAA
TTATCCGAAGAGGATCGCTTAACCGTAGCAAGAGCACGAAAAATTGAGCGTTTCTTATCC
CAACCCTTTTTCGTAGCAGAAGTATTTACCGGTTCCCCCGGGAAATATGTTGGTCTAGCA
GAAACAATTAGAGGGTTTAAATTGATCCTTTCCGGAGAATTAGATGGTCTTCCTGAACAA
GCCTTTTATTTGGTAGGTAACATCGATGAAGCTACTGCGAAGGCTACGAACTTAGAAATG
GAGAGTAAATTGAAGAAATGAATGACCTTAAATCTTTGTGTACTAACCCCTAATAGAATT
GTTTGGGATTCAGAAGTGAAAGAAATCATTTTATCTACTAATACTGGACAAATTGGCGTA
TTACCAAATCACGCGCCTATTGCCACAGCTGTAGATATAGGTATTTTGAGAATACGC---
CTTAACGACCAATGGTTAACAATGGCTCTGATGGGTGGTTTTGCTAGAATAGGCAATAAT
GAGATCACTATTTTAGTAAATGACGCGGAAAAGGGTAGTGATATTGATCCACAAGAAGCT
CAGGAAACTCTTGAACTAGCGGAAGCTAACTTAAGGAAAGCT------GAAGGTAAG---
AGACAAACAATTGAGGCAAATCTAGCTCTC------AGACGAGCTAGGACACGAGTCGAG
GCTATCAATGCAATTTCATAAATGAAAAATGTAACCGATTCTTTCGTTTCCTTGGGTCAC
TGGCCATCGGCCGGGAGTTTCGGATTTAATACCGATATTTTAGCAACAAATCCAATAAAT
CTAAGTGTAGTCCTTGGTGTATTGATCTTTTTTGGAAAGGGAGTG---------------
TTAAGCGATTTATTAGATAATCGAAAACAGAGGATCTTGAATACTATTCGAAATTCAGAA
GAATTACGTGGGGGGGCCATTGAACAGCTGGAAAAAGCCCGGGCCCGTTTACGGAAAGTG
GAAATGGAAGCGGAGCAGTTTCGAGTGAATGGATACTCTGAGATAGAACAAGAAAAGTTG
AATCTGATTAATTCAACTTATAAGACCTTGGAACAATTAGAAAATTACAAAAACGAAAGC
ATTCGTTTTGAACAACAAAGAGCGATTAATCAAGTCCGACAACGCGTTTTCCAACAAGCC
TTACAAGGAGCTCTAGGAACTCTGAATAGTTGTTTGAACAACGAGTTACATTTACGTACT
ATCAGTGCTAATATTGGCATGTTTGGGGCGATGAAAGAAATAACTGATTAGATGAATCCA
CTGATTTCTGCCGCTTCCGTTATTGCTGCTGGGTTAGCTGTTGGGCTTGCTTCTATTGGA
CCTGGAGTTGGTCAAGGTACTGCTGCGGGCCAAGCTGTAGAAGGTATCGCAAGACAGCCC
GAGGCGGAGGGAAAAATACGAGGTACTTTATTGCTTAGTCTGGCTTTTATGGAAGCGTTA
ACAATTTATGGATTGGTTGTAGCCTTAGCGCTTTTATTTGCGAATCCCTTTGTGTAAATG
AATGTTTTATCA------TGTTACACCAACACACTAAAAGTGTTA---TACGATATATCG
GGTGTGGAAGTAGGCCAACATTTCTATTGGCAAATAGGAGGTTTTCAAGTCCATGGCCAA
GTCCTTATTACTTCTTGGGTTGTAATTGCTATCTTATTAGGTTCAGCCAGTATAGCTGTT
CGGAATCCACAAACCATTCCGAATGACAGTCAGAATTTCTTCGAATATGTCCTTGAATTC
ATTCGAGACGTTAGCAAAACTCAGATTGGAGAAGAATATGGTCCATGGGTTCCTTTTATT
GGAACTATGTTCCTATTTATTTTTGTTTCGAATTGGTCAGGGGCTCTTTTACCATGGAAA
ATCATAGAGTTACCTCATGGGGAGTTAGCCGCACCCACGAATGATATAAATACTACCGTT
GCTTTAGCTTTACTCACGTCAGTAGCATATTTCTATGCAGGTCTTACTAAAAAAGGATTA
AGTTATTTCAGTAAATACATTCAACCAACTCCAATCCTTTTACCCATTAACATCTTAGAA
GATTTCACAAAACCTTTATCACTTAGTTTTCGACTTTTCGGAAATATATTAGCCGATGAA
TTAGTAGTTGTTGTTCTTGTTTCTTTAGTACCTTTAGTGGTTCCTATACCTGTCATGTTC
CTTGGATTATTTACAAGTGGTATTCAAGCTCTTATTTTTGCAACTTTAGCCGCGGCTTAT
ATAGGCGAATCCATGGAGGGTCATCATTGAATGATATTTTCCACTTTAGAACATATATTA
AGTCATATATCCTTTTCGATCGTTTCAATTGTAATTACAATTTTTTTTATAAGCTTATCA
GTCGATGAAATCGTAGGACTCTACGATTCGTCAGAAAAAGGCATGATAGCTACTTTTTTC
TGTATAACAGGATTATTAGTCACTCGTTGGATTTATTCGGGACATTTCCCGTTAAGTGAT
TTCTATGAATCATTCATTTTTCTTTCATGGAGTTTCTCCATTATTCATATGGTTCCGTAT
TTTAAAAAACATAAAAAT------TATTTAAGCGCAATAACCGCGCCAAGTACTTTTTTT
ACCCAAGGCTTTGCTACTTCAGGTCTTTTAACTGAAATGCATCAATCCGAAATAATAGTA
CCCGCTCTCCAATCCCAATGGTTAATGATGCATGTAAGTATGATGATATTGAGCTACGCA
GCTCTTTTATGTGGATCATTATTATCAGTAGCTCTCTTAGTCATTACATTGCGAAAAGCC
ATAAGGATTTTTAGTAAAAAAAACAATTTTTTAAATGAGTCATTTTCCTTTGTCGAGATC
CAATACATGAATGAAAGAAGCAATGTTTTACTAAACACTTCTTTTTTTTCTTCTCGAAAT
TATTACAGGGCTCAACTGATTCAACAATTAGATCAGTGGAGTTATCGTATTATTAGTCTC
GGGTTTATCTTTTTAACCATAGGTATTCTTTCGGGAGCAGTATGGGCTAATGAGGCATGG
GGGTCATATTGGAATTGGGACCCAAAGGAAACTTGGGCATTTATTACTTGGACCCTATTT
GCGATTTATTTACATACTCGAACAAATAAAAATTGGGAAAGTTTCAATTGCGCAATTGTG
GCTTCTATAGGCTTTCTTATAATTTGGATATGCTATTTTGGGGTCAATTTATTAGGAATA
GGATTACATAGTTATGGTTCATTTAATTTACATTAA------------ATGGCAAAAAAG
AAAGCATTTCTTCCTCTTCTATATCTTACATCTATAGTATTTTTGCCCTGGTGGATCTCT
CTCTCATTTAATAAATGTCTTGAATTTTGGATTACTAATTGGTGGAATACTAGGCAATCC
GAAACTTTTTTGACTGATATTCAAGAA---------AAGAGTATTCTAGAAAAATTCATA
GAATTGGAAGAACTCTTACTCTTGGACGAAATGATAAAAGAATACCCGGAAATACATCTA
CAAACACTTCGTATAGGAATCCACAAAGAAACGATGCAATTGATCAAGATGCACAATGAG
GATCATATCCATATGATTTTGCATTTATCGACAAATATAACCTCTTTCATTATTTTAAGT
GGTTATTCTATTCTGGGTAATGAAGAACTTGCTATTCTTAACTCTTGGGTTCAAGAATTC
CTATATAACTTAAGTGACACAATAAAAGCTTTTTCTATTCTTTTATTAACTGATTTATGT
ATCGGATTCCATTCGCCCCATGGGTGGGAACTAATGATTGGCTATGTCTACAAAGATTTT
GGATTTGCT------CACAACGATCAAATTATATCTGGTCTTGTTTCTACTTTTCCAGTC
ATTCTGGATACAATTTTTAAATATTGGATCTTCCGTTATTTAAATCGTATATCTCCATCA
CTTGTAGTGATTTATCATTCAATGAATGAT---------TGAATGGAGGAATTTCAAGGA
TATTTAGAACTAGATAGATCTCGACAACATGACTTCCTATACCCACTTCTTTTTCGAGAG
TATATTTATGCACTTGCTCATGATCATGGTTTATTAAATAAATCG------ATTTTTTTC
GAAAAT---GCAGGTTATTACAATAAATCTAGTTCAATAATTGTGAAACGCTTAATTACT
CGAATGTATCAACAGAATCCTTTGATTTTTTCAGCCAATGATTCTATCCAAAAT------
CCATTTTTCGGTCAC------AACAAGAATTTGTATTCTCAAATTTTCTCAGAGGGATTT
GCAGTCATTGTGGAAATTCCA------TTTTCCCTACGATTAGTATCTTCC------TTA
GAA---AGGAAAGAA------ATAGCAAAATCTCATAATTTACGATCAATTCATTCCATA
TTTCCTTTTTTAGAGGACAAATTTACACATTTAGATTATGTGTTGGATGTACTAATGCCC
TATCACATCCATCTAGAAATCTTATTTCAAACCCTTCGCTACTGGGTGAAAGATGCCTCT
TCTTTGCATTTATTACGTTCCTTTCTCCACGAGTAT------TGGAATAGTCTTATTACT
CCAAAGAAACATATTCCTATTTTTTCAAAAGGGAATCCAAGATTATTCTTGTTCCTATAT
AATTCTCATGTGTGTGAATACGAATCTATCTTTCTTTTTCTCCGTAATCAATCTTCTCAT
TTACGGTCAACATCTTCTGTAATCTTTTTTGAGCGAATCTATTTCTATGTAAAAATAGAA
CATTTTGCCAAAGTCTTCTTTGATAATGATTTTCAG------TGCATCCTATGGTTCTTC
AAAGATCCTTTCATGCATTATGTTAAATATCAAGGAAAATCAATTCTGGCTTCAAAAGAT
ACGCCTCTTTTCATGAATAAATGGAAATATTACCTTGTTAATTTATGGCAATATCATTTT
TACGCGTGGTTTCAACCAGGAAGGATCGATATAAACCAATTATGCAATTATTCTATTGAC
TTTTTAGGCTATCGTTCAAGCGTGCGACTAAATTCTTCAGTGGTACGAAGTCAAATGCTA
GAAAATGCATTTCTAATAAATAATGCTATGAAGAAGTTCGAGACAATAGTTCCGATTATT
CCTCTGATTGGATCATTGTCTAAAGCGAATTTTTGTAACACATTAGGGCATCCCATTAGT
AAACCGACCCGGGCTGATTCATCAGATTCCGATATTATCGACCGTTTTTTGCGTATATGC
AGAAATCTTTCTCATTATCACAGTGGATCCTCAAAAAAAAAGAGTTTATATCGAGTAAAA
TATATACTTCGACTTTCTTGTGTTAAAACTTTAGCTCGTAAACACAAAAGGACTGTACGC
ACTTTTTTAAAAAGATTAGGTTCGGAATTTTTGGAAGAATTTCTTACGGAGGAGGAAGTT
GTTCTTTCTTTGATCTTCCCAAGAACTTATTCTACTTCACGAAGGTTA---TATAGAGGA
CAGATTTGGTATTTGGATATAACTTCTATCAATGAT---------CTATTCAATTATGAA
---------------------TGAATGATAATTGATACAACAGAAGTACAAGATATAAAT
TCTTTTTCTAGATTAGAATCT------TTAAAAGAAGTCTATGGAATCATAGGGATGTTT
TTACCTATTTTGACTCTTGTATTGGGAATCACAATAGGTGTACTCGTAATTGTGTGGTTA
GAAAGAGAAATATCTGCAGGAATACAACAACGTATTGGTCCCGAATACGCCGGTCCTTTG
GGAATTCTTCAAGCTTTAGCAGATGGGACAAAACTTATTTTCAAAGAGAATCTTTTTCCA
TCTAGAGGAGATACTCGTTTATTCAGTATAGGACCATCCATAGCAGTTATATCCATTTTA
CTAAGTTATTCAGTAATTCCTTTTAGTTATCACCTTGTTTTATCTGATCTCAATATCGGT
GTTTTTTTATGGATTGCCATTTCCAGTATTGCTCCCATTGGACTTCTTATGTCAGGATAT
GGATCAAATAATAAATATTCTTTTTTAGGTGGTCTACGAGCCGCTGCTCAATCGATTAGT
TATGAAATACCATTAACT---CTTTGTGTGTTATCAATATCTCTATTATCTAACAGTTCA
AGTACAGTTGATATAGTTGAGGCCCAGTCCAAATATGGTTTTTGGGGATGGAATTTGTGG
CGTCAACCTATAGGGTTTTTCGTTTTTCTAATTTCTTCCCTAGCAGAATGCGAGAGATTA
CCTTTTGATTTACCAGAAGCAGAGGAAGAATTAGTAGCAGGTTATCAAACCGAATATTCG
GGTATCAAATTTGGGTTATTTTACGTTGCTTCCTATCTAAATCTATTAGTTTCTTCGTTA
TTTGTAACAGTTCTTTACTTAGGGGGTTGGAATATCTCTATTCCTTATATA---TTCGTT
CCT------GAGCTATTTGAAATAAATAAAGTAGGTAGAGTGTTTGGAACGACAATTGGT
ATTTTTATTACATTAGCTAAAACTTATTTGTTCTTGTTTATTTCTATCACAACAAGATGG
ACTTTACCTAGACTAAGAATAGACCAATTATTAAATCTTGGATGGAAATTTCTTTTACCC
ATTTCTCTCGGTAATCTATTATTAACAACTTCTTTCCAACTCCTTTCATTG---TAAATG
ATCTGGCATGTACAGAATGAAAACCTCATTCTCGATTCTACGAGAATTTTTATGAAAGCC
TTTCATTTGCTTCTCTTCGATGGAAGTTTTATTTTCCCAGAATGTATCCTAATTTTTGGC
CTAATTCTTCTTCTGATGATCGATTCAACCTCGGATCAAAAAGATATACCTTGGTTATAT
TTCATCTCTTCAACAAGTTTAGTAATGAGCATAACGGCCCTATTGTTCCGATGGAGAGAA
GAACCTATGATTATCTTTTCAGGAAATTTCCAAATGAACAATTTCAACGAAATCTTTCAA
TTTCTTATTTTACTATGTTCAACTCTATGTATTCCTCTATCCGTAGAGTACATTGAATGT
ACAGAAATGGCTATCACAGAGTTTCTCTTATTCGTATTAACAGCTACTCTAGGAGGAATG
TTTTTATGCGGTGCTAACGATTTAATAACTATCTTTGTAGCTCCAGAATGTTTCAGTTTA
TGCTCCTACCTATTATCTGGATATACCAAGAAAGATGTACGGTCTAATGAGGCTACTATG
AAATATTTACTCATGGGTGGGGCAAGCTCTTCTATTCTGGTTCATGGTTTCTCTTGGCTA
TATGGTTCATCCGGGGGAGAGATCGAGCTTCAAGAAATAGTGAATGGTCTTATCAATACA
CAAATGTATAACTCCCCAGGAATTTTAATTGCGCTTCTATTCATCACTGTAGGAATTGGG
TTCAAGCTTTCCCTAGCCCCTTCTCATCAATGGACTCCTGACGTATACGAAGGATCTCCC
ACTCCAGTCGTTGCTTTTCTTTCTGTTACTTCGAAAGTAGCTGCTTCAGCTTCAGCCACT
CGAATTTTCGATATTCCTTTTTATTTCTCATCAAACGAATGGCATCTTCTTCTGGAAATC
CTAGCTATTCTTAGCATGATATTGGGGAATCTCATTGCTATTACTCAAACAAGCATGAAA
CGTATGCTTGCATATTCGTCCATAGGTCAAATCGGATATGTAATTATTGGAATAATTGTT
GGAGACTCAAATGGTGGATATGCGAGCATGATAACTTATATGCTGTTCTATATCTCCATG
AATCTAGGAACTTTTGCTTGCATTGTATTATTTGGTCTACGTACCGGAACTGATAACATT
CGAGATTATGCAGGATTATACACGAAAGATCCTTTTTTGGCTCTCTCTTTAGCCCTATGT
CTCTTATCCCTAGGAGGTCTTCCTCCACTAGCAGGTTTTTTCGGAAAACTCCATTTATTC
TGGTGTGGATGGCAGGCAGGCCTATACTTCTTGGTTTCAATAGGACTCCTTACGAGCGTT
ATTTCTATCTACTATTATCTAAAAATAATCAAGTTATTAATGACTGGACGAAACCAAGAA
ATAACACCTCACGTGCGAAATTATAGAAGATCCCCTTTAAGATCAAACAATTCCATCGAA
TTGAGTATGATTGTATGTGTGATAGCATCTACTATACCAGGAATATCAATGAACCCGATT
ATTGCAATTGCTCAGGATACCCTTTTTTAGATGTTTCTGCTTTACGAATATGATATTTTC
TGGGCATTTCTAATAATATCAAGTGTTATTCCTATTTTGGCATTTCTAATTTCCGGAATT
TTAGCCCCGATTAGCAAAGGGCCAGAGAAACTTTCGAGTTATGAATCAGGTATAGAACCA
ATGGGCGATGCTTGGTTACAATTTCGAATCCGTTATTATATGTTTGCTCTAGTTTTTGTT
GTTTTTGATGTTGAAACGGTTTTTCTTTATCCATGGGCAATGAGTTTCGATGTATTGGGG
GTATCCATATTTATAGAAGCTTTAATTTTCGTGCTTATCCTAATTGTTGGTTTAGTTTAT
GCATGGCGAAAAGGAGCATTGGAATGGTCTTAG---------------------------
---------ACGAATTATTTTCCTTGGTTAACAATAATTGTACTTTTGCCGATATTCGCA
GGTTCTTTAATTTTCTTTCTACCTCATAGAGGAAATAAGGTAATAAGGTGGTATACTATA
TGTATATGCTTGTTGGAACTCCTTTTAATTACCTATACATTCTTTTATCATTTCCAATTG
AATGATCCATTAACCCAACTAACAGAGGATTATAAATGGATTCATTTTTTTGATTTTTAC
TGGAGATTGGGAATAGATGGACTTTCTATAGGACCTATTTTACTGACGGGATTTATCACC
ACTTTAGCTACTTTAGCGGCTCGGCCAGTTACTCGAGATTCCCGATTATTCCATTTCCTG
ATGTTAGCAATGTACAGCGGTCAAATAGGATCATTTTCTTCTCGAGACCTTTTACTTTTT
TTCATCATGTGGGAGTTAGAATTAATTCCCGTTTATCTACTTCTATCGATGTGGGGGGGA
AAGAAACGTCTGTATTCCGCTACAAAATTTATTTTGTACACTGCGGGAGGTTCCATTTTT
CTATTAATAGGGGTTCTGGGTATTGGTTTATATGGTTCCAACGAACCAACATTAAATTTG
GAAACATTAGCTAATCAATCGTATCCGGTGGCACTGGAAATAATATTCTATATTGGATTT
CTTATTGCTTTTGCTGTTAAATTACCGATTATACCCTTACATACATGGTTACCAGACACC
CATGGAGAGGCACATTATAGTACTTGTATGCTTCTAGCCGGAATTTTATTAAAAATGGGA
GCATATGGGTTGGTTCGGATCAATATGGAATTATTACCTCATGCTCATTCTATATTTTCT
CCCTGGTTGATTATAGTAGGCGCAATCCAAATAATCTATGCAGCTTTAACATCTCTTGGT
CAACGTAATTTAAAAAAAAGAATAGCCTATTCCTCTGTATCTCATATGGGTTTCATAATT
ATTGGAATTGGCTCGATAACTGATACGGGACTCAATGGAGCCATTTTACAAATAATCTCT
CATGGATTTATTGGCGCTGCTCTTTTTTTCTTGGCAGGAACGAGTTATGATAGAATACGT
CTTGTTTATCTCGACGAAATGGGTGGAATGGCTATCCACCTTCCAAAAATATTCACGATG
TTCAGTATCTTATCAATGGCTTCCCTTGCATTACCGGGTATGAGTGGTTTTCTTGCAGAA
TTGATAGTATTTTTTGGAATAATTACCAGCCAACAATATCTTTTAATGCCAAAAATACTA
ATTACTTTTGTAATGGCAATTGGAATGATATTAACTCCTATTTATTTATTATCTATGTTA
CGCCAAATGTTCTATGGATACAAGTTATTTAATGTT---CCAAACTCTTATTTTTTTGAT
TCTGGGCCGCGAGAGTTATTTGTTTCCATCTCTATCCTTCTACCAATAATAGCTATTGGT
ATTTATCCAGATTTCGTTCTCTCACTATCTGTTGACAAGGTCGAAGCTATTATATCGAAT
TAT------------TTTTATCAATAGATGATACTCGAACATGTACTTGTTTTGAGTGCC
TATTTATTTTCTATTGGTATCTATGGATTGATCACGAGTCGAAATATGGTTAGAGCCCTT
ATGTGTCTTGAACTTATCCTCAATGCGGTTAATATAAATTTCGTAACATTTTCAGATTTT
TTTGATAGTCGACAATTAAAAGGAGATATTTTCTCCATTTTTGTTATAGCTATTGCAGCC
GCCGAAGCAGCTATTGGATTAGCTATTGTTTCGTCAATTTATCGTAACAGAAAATCAACT
CGTATCAATCAATCGAATTTGTTGAATAAATGA------ATGGAATATACATATCAATAT
TCATGGATTATCCCCTTCATTCCACTTCCAGTTCCTATGTTAATAGGAATGGGACTTCTA
CTTTTTCCAACGGCAACAAAAAATCTTCGCCGTATGTGGGCTTTTCCTAGTATTTTATTG
TTAAGTATAGTTATGATACTTTCGGTCTATCTATCTATTCAGCAAATAAATAGAAGTTTT
ATCTATCAATATGTATGGTCTTGGACCATTAATAATGATTTTTCTTTAGAGTTCGGTCAC
TTAATAGATCCACTTACTTCTATTATGTTAATATTAATTACTACTGTTGGAATTTTGGTT
CTTTTTTATAGTGACAATTATATGTCTCATGATCAAGGATATTTGAGATTTTTTGCTTAT
ATGAGTTTTTTCAATACTTCCATGTTGGGATTAGTTACTAGTTCGAATTTGATACAAATT
TATATTTTTTGGGAATTAGTTGGAATGTGTTCTTATCTATTAATAGGTTTTTGGTTCACA
CGACCTAGTGCCGCGACTGCTTGTCAAAAAGCCTTTGTAACGAATCGTGTAGGCGATTTT
GGTTTATTATTAGGAATTTTAGGTCTTTATTGGATAACCGGTACTTTTGAATTTCGGGAT
TTGTTCCAAATATTCAATAACTTGATT---TCGAATAATGAGGTTCCTTTTTTTTTTCTT
ACTTTGTGTGCCTTTCTTTTATTTGCCGGTGCAGTTGCTAAATCGGCACAATTCCCCCTT
CATGTATGGTTACCTGATGCCATGGAAGGTCCTACTCCTATTTCGGCTCTTATACATGCC
GCTACTATGGTAGCAGCGGGCATTTTTCTTGTAGCTCGACTTCTTCCTCTTTTTATAATC
ATACCTTACATAATGAATTTCATATCCTTAATAGGTATAATAACAGTATTATTAGGGGCT
ACTTTAGCTCTTGCTCAAAAAGATATTAAAAGAGGTTTAGCTTATTCTACAATGTCTCAA
TTGGGTTATATGATGTTAGCTCTAGGTATGGGGTCTTATCGAGTCGCTTTATTTCATTTG
ATTACTCATGCTTATTCGAAAGCATTGTTGTTTTTAGGATCCGGATCAATTATTCATTCA
ATGGAAGCTATTGTTGGATATTCTCCAGATAAAAGTCAGAATATGGTTCTTATGGGAGGT
TTAAAAAAGCATGTACCAATTACAAAAACTGCTTTTTTAGTAGGTACACTTTCTCTTTGT
GGTATTCCTCCACTTGCTTGTTTTTGGTCCAAAGATGAAATTCTTAATGATAGTTGGTTG
TATTCACCTATTTTCGCAATAATAGCTTGTTCTACAGCAGGATTAACGGCATTTTATATG
TTTCGGATCTATTTACTTACTTTTGAGGGACATTTCAATGTTCATTTTCAAAATTACAGT
GGTCAAAAAAGTAGTTCCTACCATTCAATATCTCTATGGGGAAAA---GAAGTACCAAAA
ACGATT------AAAAAAAATTTTCGTTTATTAAGTTTATTAACATTAACAATGAATAAT
AATGAAAGGGCTTCTTTTTTTTGGAATAAGACATATCAAATTGGT------GGTAATGGA
AAAAACAGGATGCACCCCTTTATTACTATTACTCATTTTGGTACTAAAAAAACTTTCTCT
TATCCTCATGAATCGGACAATACTATGCTATTTTCCATGGTTCTATTAGTGCTGTTTACT
TTGTTTGTTGGAGTCGTAGGAATTCCCTTTTCTTTTAATCAAGAAGGAATTCATTTGGAT
ATATTATCCAAATTGTTAAATCCGTCTATAAACCTTTTACATCAGAATTCAAATAATTCT
GTGGATTGGTATGAATTTGTGACAAATGCAAGTTTTTCTGTCAGTATAGCTTTTTTCGGA
ATATTTATATCGTCTTTTTTATATAAGCCTATTTATTCATCTTTACAAAATTTGAACTTA
CTAAATTCGTTTTCTAAAAGAGGTCCTAATAGAATTTTAGGGGACAAAATAATAAATGTG
ATATATGATTGGTCATATAATCGTGGTTACATAGATGCTTTTTATACAATATCCTTAACT
CAGGGTATAAGAGGACTAGCTGAACTAATTCATTTTTTTGATAGACGAGTAATTGATGGA
ATTACGAATGGTTTTGGTCTTACAAGTTTCTTTTTTGGAGAAGGTATCAAATATGTA---
GGGTGCGGTCGCATCTCTTCTTATCTCTTAGTATATTTATTGTTTGTATTAATCTTTTTA
TTAATTTATTCCTTTTTGTATTTTTTTAATTTGAATTTTTTT------------------
------------------------------------------------------------
---------------------------------------TAAATGGATTTGCCTGGACCA
ATACATGATTTTCTTTTAGTTTTTCTGGGATCAGGTCTTATATTAGGAAGTTTAGGAGTG
GTATTACTTACCAATCCAATTTATTCTGCCTTTTCTTTGGGATTGGTTCTTATTTGTATA
TCCTTATTTTATATTCTATCAAACTCCCATTTTGTAGCGGCTGCGCAGCTCCTTATTTAT
GTAGGAGCTATAAACGTTTTAATTCTATTTGCTGTGATGTTCATGAATGGTTCAGAATAT
------TACAAAGATTTGAATCTTTGGACTGTTGGAGATGGGATTACTTCGTTGGTTTGT
ACAAGTATTTTGGTTTCACTAATGACTACTATTTTAGATACGTCTTGGTACGGGATTATC
TGGACGACAAAGTCAAACCAGATTATTGAGCAAGATTTGATAGGGAATAGTCAACAAATC
GGAATTCATTTATCAACAGATTTTTTTCTTCCATTTGAACTCATTTCCATAATTCTTTTA
GTTGCTTTGATAGGTGCAATTGCTGTTGCTCGTCAATGAATGAATGTAACAACTACAAGA
AAAGACCTCATGATAGTCAATATGGGACCTCACCACCCATCAATGCATGGTGTTCTTCGG
CTCATCCTTACTCTAGATGGTGAAGATGTTATTGATTGTGAACCAATATTGGGTTATTTA
CACCGAGGAATGGAAAAAATTGCGGAAAATCGAACAGTTATACAATATCTACCTTATGTA
ACACGTTGGGATTATTTAGCTACTATGTTCACAGAAGCAATAACCGTAAATGGACCAGAA
CAGTTGGGAAATATTCAAGTACCTAAAAGAGCCAGTTATATAAGAGTAATTATGTTAGAG
TTGAGTCGTATAGCTTCTCATCTGTTATGGCTTGGCCCCTTTATGGCAGATATTGGTGCA
CAGACTCCTTTTTTCTATATTTTCAGAGAAAGAGAATTAGTATATGATCTATTCGAAGCT
GCCACTGGTATGAGAATGATGCATAATTATTTTCGTATCGGAGGAGTAGCGGCCGATCTA
CCTTATGGATGGATAGATAAATGTTTGGATTTCTGTGATTATTTTTTAACAGCGGTTTCT
GAATATCAAAAACTTATTACGCGAAATCCTATTTTTTTAGAACGAGTTGAGGGGGTAGGC
ATTATTGGTCCAGAAGAAGCAATAAATTGGGGTTTATCGGGACCAATGCTACGAGCTTCC
GGAATCCAATGGGATCTTCGTAAAGTTGATCATTATGAATGTTACGACGAATTGGATTGG
GAAATCCATTGGCAAAAAGAAGGAGATTCATTAGCTCGCTATTTAGTCCGAATCGGTGAA
ATAACGGAATCAATAAAAATTATCCAACAGGCCCTGGAAGGAATTCCAGGGGGGCCCTAT
GAGAATTTAGAAACCCGGTGCTTTGCTAGAGAAAGGGATCCCGAATGGAATGATTTTGAA
TACCGATTCATTAGTAAAAAACCTTCTCCTACTTTTGAATTGCCGAAGCAAGAACTTTAT
GTAAGAGTTGAAGCCCCAAAGGGAGAATTGGGAATTTTTTTAATAGGAGATCAGAGTGGT
TTTCCTTGGAGGTGGAAAATTCGTCCACCTGGTTTTATCAATTTGCAAATTATTCCTCAG
TTAGTTAAAAGAATGAAATTGGCCGATATTATGACAATACTAGGTAGCATAGATATCATT
ATGGGAGAAGTTGACCGTTAAATGTTCCCTATGGTAACTGGGTTCATGAATTACGGTCAA
CAAACAGTACGAGCCGTAAGGTACATTGGTCAAGGGTTCATGATTACCTTATCCCACGCA
AATCGTTTACCTGTAACTATTCAATATCCTTATGAAAAATTAATTACATCCGAGCGTTTC
CGCGGCCGAATCCATTTTGAATTTGATAAATGCATTGCTTGTGAAGTATGTGTTCGTGTA
TGTCCTATAGATCTACCTGTTGTTGATTGGAAATTGGAAACAGGTATACGAAAGAAACGC
TTGCTTAATTACAGTATTGATTTCGGAATTTGTATTTTTTGTGGTAACTGTGTTGAATAT
TGTCCAACAAATTGTTTATCAATGACTGAAGAATATGAGCTTTCTACTTATGATCGTCAC
GAATTGAATTATAATCAAATCGCTTTGGGTCGTTTACCAATGTCAGTAATTAACGATTAT
ACAATTCGAACAATTTCGAATTCG------------------------------------
---------TAAATGCAGGGTCGTTTGTCTGCTTGGCTAGTCAAGCATGGACTAGTTCAT
AGATCTTTGGGCTTCGATTATCAAGGAATAGAGACTTTACAAATAAAGCCTGAGGATTGG
CATTCCATTGCTGTCATTTTATATGTATATGGTTACAATTATCTACGTTCCCAATGTGCT
TATGATGTAGCACCCGGTGGACTGTTAGCTAGTGTGTATCATCTTACGAGAATAGAGTAT
GGTGTAGATCAAACGGAAGAGGTATGCATAAAAGTATTTGCCCCGAGGAGTAATCCTCGA
ATTCCGTCTGTTTTCTGGATTTGGAAAAGTGCGGATTTTCAAGAACGGGAATCTTATGAT
ATGTTGGGAATATGTTATGATACTCATCCACGACTTAAACGTATCTTAATGCCTGAAAGT
TGGATAGGATGGCCCTTACGTAAGGATTATATTGCCCCTAATTTTTATGAAATACAAGAT
GCTCATTGA---------------------------------------------------
------------------------------------------------------------
------------------------------------------------------------
---------ATGAATTCCATAGAATTTCCCTTACTTGCT------CGAACAACCCAAAAT
TCAGTTATTTCAACTACATCAAATGATCTTTCAAATTGGTCAAGGCTCTCTAGTTTATGG
CCGCTTCTTTATGGTACCAGTTGTTGCTTCATTGAATTTGCTTCATTAATAGGCTCGCGA
TTCGACTTTGATCGTTATGGACTGGTACCAAGATCGAGTCCTAGACAGGCAGACCTCATT
TTAACAGCCGGCACAGTAACAATGAAAATGGCTCCTTCTTTAGTGAGATTATATGAACAA
ATGCCTGAACCCAAATATGTTATTGCTATGGGAGCATGTACAATTACAGGAGGGATGTTC
AGTACCGATTCTTATAGTACTGTTCGGGGAGTCGATAAGCTAATTCCTGTAGATGTCTAT
TTGCCAGGCTGTCCGCCTAAACCAGAGGCCGTTATAGATGCTATAACAAAACTTCGTAAG
AAAATAGCTAGAGAAATCTATGAAGATCGAATT------AGGTCTCAAGAAGAAAATCGG
TGTTTTACTACCAATCACAAGTTTCATGTTGGACGCAGTACTCATACTGGAAATTATAAT
CAAGGATTACTCTATCAATCACCCTCTACTTCAGAGATACCTCCTGAAACATTTTTCAAA
TACAAAAGTTCAGTA------TCTTCCCACGAATTAGTGAATTAGATGCAAACTAAAAAC
ACCTTTTCTTGGATAAATAAAGAGATTATTCGATCTATTTCCGTATCGCTGATGATATAT
ATCATAACTCGGACATCCATTTCAAATGCATATCCCATTTTTGCACAGCAGGGTTATGAA
AATCCACGAGAAGCGACCGGGCGTATTGTATGTGCCAATTGCCATTTAGCTAATAAGCCC
GTGGATATTGAGGTTCCACAAGCGGTACTTCCTGATACTGTATTTGAAGCAGTTGTTCGA
ATTCCTTATGATATGCAAGTTAAACAAGTTCTTGCTAATGGTAAAAAGGGAGGTTTGAAT
GTGGGGGCTGTTCTTATTTTACCTGAGGGATTTGAATTAGCCCCCCCCGATCGTATTTCG
CCCGAGATGAAAGAAAAGATAGGCAATCTTTCTTTTCAGAGCTATCGCCCCACTAAAAAA
AATATTCTTGTGATAGGTCCTGTTTCTGGTCAGAAATATAGTGAAGTCACCTTTCCTATT
CTTTCCCCGGACCCCGCTACTAATAAAGATGTTCACTTCTTAAAATATCCCATATATGTA
GGCGGGAACAGAGGAAGGGGTCAGATTTATCCCGATGGGAGCAAGAGTAACAATACAGTT
TATAATGCTACAGCGTCTGGTGTAGTAAGGAAAATCATACGAAAAGAAAAGGGGGGGTAC
GAAATAACCATATCGGATGAGTCAGATGAACGTCAAGTGGTTGATATTATTCCCCCAGGG
CCAGAACTTCTTGTTTCCGAAGGCGAATCTATCAAACTTGATCAGCCATTAACGAGTAAT
CCTAATGTGGGTGGATTTGGTCAAGGGGATGCAGAAATAGTACTTCAAGATCCATTCCGT
GTCCAAGGCCTTTTGTTCTTCTTGGCATCTGTTATTTTGGCACAAATATTTTTGGTTCTT
AAGAAGAAACAGTTTGAGAAGGTTCAATTGTCCGAAATGAATTTCTAG------------
---ATGAGTAAAGTCTATGATTGGTTTGAAGAACGTCTCGAGATTCAGGCGATTGCAGAT
GATATAACTAGTAAATATGTTCCTCCTCATGTCAACATATTTTATTGTCTAGGAGGAATT
ACGCTTACTTGTTTTTTAGTACAAGTAGCTACGGGGTTTGCTATGACTTTTTACTACCGT
CCAACTGTTACTGAGGCTTTTGCTTCTGTTCAATACATAATGACTGAAGCTAACTTTGGT
TGGTTAATTCGATCAGTTCATCGATGGTCGGCAAGTATGATGGTCCTAATGATGATCCTG
CACGTATTTCGTGTGTATCTCACTGGTGGTTTTAAAAAACCTCGCGAATTGACTTGGGTT
ACAGGTGTGGTTCTGGCTGTATTAACCGCATCCTTTGGTGTAACTGGTTATTCCTTACCT
TGGGACCAAATTGGTTATTGGGCAGTCAAAATTGTAACAGGTGTACCGGAAGCTATTCCT
GTAATAGGATCTCCTTTAGTAGAGTTATTACGCGGAAGTGCTAGTGTGGGGCAATCCACT
TTGACTCGTTTTTATAGTTTACACACTTTTGTATTACCTCTTCTTACTGCCGTGTTTATG
TTAATGCATTTTCTAATGATACGTAAGCAAGGTATTTCTGGTCCTTTATAGATGGGAGTG
------ACAAAAAAACCTGACTTAAATGATCCTGTATTAAGAGCTAAATTGGCTAAAGGG
ATGGGTCATAATTATTACGGAGAACCCGCATGGCCCAACGATCTTTTATATATTTTTCCA
GTAGTAATCTTAGGTACTATTGCGTGTAACGTAGGCTTAGCGGTTCTAGAACCATCAATG
ATTGGTGAACCCGCGGATCCATTTGCAACTCCTTTGGAAATATTACCCGAATGGTATTTC
TTTCCCGTATTTCAAATACTTCGTACAGTACCGAATAAGTTATTGGGTGTTCTTTTAATG
GTTTCAGTACCTGCGGGATTATTAACAGTACCTTTTTTGGAGAATGTTAATAAATTTCAA
AATCCATTTCGTCGTCCCGTAGCGACAACTGTCTTTTTGATTGGTACCGTAGTGGCCCTT
TGGTTGGGTATTGGAGCAACATTACCTATTGATAAATCCCTAACTTTAGGTCTTTTTTAA
ATGATTGAAGTTTTTCTATTTGGAATTGTCTTAGGTCTAATTCCTATTACTTTAGCTGGA
TTATTTGTAACTGCATATTTACAATACAGACGTGGTGATCAGTTGGACCTTTGAATGCTT
ACTATAACTAGTTATTTCGGTTTTCTACTAGCAGCTTTAACTATAACTTCAGCTCTCTTT
ATTGGTCTGACCAAGATACGACTTATTTGAATGGATATAGTAAGTCTTGCTTGGGCTGCT
TTAATGGTAGTCTTTACATTTTCTCTTTCACTCGTAGTATGGGGAAGAAGTGGACTCTAG
ATGATTATTCGTTCGCCGGAACCAGAAGTCAAAATTTTGGTAGATAGGGATCCCATAAAA
ACTTCTTTCGAGGAATGGGCCAAACCGGGTCATTTCTCAAGAACAATAGCTAAGGGCCCT
GATACTACCACTTGGATCTGGAACCTACATGCTGATGCTCACGATTTCGATAGCCATACC
AATGATTTGGAGGAGATCTCTCGAAAAGTATTTAGTGCTCATTTTGGTCAACTTTCCATT
ATCTTTCTTTGGCTGAGTGGCATGTATTTCCATGGTGCTCGTTTTTCCAATTATGAAGCA
TGGCTAAGTGACCCTACTCACATTGGACCTAGTGCCCAGGTGGTTTGGCCAATAGTGGGC
CAAGAGATATTGAATGGCGATGTGGGTGGGGGTTTCCGAGGAATACAAATAACCTCTGGT
TTTTTTCAGATTTGGCGAGCATCTGGAATAACTAGTGAATTACAACTCTATTGTACCGCA
ATTGGTGCATTAGTCTTTGCAGCCTTAATGCTTTTTGCTGGTTGGTTCCATTATCACAAA
GCTGCTCCAAAATTGGCCTGGTTCCAAGATGTGGAATCTATGTTGAATCACCATTTAGCA
GGGCTACTAGGACTTGGGTCTCTTTCTTGGGCGGGGCATCAAGTACATGTATCTTTACCA
ATTAACCAATTTCTAAACGCTGGAGTAGATCCTAAAGAGATCCCACTTCCTCATGAATTT
ATCTTGAATCGGGATCTTTTGGCTCAACTTTATCCCAGTTTTGCCGAGGGAGCAACCCCA
TTTTTTACCTTGAATTGGTCAAAATATGCGGAATTTCTTACTTTTCGTGGAGGATTAGAT
CCAGTAACTGGGGGTCTATGGCTGACTGATATTGCTCATCATCATTTAGCTATTGCAATT
CTTTTCTTGATAGCAGGTCACATGTATAGGACCAACTGGGGCATTGGTCATGGTATAAAA
GATATTTTAGAGGCTCATAAAGGTCCATTTACAGGCCAGGGCCATAAAGGCCTATACGAG
ATCCTAACAACGTCATGGCATGCTCAATTATCTCTTAACCTAGCTATGTTAGGCTCTTTA
ACCATTATTGTAGCTCACCATATGTATTCCATGCCCCCTTATCCATATCTAGCTACTGAC
TATGGTACACAACTGTCATTGTTCACACATCACATGTGGATTGGCGGATTTCTCATAGTT
GGTGCTGCGGCGCATGCAGCTATTTTTATGGTAAGAGATTATGATCCAACTACTCGATAC
AACGATCTATTAGATCGTGTCCTTAGGCATCGCGATGCAATCATATCACATCTCAACTGG
GTATGTATATTTCTAGGCTTTCACAGTTTTGGTTTGTATATTCATAATGATACCATGAGC
GCTTTAGGGCGCCCCCAAGATATGTTTTCTGATACCGCTATACAATTACAACCCGTCTTT
GCTCAATGGATACAAAACACCCATGCTTTGGCGCCTGGTGCAACGGCCCCTGGTGCAACA
GCAAGCACCAGTTTGAGTTGGGGAGGTGGTGATTTAGTGGCAGTAGGTGGCAAGGTTGCT
TTATTACCTATTCCATTAGGAACCGCAGATTTTTTGGTACATCACATTCATGCATTTACG
ATTCATGTAACGGTATTGATACTCTTGAAAGGTGTTCTATTTGCTCGTAGCTCTCGTTTG
ATACCGGATAAAGCAAATCTTGGTTTTCGTTTCCCTTGTGATGGACCTGGAAGAGGGGGG
ACATGTCAAGTATCCGCTTGGGATCATGTCTTCTTAGGCCTATTCTGGATGTACAATGCA
ATTTCGGTAGTCATATTTCATTTCAGTTGGAAAATGCAGTCAGATGTTTGGGGTAGTATA
AGTGATCAAGGAGTGATAACTCATATCACGGGAGGAAACTTTGCGCAGAGTTCCATCACT
ATTAATGGGTGGCTTCGCGATTTCTTATGGGCACAGGCATCCCAAGTAATTCAGTCTTAT
GGTTCTTCATTATCTGCATATGGCCTTTTTTTCCTAGGTGCTCATTTTGTATGGGCTTTT
AGTTTAATGTTTCTATTCAGCGGGCGTGGTTATTGGCAAGAACTTATTGAATCCATCGTT
TGGGCTCATAATAAATTAAAAGTTGCTCCTGCTACTCAGCCTAGAGCCTTGAGCATTGTA
CAAGGACGTGCTGTAGGAGTAACCCATTACCTTCTGGGCGGAATTGCCACAACATGGGCA
TTCTTCTTAGCAAGAATTATTGCAGTAGGATAAATGGCATTAAGATTTCCAAGGTTTAGC
CAAGGCTTAGCTCAGGACCCCACTACTCGTCGTATTTGGTTTGGTATTGCGACCGCGCAT
GACTTTGAGAGTCATGATGATATTACTGAGGAACGTCTTTATCAGAATATTTTTGCTTCT
CACTTCGGGCAATTAGCAATAATTTTTCTGTGGACTTCCGGAAATTTGTTTCATGTAGCT
TGGCAAGGAAATTTTGAGGCATGGGTACAGGACCCCTTACATGTAAGACCTATTGCTCAT
GCAATTTGGGATCCTCATTTTGGTCAACCGGCCGTGGAAGCTTTTACTCGAGGGGGTGCT
CTTGGCCCAGTGAATATCGCTTATTCTGGTGTTTATCAGTGGTGGTATACAATTGGTTTA
CGTACTAATGAAGATCTTTATACGGGAGCCCTTTTTCTATTATTTCTTTCTGCCATATCC
TTAATAGCGGGTTGGTTACACCTACAACCGAAATGGAAACCGAGCGTTTCGTGGTTCAAA
AATGCCGAATCTCGTCTCAATCATCATTTGTCAGGACTATTTGGTGTAAGTTCTTTGGCT
TGGACAGGGCATTTAGTACATGTCGCTATTCCTGGATCCAGGGGGGAATACGTTCGATGG
AATAATTTTTTGGATGTATTACCGCATCCCGAAGGGTTAGGACCATTTTTTACAGGTCAG
TGGAATCTTTATGCCCAAAACCCCGATTCAAATAGTCATTTATTTGGTACCTCCCAAGGA
TCAGGAACTGCCATTCTAACCCTTCTAGGGGGATTCCATCCACAAACGCAAAGTTTATGG
TTGACTGATATTGCTCACCATCATTTGGCTATTGCATTTATTTTTCTCATTGCTGGTCAT
ATGTATAGAACTAATTTCGGGATTGGGCACAGTATAAAAGATCTTTTAGAAGCACATATT
CCTCCGGGGGGGCGATTGGGGCGTGGACATAAAGGTCTTTATGACACAATCAATAATTCG
ATTCATTTTCAATTAGGCCTTGCTCTAGCCTCTTTAGGTGTTATTACTTCCTTGGTAGCT
CAACACATGTACTCTTTACCTGCTTATGCGTTCATAGCACAAGACTTTACTACTCAAGCT
GCGTTATATACTCATCACCAATACATCGCAGGATTCATCATGACAGGGGCTTTTGCTCAT
GGGGCTATATTTTTCATTAGAGATTACAATCCGGAACAGAATGAGGATAATGTATTGGCA
AGAATGTTAGACCATAAAGAAGCTATCATATCCCATTTAAGTTGGGCCAGCCTCTTTCTG
GGGTTCCACACTTTGGGGCTTTATGTTCATAATGATGTCATGCTTGCTTTTGGTACTCCG
GAGAAACAAATCTTAATCGAACCTATATTTGCCCAATGGATACAATCTGCTCATGGTAAA
ACTTCATATGGGTTCGATGTACTTTTATCTTCAACGAATAGCCCAGCATTTAATGCAGGT
CGAAGCATATGGTTGCCCGGCTGGTTAAATGCTGTTAATGAGAATAGTAATTCACTATTC
TTAACAATTGGTCCTGGCGACTTCTTGGTTCATCATGCGATTGCTCTAGGTTTACATACA
ACTACATTGATCTTAGTAAAAGGTGCTTTAGATGCACGTGGTTCAAAGTTAATGCCAGAT
AAAAAGGATTTCGGTTATAGTTTTCCTTGCGATGGTCCGGGACGAGGCGGTACTTGTGAT
ATTTCCGCTTGGGACGCATTTTATTTGGCAGTTTTCTGGATGTTAAATACCATTGGGTGG
GTTACTTTTTATTGGCATTGGAAACACATCACATTATGGCAGGGTAACGTTTCACAGTTT
AATGAATCTTCCACTTATTTGATGGGATGGTTAAGAGATTATCTATGGGTAAACTCTTCA
CAACTTATCAATGGATATAACCCCTTTGGTATGAATAGTTTATCGGTTTGGGCGTGGATG
TTCTTATTTGGACATCTTGTTTGGGCTACTGGATTTATGTTTTTAATTTCCTGGCGTGGA
TATTGGCAGGAATTGATTGAAACTTTAGCATGGGCTCATGAACGCACACCTTTAGCTAAT
TTGATTCGATGGAGAGATAAACCAGTGGCTCTTTCCATTGTACAAGCAAGATTGGTTGGA
TTAGCCCATTTTTCTGTAGGTTATATATTCACGTATGCGGCTTTCTTGATTGCCTCTACG
TCAGGCAAATTTGGTTAAATGTCACATTCAGTAAAGATTTATGATACATGTATAGGATGT
ACTCAATGTGTGCGAGCCTGCCCAACAGATGTATTAGAAATGATACCATGGGATGGATGT
AAAGCTAAGCAAATTGCTTCTGCTCCAAGAACGGAGGACTGTGTTGGTTGTAAGAGATGT
GAATCCGCCTGTCCAACGGATTTTTTGAGCGTTCGAGTTTATTTATGGCATGAAACAACT
CGAAGCATGGGTCTAGCGTATTAAATGACAACTCTTAACAACTTACCTTCCCTCTTTGTG
CCTTTAGTGGGCCTAGTATTTCCGGCAATTGCAATGGCTTCTTTATCTTTTCATGTTCAA
AAAAACAAGATTTTTTAGATGCGAGATCTAAAAACATATCTTTCCGTGGCACCGGTACTA
AGTACTCTATGGTTTGGGGCTTTAGCAGGTCTTTTGATAGAGATCAATCGTTTATTTCCG
GATGCGTTGACATTCCCTTTTTTTTCATTCTAGATGACTGCAATTTTAGAGAGACGCGAA
AGCGAAAGCCTATGGGGTCGCTTCTGCAACTGGATAACCAGCACCGAAAACCGTCTTTAC
ATTGGATGGTTTGGTGTTTTGATGATCCCTACCTTATTGACCGCAACTTCTGTATTTATT
ATTGCCTTCATTGCTGCTCCTCCAGTAGATATTGATGGTATTCGTGAACCTGTTTCTGGA
TCTCTACTTTATGGAAACAATATTATCTCTGGTGCCATTATTCCTACTTCTGCAGCTATA
GGTTTGCATTTTTACCCAATATGGGAAGCGGCATCTGTTGATGAATGGTTATACAACGGC
GGTCCTTATGAGCTAATTGTTCTACACTTCTTACTTGGTGTAGCTTGTTACATGGGTCGT
GAGTGGGAACTTAGTTTCCGTCTGGGTATGCGCCCTTGGATTGCTGTTGCATATTCAGCT
CCTGTTGCAGCTGCTGCTGCTGTTTTCTTGATCTACCCAATTGGTCAAGGAAGTTTTTCT
GATGGTATGCCTCTAGGAATTTCTGGTACTTTCAACTTCATGATTGTATTCCAGGCTGAG
CACAACATCCTTATGCACCCATTTCACATGTTAGGCGTAGCTGGTGTATTCGGCGGCTCC
CTATTCAGTGCTATGCATGGTTCCTTGGTAACCTCTAGTTTGATCAGGGAAACCACAGAA
AATGAATCTGCTAATGCAGGTTACAGATTCGGTCAAGAGGAAGAAACTTATAATATCGTA
GCTGCTCATGGTTATTTTGGCCGATTGATCTTCCAATATGCTAGTTTCAACAATTCTCGT
TCTTTACACTTCTTCCTAGCTGCTTGGCCTGTAGTAGGTATCTGGTTTACTGCTTTAGGT
ATCAGCACTATGGCTTTCAACCTAAATGGTTTCAATTTCAACCAATCCGTAGTTGATAGC
CAAGGTCGTGTAATTAATACCTGGGCTGATATTATTAATCGTGCTAATCTTGGTATGGAA
GTTATGCATGAACGTAATGCTCATAACTTCCCTCTAGACCTAGCTGCTGTCGAAGCTCCA
TCTACAAATGGATAAATGGGTTTGCCTTGGTATCGTGTTCATACCGTCGTATTAAATGAT
CCCGGCCGTTTACTTTCTGTCCATATAATGCATACAGCTTTGGTTGCTGGTTGGGCCGGT
TCGATGGCTCTATATGAATTAGCAGTTTTTGATCCCTCTGATCCCGTTCTTGATCCAATG
TGGAGACAAGGTATGTTCGTTATACCCTTCATGACTCGTTTAGGAATAACCAATTCATGG
GGCGGCTGGAGTATTACAGGAGGGACTATAACGAATCCGGGTATTTGGAGTTACGAAGGC
GTGGCCGGTGCACATATTGTGTTTTCTGGCTTGTGCTTCTTGGCAGCTATCTGGCATTGG
GTGTATTGGGATTTAGAAATATTTTGTGATGAGCGTACAGGAAAACCTTCTTTGGATTTG
CCAAAAATTTTTGGAATTCATTTATTTCTTTCAGGGGTGGCTTGCTTTGGGTTTGGCGCA
TTTCATGTAACAGGATTGTATGGTCCTGGAATATGGGTGTCCGATCCTTATGGACTAACT
GGAAAGGTACAACCTGTAAATCCAGCGTGGGGTGTAGAAGGTTTTGATCCTTTTGTTCCG
GGAGGAATAGCCTCTCATCATATTGCAGCAGGTACTTTAGGCATATTAGCGGGACTCTTT
CATCTTAGTGTCCGTCCGCCCCAACGTCTATATAAAGGATTACGCATGGGCAATATTGAA
ACCGTCCTTTCCAGTAGTATCGCTGCTGTTTTTTTTGCAGCTTTTGTTGTTGCTGGAACT
ATGTGGTATGGTTCAGCAACTACCCCTATCGAATTATTTGGTCCCACTCGTTATCAATGG
GATCAGGGATACTTCCAGCAAGAAATATATCGAAGAGTTGGTGCTGGGTTAGCCAAAAAT
CAAAGTTTATCAGAAGCTTGGTCTAAAATTCCTGAAAAATTAGCTTTTTATGATTATATC
GGTAATAATCCGGCAAAGGGGGGATTATTCAGAGCGGGCTCAATGGACAACGGGGATGGA
ATAGCTGTTGGGTGGTTAGGACATCCTATCTTTCGAGATAAAGAAGGGCGTGAACTTTTT
GTACGTCGTATGCCTACTTTTTTTGAAACATTTCCGGTTGTTTTGGTAGACGGAGACGGA
ATTGTTCGAGCCGACGTTCCTTTTCGAAGGGCGGAATCAAAGTATAGTGTTGAACAAGTA
GGTGTAACTGTTGAGTTCTATGGTGGGGAACTCAATGGAGTCAGTTATAGTGATCCTGCT
ACTGTGAAAAAATATGCTAGACGTGCCCAATTAGGTGAAATTTTTGAATTAGATCGTGCT
ACTTTGAAATCCGATGGTGTTTTTCGTAGCAGTCCAAGGGGTTGGTTTACTTTTGGACAT
GCTTCATTTGCTCTGCTCTTCTTCTTCGGACACATTTGGCATGGTGCTCGAACCTTGTTC
AGAGATGTTTTTGCTGGTATTGACCCGGATTTGGATGCTCAAGTGGAATTTGGAGCATTC
CAAAAACTTGGAGATCCAACTACAAGAAGACAAGTAGTCTGAATGAAAACCTTATATTCC
CTGAGGAGGTTCTACCCCGTGGAAACGCTCTTTAATGGAACTTTAGCTTTAGCTGGTCGT
GACCAAGAAACCACCGGTTTCGCTTGGTGGGCCGGGAATGCACGACTTATCAATTTATCC
GGTAAACTGTTGGGGGCTCATGTAGCCCATGCCGGATTAATCGTATTCTGGGCCGGAGCA
ATGAACCTATTTGAAGTGGCTCATTTTGTACCAGAAAAGCCCATGTATGAACAAGGATTA
ATTTTACTTCCCCACTTAGCTACTCTAGGTTGGGGGGTAGGCCCGGGTGGGGAAGTTATA
GACACCTTTCCATATTTTGTATCTGGAGTACTTCACTTAATTTCGTCTGCAGTATTAGGC
TTTGGCGGTATTTATCATGCACTTCTGGGCCCTGAGACTCTTGAAGAATCTTTTCCATTC
TTTGGTTATGTATGGAAAGATAGAAATAAAATGACCACAATTTTGGGTATTCACTTAATC
TTATTAGGTATAGGTGCTTTTCTTCTAGTATTCAAGGCTCTTTATTTTGGAGGCGTATAT
GATACCTGGGCTCCGGGAGGGGGAGATGTAAGAAAAATTACCAACTTGACCCTCAGCCCA
AGTGTTATATTTGGTTATTTACTAAAATCTCCTTTTGGAGGAGAAGGATGGATTGTTAGT
GTGGACGATTTGGAAGATATAATTGGAGGGCATGTATGGTTAGGTTCCATTTGTATACTT
GGCGGAATCTGGCATATCTTAACCAAACCTTTTGCATGGGCTCGTCGAGCACTTGTATGG
TCTGGGGAGGCTTACTTGTCTTATAGTTTAGGTGCTTTATCTGTTTTTGGTTTCATTGCT
TGTTGCTTTGTCTGGTTCAATAATACCGCTTATCCTAGTGAATTTTACGGGCCTACTGGG
CCAGAAGCTTCTCAAGCTCAGGCATTTACTTTTCTAGTTAGAGACCAACGTCTTGGGGCT
AACGTGGGATCCGCTCAAGGACCTACTGGTTTAGGTAAATATCTAATGCGTTCCCCGACT
GGAGAAGTAATTTTTGGAGGGGAAACTATGCGTTTTTGGGATCTGCGTGCTCCCTGGTTA
GAACCTCTAAGGGGTCCAAATGGATTGGACTTGAGTAGGCTGAAAAAAGACATACAGCCT
TGGCAAGAACGGCGTTCCGCAGAATATATGACTCATGCTCCTTTAGGTTCTTTAAATTCT
GTGGGTGGTGTCGCTACCGAGATCAATGCAGTCAATTATGTCTCTCCTAGAAGTTGGTTA
GCTACCTCTCATTTTGTTCTAGGATTCTTCCTATTCGTAGGTCATTTATGGCACGCGGGA
AGGGCTCGTGCAGCTGCAGCAGGATTTGAAAAGGGAATTGATCGTGATTTTGAACCTGTT
CTTTCCATGACCCCCCTAAATTGAATGACTATAGCCCTTGGTAAATTTACCAAAGACGAA
AATGATTTATTTGATATTATGGATGACTGGTTACGTAGAGACCGTTTCGTTTTTGTAGGT
TGGTCTGGTCTATTGCTCTTTCCTTGTGCCTATTTCGCCTTAGGTGGTTGGTTCACAGGT
ACAACCTTTGTAACTTCATGGTATACCCATGGATTGGCCAGTTCCTATTTGGAAGGATGC
AACTTCTTAACCGCCGCAGTTTCTACTCCTGCTAATAGTTTAGCACATTCTTTGTTGTTA
CTATGGGGTCCTGAAGCACAAGGAGATTTTACTCGTTGGTGTCAATTAGGGGGTCTGTGG
ACTTTTGTGGCTCTCCACGGCGCTTTCGGACTAATAGGTTTCATGTTACGTCAATTTGAA
CTTGCTCGATCTGTTCAATTGCGACCTTATAATGCAATCGCATTCTCTGGTCCAATTGCT
GTTTTTGTTTCTGTATTCTTGATTTATCCACTAGGTCAGTCTGGTTGGTTCTTTGCGCCT
AGTTTTGGTGTAGCAGCTATATTTCGCTTCATCCTTTTTTTCCAAGGGTTTCATAATTGG
ACATTGAACCCATTTCATATGATGGGAGTTGCCGGTGTATTGGGCGCTGCTCTCCTATGC
GCTATTCATGGTGCTACCGTAGAAAATACTTTATTTGAAGATGGTGATGGTGCAAATACA
TTCCGTGCTTTTAACCCAACTCAAGCTGAAGAAACTTATTCAATGGTCACTGCTAATCGC
TTTTGGTCCCAAATCTTTGGGGTTGCTTTTTCCAATAAACGTTGGTTACATTTCTTTATG
TTATTTGTACCAGTAACCGGTTTATGGATGAGTGCTCTTGGAGTAGTCGGTCTAGCTCTG
AACCTACGTGCCTATGACTTCGTTTCCCAGGAGATCCGTGCAGCGGAAGATCCTGAATTT
GAGACTTTCTACACCAAAAATATTCTCTTAAACGAAGGTATTCGTGCTTGGATGGCGGCT
CAAGATCAGCCTCATGAAAACCTTATATTCCCTGAGGAGGTTCTACCCCGTGGAAACGCT
CTTTAAATGTCTGGAAGCACAGGAGAACGTTCTTTTGCTGATATTATTACCAGTATTCGA
TACTGGGTTATTCATAGTATTACTATACCTTCCCTATTCATTGCGGGTTGGTTATTCGTC
AGCACGGGTTTAGCCTATGATGTGTTTGGAAGCCCTCGTCCAAACGAATATTTTACAGAG
AGCCGACAAGGAATTCCATTAATAACTGGCCGTTTTGACCCTTTGGAACAACTCGATGAA
TTTAGTAGATCTTTT---------------------TAGATGACCATAGATCGAACCTAT
CCAATTTTTACAGTGCGATGGTTAGCTGTTCATGGACTAGCTGTACCTACCGTTTCTTTT
TTAGGGTCAATATCAGCAATGCAGTTCATCCAACGATAAATGGCTACGCAAACCGTTGAG
GGTAGTTCTAGATCTGGACCAAGACGAACTATTGTAGGGGATTTATTGAAACCATTGAAT
TCAGAATATGGTAAAGTAGCTCCTGGATGGGGAACTACTCCTTTGATGGGTGTCGCAATG
GCTCTATTTGCAGTATTCCTATCTATTATTTTAGAAATTTATAATTCTTCCGTTTTACTG
GACGGAATTTCAATGAATTAGATGCTTACTCTCAAACTCTTTGTTTACACAGTAGTGATA
TTTTTTGTTTCTCTCTTCATCTTTGGATTCCTATCTAATGATCCAGGACGTAATCCTGGA
CGTGAAGAATAAATGCTTAATATCTTTAGTTTGATCTGTATCTGTCTTCATTCCACCCTT
TATTCGAGTAGTTTTTTCTTAGCCAAATTACCTGAGGCCTATGCTTTTTTGAATCCAATC
GTAGATTTTATGCCAGTAATACCCCTTCTCTTTTTTCTCTTAGCCTTTGTTTGGCAAGCT
GCTGTAAGTTTTCGATGAACGACACAATCAAACCCGAACGAACAAAATGTTGAATTGAAT
CGTACCAGTCTCTACTGGGGGTTATTACTCATTTTTGTACTTGCTGTTTTATTTTCCAAT
TATTTCTTCAATTAAATGGAAGTAAATATTCTCGCATTTATTGCTACTGCACTCTTCATT
CTAGTTCCTACTGCTTTTTTACTTATAATATACGTAAAAACAGTCAGTCAAAGTGAT---
------TAAATGGAAACAGCAACCCTAGTCGCCATCTCTATATCTGGTTTACTTGTAAGT
TTTACTGGGTACGCCTTATATACTGCTTTTGGGCAACCCTCTCAACAATTAAGAGATCCA
TTCGAAGAACACGGGGACTAGATCGAATTTATGGAAGCATTGGTTTATACATTCCTCTTA
GTCTCGACTCTAGGGATAATTTTTTTCGCTATCTTTTTTCGAGAACCACCTAAAGTTCCA
ACTAAAAAGGTGAAATGAATGACTATTGCTTTCCAATTGGCTGTTTTTGCATTAATTGCT
ACTTCATTAATCTTACTGATTAGTGTACCTGTTGTATTTGCTTCTCCTGACGGTTGGTCG
AGTAACAAAAATGTTGTATTTTCTGGTACATCATTATGGATTGGATTAGTCTTTCTGGTG
GGTATCCTTAATTCTCTCATCTCTTGAATGTCACCACAAACAGAGACTAAAGCAAGTGTT
GGATTCAAAGCTGGTGTTAAAGATTATAAACTGACTTATTATACTCCTGACTATGAAACC
AAAGATACTGATATCTTGGCAGCATTCCGAGTAACTCCTCAACCTGGAGTTCCTCCTGAG
GAAGCAGGGGCTGCGGTAGCTGCTGAATCTTCTACTGGTACATGGACAACTGTGTGGACC
GATGGGCTTACCAGCCTTGATCGTTATAAAGGAAGATGCTACAACATCGAGCCTGTTGCT
GGAGAAGAAAATCAATATATATGTTATGTAGCTTACCCTTTAGACCTTTTTGAAGAAGGT
TCTGTTACTAATATGTTTACTTCCATTGTGGGTAATGTATTTGGGTTCAAAGCCCTGCGC
GCTCTACGTCTGGAGGATCTGCGAATCCCTACTTCCTATACGAAAACTTTCCAAGGCCCG
CCTCATGGCATCCAAGTTGAGAGAGATAAATTGAACAAGTATGGGCGTCCCCTATTGGGA
TGTACTATTAAACCTAAATTGGGGTTATCCGCTAAGAACTACGGTAGAGCAGTTTATGAA
TGTCTTCGTGGTGGACTTGATTTTACGAAAGATGATGAGAACGTGAACTCACAACCATTT
ATGCGTTGGAGAGACCGTTTCTTATTTTGTGCCGAAGCCATTTTTAAATCACAGGCTGAA
ACAGGTGAAATCAAAGGGCATTACTTGAATGCTACTGCAGGTACATGCGAAGAAATGATG
AAAAGGGCTGTATTTGCCAGAGAATTGGGAGTTCCTATCGTAATGCATGACTACTTAACA
GGGGGATTCACTGCAAATACTAGCTTGGCTCATTATTGCCGAGATAATGGTCTACTTCTT
CACATCCATCGTGCAATGCATGCAGTTATTGATAGACAGAAAAATCATGGTATGCACTTT
CGGGTACTAGCTAAAGCCTTACGTATGTCTGGTGGAGATCATATTCACGCTGGTACTGTA
GTAGGTAAACTTGAAGGAGAAAGAGACATTACTTTGGGCTTTGTTGATTTACTACGTGAT
GATTTTATTGAAAAAGATCGAAGCCGCGGTATTTATTTCACTCAAGATTGGGTCTCTCTA
CCAGGTGTTCTGCCCGTAGCTTCTGGGGGTATTCACGTTTGGCATATGCCTGCTCTGACC
GAGATCTTTGGAGATGATTCTGTACTACAATTCGGCGGAGGAACTTTAGGACACCCTTGG
GGAAATGCACCGGGTGCCGTAGCGAATCGAGTAGCTCTGGAAGCATGCGTACAAGCTCGT
AATGAGGGACGTGATCTTGCTCGTGAGGGTAATGAAATTATCCGTGAGGCTAGCAAATGG
AGTCCTGAACTAGCTGCTGCTTGTGAAGTATGGAAGGAGATCAAATTTGAATTCGAAGCA
ATGGATACTTTGGATAATTAAATGGCGACACATTTATACAAAACTTCTACC------CCG
AGCACACGCAATGGAGCCGTAGACAGTCAAGTGAAATCCAATACACGAAATAATTTGATC
TATGGACAGCATCGTTGTAGTAAAGGTCGTAATGCCAGAGGAATCATTACCGCAGGGCAT
AGA---GGGGGAGGTCATAAGCGTCTATACCGTAAAATAGATTTTCGACGGAATGAAAAA
GACATATATGGTAGAATCGTAAGCATAGAATACGACCCCAATCGAAATGCATACATTTGT
CTCATACACTATGGGGATGGTGAGAAGAGATATATTTTACATCCCAGAGGGGCTATAATT
GGAGATACCATTGTTTCTGGTACAGAAGTTCCTATAAAAATGGGAAATGCCCTACCTTTG
ACCGATATGCCCTTAGGCACGGCCATACATAACATAGAAATCACACTTGGAAAGGGTGGA
CAATTAGCTAGAGCAGCGGGTGCTGTAGCGAAACTGATTGCAAAAGAGGGGAAATCGGCC
ACATTAAAATTACCTTCTGGGGAGGTCCGTTTGATATCCAAAAACTGCTCAGCAACAGTC
GGACAAGTGGGGAATGTTGAGGTGAACCAGAAAAAGTTGGGTAGAGCCGGATCTAAATGT
TGGCTAGGTAAGCGTCCTGTAGTAAGAGGAGTGGTTATGAACCCTGTAGACCATCCCCAT
GGGGGTGGTGAAGGGAGAGCCCCAATTGGTAGAAAAAAACCCGCAACCCCTTGGGGTTAT
CCTGCACTTGGAAGAAGAAGTAGAAAAAGGAAGAAATATAGTGATAATTTGATTCTTCGT
CGCCGTAGTAAA------TAGATGATTCAACCTCAAAGCCATTTGAACGTAGCGGATAAC
AGCGGGGCCCGAGAATTAATGTGTATTAGAATAATAGGAGCTAGTAATCGCCGATATGCT
CATATCGGTGACATTATTGTTGCGGTGATCAAGGAAGCATTACCAAACACACCTCTAGAA
AGATCCGAAGTGATCAGAGCTGTAATTGTACGTACTTGTAAAGAACTTAAACGTGACAAC
GGTATGATAATACGATATGATGATAATGCTGCTGTTGTGATTGATCAAGAAGGAAATCCA
AAAGGAACTCGAGTTTTTGGTGCGATTGCCCGAGAATTGAGACAGCTAAATTTCACTAAA
ATAGTTTCATTAGCACCTGAAGTATTATAAATGCTTAGTCCCAAAAGAACCAAATTTCGT
AAACAACATAGAGGAAGAATGAAAGGAATATCTTATCGAGGTAATCATATTTGTTTCGGT
AAATATGCTCTTCAGGCACTTGAACCCGCTTGGATCACATCTAGACAAATAGAAGCAGGG
CGACGAGCAATGACAAGAAATGTGCGCCGTGGTGGAAAACTATGGGTACGTATATTTCCA
GACAAACCAGTTACGGTAAGACCTACGGAAACACGTATGGGTTCGGGTAAAGGATCTCCC
GAATATTGGGTAGCTGTGGTTAAACCAGGTAGAATACTTTATGAAATGGGCGGAGTAGCA
GAAAATATAGCCAGAAAGGCTATTTCAATAGCGGCGTCCAAAATGCCTATACGAACTCAA
TTTATTATTTCGGAA------------------------TAGATGACTAGAATTAGACGA
GGATATATAGCTCGGAGACGTAGAACAAAAATTCGTTTATTTGCATCAAGCTTTCGGGGG
GCTCGTTCAAGACTTACTCGAACAATTATTCAACAGAAAATAAGATCTTTGGTTTCGTCT
CATCGAGATAGAGATAGGAAAAAGAGAGATTTTCGTCGTTTGTGGATCACTCGGATAAAT
GCAGTAATTCGAGAGAATAGAGTATCCTATAGTTATAGTAGATTAATACACAATCTGTAC
AAGAGACAGTTGCTTCTTAATCGTAAAATACTTGCACAAATAGCTATATTAAATAGGAAT
TGTCTTTATATGATTTCTAATGAGATCATAAAA---------------------------
------------------------TAAATGACAAAGAAGAGAAATAAGAACCCATATGGA
GAAGTATATGCTTTAGGTCAACATATATCTATGTCTGCTCACAAAGCACGAAGGGTAATT
GATCAGATTCGTGGACGTTCCTACGAGGAAACACTTATGATACTCGAACTTATGCCTTAT
CGAGCGTGTTATCCCATTTTTAAGTTAGTTTATTCTGCAGCAGCAAATGCTAGTCATAAT
ATGGGTTTCAATGAAGCAAGTTTATTTATTAGTAAAGCCGAAGTCAACGAGGGTACTACT
ATGAAAAAATTAAAACCTCGAGCTCGAGGACGGAGTTATGCAATAAAAAGACCCACTTGT
CATATAAGGATTGTATTGAAAGATCCATCTTTCAAAAAGATACCTTTCTATGAA------
GAAGATTTCTTTTGCTTAAAAAAATCCGACTGGAAAAAAAAAAGAAGT---ACA---CAG
ATA------------------------------------------------TGAATGGAT
GGAATCAAATATGCAGTATTTACAGACAAAAGTATTCGGTTATTGGGGAAAAATCAATAT
ACTTTTAATGTCGAATCAGGATCAACTAGGACAGAAATAAAGCATTGGGTC---------
GAACTCTTCTTTGGTGTCAAGGTAAAAGCTATGAATAGTCATCGACTCCCGGGAAAG---
------------GGTAGAAGAATGGGACCTATTCTGGGACATACAATGCATTACAGACGT
ATGATCATTACGCTTCAACCG---------------------------------------
------------------------------------------------------------
------------------------------------------------------------
------------------------GGTTATTCTATTCCACCTCTTAGAAAGAAAAGAACT
---------------------------------TAAATGGCAGTTCCAAAAAAGCGTACT
TCTATATCAAAAAAACGTATTCGTAAAAACATTTGGAAAAAGAAGGTATATTGGGCAGCG
TTGAAAGCTTTTTCCTTAGCGAAGTCTCTTTCTACCGGGAATTCAAAAAGT---------
------------------------------------TTT---TTTGTGCGACAA------
------------------------------------------------------------
------------------------------------------------------------
---------------------------TAAATGGCCAAGGGTAAAGATGTCCGAGTAACG
GTTATTTTAGAATGTACCAACTGT------GTTCGAAACGGTCTTAAT------------
---AAGGAA------TCAAGGGGTCTTTCCAGATATATTACTCAAAAGAATCGACACAAT
ACGCCTAGTCGATTGGAATTGAGAAAATTCTGTCGCTATTGTTACAAACATACGATTCAC
GGGGAGATAAAGAAA------TAAATGAAAATAAGGGCCTCCGTTCGTAAAATTTGTGAA
AAATGTCGACTGATCCGTAGGAGGGGACGAATTATAGTAATTTGTTCTAATCCGAGACAT
AAACAAAGACAAGGATAAATGACAAGAAGATATTGGAATATCAATTTGGAAGAGATGATG
GAAGCGGGAGTTCATTTTGGTCATGGTACTAGGAAATGGAATCCTAGGATGGCACCTTAT
------ATTTCT------------GCCAAGCGTAAAGGTATTCATATTACAAATCTTACT
AAAACTGCTCGTTTTTTATCAGAAGCTTGTGATTTAGTTTTTGATGCAGCAAGTAAGGGA
AAACAGTTTTTAATTGTTGGTACCAAGAATAAAGCAGCTGATTCAGTAGCACGGGCTGCA
ATAAGGGCTCGGTGTCATTATGTTAATAAAAAGTGGCTCGGTGGTATGTTAACGAATTGG
TCCACTACAGAAACGAGACTTCATAAGTTCAGGGACTTGAGAACGGAACAAAAGACGGGG
AGACTCAATCATCTTCCGAAAAGAGACGCAGCTATGTTGAAGAGACAATTATCTCACTTG
CAAACATATCTGGGCGGGATTAAATATATGACGGGGTTACCTGATATTGTAATTCTCGTT
GATCAACAAGAAGAATATACGGCTCTTCGAGAATGTATCACTTTAGGAATTCCAACAATT
TGTTTAATCGATACAAATTGTGACCCGGATCTTGCAGATATTTCGATTCCAGCAAATGAT
GACGCTATAGCTTCAATCCGATTAATTCTTAACAAATTAGTATTTGCAATTTGTGAGGGT
CGTTCT------------------------AGCTATATACGA------------AATCCT
------------------------------------TGAATGGGACAAAAAATAAATCCA
CTTGGTTTCAGACTTGGTACAACCCAAGGTCATCATTCTATTTGGTTTGCACAACCCAAA
AATTATTCCGAGGGTCTACAAGAAGATCAAAAAATACGAAATTCTATCAAGAATTATATA
CAAAAAAATATG---------------------------AGAATATCC------TCTGGT
------GTGGAGGGAATTGCATGCATAGAAATTCGAAAAAGAATTGACCTGATTCAAGTC
ATAATCTATATGGGATTCCCAAAGTTATTACTA---------------------------
------------------------------------------------------------
---------GAAGGCAAGACGCGA------------------------------------
------------AGAATCGAAGAATTACAGATGAATGTACAAAAAGAACTTAAT------
------------------------------------------------------TGTGTG
AACCGAAAACTCAACATTGCTATTACAAGAATTACAAACCCTTATGGGGACCCTAATATT
CTTGCAGAATTTATAGCTGGACAATTAAAGAATAGAGTTTCATTTCGCAAAGCAATAAAA
AAGGCTATTGAATTAACCGAACAGGCAGAT---ACAAAAGGAATTCAAGTACAAATTGCA
GGTCGCATCGACGGAAAA------GAAATTGCACGTGTCGAATGGATCAGAGAAGGTAGG
GTTCCTCTACAAACCATTCGAGCTAAAATTGATTATTGTTCCTATGGAGTCCGAACGGTC
TATGGAGTATTAGGCATCAAAATTTGGATATTTTGGGAA------------------TAA
ATGTCGCGTTACCGAGGGCCTCGTTTCAAAAAAATACGCCGTCTTGGGGCTTTACCAGGA
CTAACTAGTAAAAGG------------------CCTAGAGCCGGAAGCGATCTTAGAAAC
CAATCGCGC---------------------TCTGGGAAAAAATCTCAATATCGTATTCGT
TTAGAAGAAAAACAAAAATTGCGTTTCCATTATGGTCTTACAGAACGACAATTACTTAAA
TACGTTCGTATCGCTGGAAAAGCAAAAGGGTCAACAGGTCAGGTTTTACTACAATTACTT
GAAATGCGTTTGGATAACATCCTTTTCCGATTGGGTATGGCTTCGACTATTCCTCAAGCC
CGTCAATTAGTTAACCATAGACATATTTTAGTTAATGGCTGTATAGTCGATATACCAAGT
TATCGCTGCAAACCACGAGATATTATTACGGCGAGGGATGATCAAAAATCGAGAGCTATG
ATTCAAAATTTT------------CTTGATTCATACCCCCATGAGGAAATG------CCA
AAACATTTG------------------ACTCTTCACCCATTTCAA---TATAAAGGATTA
GTCAATCAAATAATCGATAGTAAATGGATCGGTTTGAAA---ATAAATGAATTGCTAGTC
GTAGAATATTATTCTCGTCAGACT------TAGATGTCACGTCGAGGTACTGCAGAAGAA
------AAAACTGCAAAATCCGATCCAATTTATCGTAATCGATTAGTTAACATGTTGGTT
AACCGTATTCTGAAACACGGAAAAAAATCATTGGCTTATCAAATTATCTATCGAGCCATG
AAAAAGATTCAA------------------------------------------------
---------------------------------CAAAAGACAGAAACAAATCCACTATCC
GTTTTACGTCAAGCAATACGTGGAGTAACTCCCGATATAGCAGTAAAAGCAAGACGTGTA
GGC---GGATCGACTCATCAAGTTCCCATTGAAATAGGATCCACACAAGGAAAAGCACTT
GCCATTCGTTGGTTATTAGGAGCATCCCGAAAACGTCCGGGTCGAAATATGGCTTTCAAA
TTAAGTTCCGAATTAGTGGATGCTGCCAAAGGGAGTGGCGATGCCATACGCAAAAAGGAA
GAGACTCATAGAATGGCAGAGGCAAATAGAGCTTTTGCGCATTTTCGT------TAAATG
GGTAGGGACACTATTGCTGACATAATAACCTCTATACGAAATGCTGACATGAATCGAAAA
GGGACGATTCAAATAGCATCCACTAACATCGCGGAAAACATTGTTAAAATACTTTTAAGA
GAAGGTTTTATCAAAAACGTGAGGAAGCATCAGGAAAACAACAAATATTTTTTGGTTTTA
ACCCTACGACATAGAAGGAATAGGAAAGTA------CCCTATCGAACTATT------TTA
AATTTAAAACGTATCAGTAGGCCTGGCCTACGAATCTATTCGAACTATCAACGAATTCCT
AGAATTTTAGGCGGGATGGGGATTGTAATTCTTTCTACTTCTCGAGGTATAATGACAGAC
CGAGAGGCTCGACTAGAAGGAATCGGCGGAGAAATTTTATGTTATATATGGTAAATGGCA
AAATCTATACCAAGAACTGGT------------------TCACGTAGGAATGCCCGTAGT
GGTTCACGGAAAAGTACACGTAGAATACCAAAGGGAGTTATTCATGTTCAAGCAAGTTTC
AACAATACCATTGTGACTGTTACAGATGTACGGGGTCGGGTAATTTCTTGGTCCTCCGCC
GGTACTTGTGGATTCAATGGTACAAGAAGGGGGACACCATTTGCTGCTCAAACCGCAGCA
GGAAATGCTATTCGGACAGTAGTAGATCAAGGTATGCAACGAGCAGAAGTCATGATAAAG
GGTCCTGGTCTCGGAAGAGATGCAGCATTACGAGCTATTCGTAGAAGTGGTATACTATTA
AGTTTCGTACGTGATGTAACCCCTATGCCACATAATGGCTGTAGACCTCCTAAAAAAAGA
CGTGTG---------------TAG---ATGCCAACTATTAAACAACTTATTAGAAACACA
AGACAGCCAATCAGAAATGTCACGAAATCCCCCGCTCTTGGGAGATGTCCTCAGCGTCGA
GGAACATGTACTAGGGTG---------------TATACTATCACCCCCAAAAAACCAAAC
TCTGCCTTACGTAAAGTTGCCAGAGTACGATTAACCTCTGGATTTGAAATCACTGCTTAT
ATACCTGGTATTGGCCATAATTCACAAGAACATTCTGTAGTCTTAGTAAGAGGGGGAAGG
GTTAAGGATTTACCTGGTGTGAGATATCACATTGTTCGAGGAACCCTAGATGCTGTCGGA
GTAAAG------------------------------------------------------
------------------------------------------------------------
------------------------------------------------------------
------------------------------------------------------------
------------------------------------------------------------
------------------------------------------------------------
------------------------------------------------------------
------------------------------------------------------------
------------------------------------------------------------
------------------------CAATATGGGGTCAAAAAGCCAAAA------------
-----------------TAAATGGCAAGGAAAAGTTTGATTCAGAGGGAGAAGAAGAGGC
AAAAACTGGAACAAAAATATCATTTGATTCGTCGATCCTCAAAAAAAGAAATAAGCAAAG
TTCCGTCGTTGAGTGAGAAATGGAAAATTCATGGAAAGTTACAATCCTCACCGCGTAATA
GTGCGCCTACACGTCTTAATCGACGTTGTTTTTCGACCGGAAGACCGAGAGCTAACTATC
GAGACTTTGGGCTTTCCGGACACATACTTCGGGAAATGGTTTATGCATGTTTGTTGCCAG
GGGCAACAAGATCAAGTTGGTAAATGGTAAAAAATTCATTCATTTCGGTTTTTTCACAA-
--GAAGAAAAAGAAGAAAACAGGGGGTCCGTTGAATTTCAAGTATTTCGTTTCACCAATA
AGATACGAAGACTTACTTCCCATTTGGAATTGCACAGAAAAGATTATTTATCTCAGAGAG
GTCTACGTAAAATCCTGGGAAAACGCCAACGACTGCTGTCTTATTTGTCAAAGAAAAATA
GAATACGTTATAAAGAATTAATTAGTCGGCTGAATATTCGGGAATCAAAAACTCGT----
-----------------TAAATGGTAAAACTTCGTTTGAAACGATGTGGTAGAAAGCAA-
-----GTTTATCGAATCGTTGCAATTGATGTTCGATCCCGCAGAGAAGGAAGGGATCTTC
GTAAAGTGGGTTTTTATGATCCGATAAATAATCAAACGTATTTAAATATTCCTGCTATTC
TATATTTTCTTGAAAAAGGCGCTCAACCTACAGGAACTGTTTATGATATTTTAAAGAAGG
CGGGGGTTTGTTTTTCCAGAGTTTCGTCT-------------------------------
--TAA-------------------------------------------------------
-----------------------------ATGGAAAAA----------------------
--------TCCAAGCGACTCTTTCTT------AAATCCAAGCGATCTTTTCGTAGGCGTT
TGCCCCCGATC------CAATCGGGGGATCGAATTGATTATAGAAACATGAGTTTAATTA
GTCGATTTATTAGTGAACAAGGAAAAATATTATCTAGACGGGTAAATAGATTAACCTTAA
AACAACAACGATTAATTACTATTGCTATAAAACAAGCTCGTATTTTATCTTTGTTACCTT
TTCTTAAT---AAT----------------------------------------------
-----------------GAGAAACAATTT------------------GAAAGAAGCGAGT
CGACC------------------------------------GCCGGAGCTACT-------
------------------------------------------------------------
--------------------------------------GGTCTTAGAACCATA-------
--------------------------------------AATAAA----------------
--------------------------------------------TAAGTGACACGTTCAC
TAAAAAAA---------------------------------AATCCTTTTGTAGCGAATC
ATTTATTAAGAAAAATTGAGAAGCTTAACACAAAGGCGGAAAAAGAAATAATAAGAACTT
GGTCTCGGGCATCTACCATTATACCTACAATGATCGGCCATACTATTGCTATCCATAATG
GAAGGGAGCATTTGCCTATTTATATAACAGATCGTATGGTAGGCCATAAATTGGGAGAAT
TTTCAACTACTATAAATTTCCGTGGACAT-------------------------------
--------------------------------GCGAAAAATGATAATAGATCTCGTCGT-
--------------------------TAA
>Allosyncarpia_ternata
ATGGTAACCATTAGAGCCGACGAAATTAGTAATATTATCCGTGAACGTATTGAGCAATAT
AATAGAGAAATAAAGATTGTAAATACCGGTACCGTACTGCAAGTAGGCGACGGCATTGCT
CGTATTTATGGTCTTGATGAAGTAATGGCGGGTGAATTAGTAGAATTTGAAGAGGGTACA
ATAGGGATTGCTCTGAATTTGGAATCAAATAATGTTGGTGTTGTATTAATGGGTGACGGT
TTGATGATACAAGAGGGAAGTTCTGTAAAAGCAACAGGAAGAATTGCTCAGATACCGGTG
AGTGAGGCTTATTTGGGTCGTGTTATAAATGCCCTGGCCAAACCTATTGATGGTCGAGGT
GAAATTTACGCTTCTGAATCTCGATTAATTGAATCTCCTGCTCCAGGTATTATTTCGAGA
CGTTCCGTATATGAGCCTCTTCAAACTGGACTTATTGCTATTGATTCGATGATCCCTATA
GGACGTGGTCAGCGAGAATTAATTATTGGGGACAGACAGACCGGTAAAACAGCAGTAGCC
ACGGATACTATTCTCAATCAACAAGGTCAAAATGTAATATGTGTTTATGTAGCTATTGGT
CAAAAAGCATCTTCTGTGGCTCAGGTAGTGAATACTCTCCAGGAAAGGGGAGCTATGGAA
TACACTATTGTGGTAGCTGAAACGGCGGATTCCCCAGCTACGTTACAATACCTCGCTCCT
TATACAGGAGCAGCTCTCGCTGAATATTTTATGTTTCGTGAACGACACACTTTAATCATT
TATGATGATCTCTCCAAACAAGCACAGGCTTATCGCCAAATGTCTCTTCTATTACGAAGA
CCACCCGGTCGCGAAGCTTATCCAGGAGATGTTTTTTATTTGCATTCACGCCTTTTGGAA
AGAGCCGCTAAATTAAGTTCTCTTTTAGGTGAAGGAAGTATGACTGCCTTACCAATAGTG
GAGACCCAGTCGGGAGATGTTTCGGCTTATATTCCTACTAATGTAATTTCTATTACAGAT
GGACAAATATTCTTATCAGCCGATCTATTCAATGCTGGAATCAGACCTGCTATAAATGTG
GGTATTTCTGTTTCCAGAGTAGGATCTGCAGCTCAAATTAAAGCCATGAAACAAGTAGCT
GGAAAATTAAAATTGGAATTAGCGCAATTCGCAGAATTAGAAGCCTTTGCACAATTCGCT
TCTGATCTCGATAAAGCTACCCAGAATCAATTGGCAAGAGGTCAACGATTACGTGAATTG
CTTAAACAATCCCAATCAGCCCCTCTCACGGTGGAAGAACAGATAATGACTATTTATACG
GGAACGAATGGTTATCTTGATTCATTAGAAATTGGACAGGTAAGGAAATTTCTCGTTGAG
TTACGTACTTACGTAAAAACGAATAAACCTCAATTCCAAGAAATTATATCTTCTACTAAA
ACATTTACTGAGGAAGCAGAAGCCCTTTTGAAAGAAGCTATCCAGGAACAGAAGGAACGC
TTTCTACTTCAGGAACAAGGATAGATGAGAATCAATCCTACTACTTCGGGTCCTGGAGTT
TCCACACTTGAAAAAAAAAACCTGGGACGTATCGCTCAAATCATTGGTCCGGTACTAGAT
GTAGCCTTTCCCCCGGGCAAGATGCCTAATATTTATAACGCTCTGGTAGTTAAAGGTCGA
GATACTATCGGTCAAGAAATTAATGTGACTTGTGAGGTACAGCAATTATTAGGAAATAAT
CGAGTTAGAGCTGTAGCTATGAGTGCTACAGATGGTCTAATGAGAGGAATGGAAGTGATT
GACACAGGAGCTCCTCTAAGTGTTCCAGTCGGCGGAGCGACTCTCGGCCGAATTTTCAAC
GTGCTTGGAGAGCCTGTTGATGATTTAGGGCCTGTAGATACTCGTACAACATCTCCTATT
CATAGATCTGCGCCCGCCTTTATACAGTTAGATACAAAATTATCTATTTTTGAAACAGGA
ATTAAAGTAGTAGATCTTTTAGCCCCTTATCGGCGTGGAGGAAAAATAGGACTATTCGGG
GGGGCTGGAGTGGGTAAAACAGTACTCATTATGGAATTGATCAACAACATTGCTAAAGCT
CATGGGGGGGTATCCGTATTTGGAGGAGTAGGTGAACGTACTCGTGAAGGAAATGATCTT
TACATGGAAATGAAAGAATCTGGAGTAATTAATGAACAAAATATTGCAGAATCTAAGGTG
GCTCTAGTATACGGTCAGATGAATGAACCCCCCGGAGCTCGTATGAGAGTTGGTTTGACT
GCCCTAACTATGGCGGAATATTTCCGAGATGTTAATGAACAAGACGTACTTCTATTTATC
GACAATATCTTCCGTTTCGTCCAAGCAGGATCTGAGGTATCCGCCTTATTGGGTAGAATG
CCTTCTGCTGTGGGTTATCAACCCACCCTTAGTACCGAAATGGGTACTTTACAAGAAAGA
ATTACTTCTACCAAAGAGGGATCCATAACTTCTATTCAAGCAGTTTATGTACCTGCGGAC
GATTTAACCGACCCTGCTCCTGCCACGACATTTGCACATTTAGATGCTACGACCGTACTA
TCAAGAGGATTAGCTGCTAAAGGTATCTATCCAGCAGTAGATCCTTTAGATTCAACGTCA
ACTATGCTCCAACCTCGAATCGTTGGTGAGGAACATTATGAAACTGCGCAAAGAGTTAAG
CAAACTTTACAACGTTACAAAGAACTTCAGGACATTATAGCTATCCTTGGGTTGGACGAA
TTATCCGAAGAGGATCGCTTAACCGTAGCAAGAGCACGAAAAATTGAGCGTTTCTTATCC
CAACCCTTTTTCGTAGCAGAAGTATTTACCGGTTCCCCGGGGAAATATGTTGGTCTAGCA
GAAACAATTAGAGGGTTTAAATTGATCCTTTCCGGAGAATTAGATGGTCTTCCTGAACAA
GCCTTTTATTTGGTAGGTAACATCGATGAAGCTACTGCGAAGGCTACGAACTTAGAAATG
GAGAGTAAATTGAAGAAATGAATGACCTTAAATCTTTGTGTACTAACCCCTAATCGAATT
GTTTGGGATTCAGAAGTGAAAGAAATCATTTTATCTACTAATACTGGACAAATTGGCGTA
TTACCAAATCACGCGCCTATTGCCACAGCTGTAGATATAGGTATTTTGAGAATACGC---
CTTAACGACCAATGGTTAACAATGGCTCTGATGGGTGGTTTTGCTAGAATAGGCAATAAT
GAGATCACTATTTTAGTAAATGACGCGGAAAAGGGTGGTGATATTGATCCACAAGAAGCT
CAGGAAACTCTTGAACTAGCGGAAGCTAACTTAAGGAAAGCT------GAAGGTAAG---
AGACAAACAATTGAGGCAAATCTAGCTCTC------AGACGAGCTAGGACACGAGTCGAG
GCTATCAATGCAATTTCATAAATGAAAAATGGAACCGATTCTTTCGTTTACTTGGGTCAC
TGGCCATCGGCCGGGAGTTTCGGATTTAATACCGATATTTTAGCAACAAATCCAATAAAT
CTAAGTGTAGTCCTTGGTGTATTGATCTTTTTTGGAAAGGGAGTGTATAATCTACTTTCA
TTAAGCGATTTATTAGATAATCGAAAACAGAGGATCTTGAATACTATTCGAAATTCAGAA
GAATTACGCGGGGGGGCCATTGAACAGCTGGAAAAAGCCCGGGCCCGTTTACGGAAAGTG
GAAATGGAAGCGGAGCAGTTTCGAGTGAATGGATACTCTGAGATAGAACAAGAAAAGTTG
AATCTGATTAATTCAACTTATAAGACCTTGGAACAATTAGAAAATTACAAAAACGAAACT
ATTCATTTTGAACAGCAAAGAGCAATTAATCAAGTCCGACAACGGGTTTTCCAACAAGCC
TTACAAGGAGCTCTAGGAACTCTGAATAGTTGTTTGAACAACGAGTTACATTTACGTACT
ATCAGTGCTAATATTGGTATGTTTGGGGCGATGAAAGAAATAACTGATTAGATGAATCCA
CTGATTTCTGCCGCTTCCGTTATTGCTGCTGGGTTAGCTGTCGGGCTTGCTTCTATTGGA
CCTGGAGTTGGTCAAGGTACTGCTGCGGGCCAAGCTGTAGAAGGTATTGCAAGACAGCCC
GAGGCGGAGGGAAAAATACGAGGTACTTTATTGCTTAGTCTGGCTTTTATGGAAGCGTTA
ACAATTTATGGATTGGTTGTAGCCTTAGCGCTTTTATTTGCGAATCCCTTTGTGTAAATG
AATGTTTTATCA------TGTTCCACCAACACACTAAAAGGGTTA---TACGATATATCG
GGTGTGGAAGTAGGCCAACATTTCTATTGGCAAATAGGAGGTTTTCAAGTCCATGGCCAA
GTCCTTATTACTTCTTGGGTTGTAATTGCTATCTTATTAGGTTCCGCCAGTATAGCTCTT
CGGAATTCACAAACCATTCCGAATGACAGTCAGAATTTCTTCGAATATGTCCTTGAATTC
ATTCGAGACGTTAGCAAAACTCAGATTGGAGAAGAATATGGTCCATGGGTTCCTTTTATT
GGAACTATGTTCCTATTTATTTTTGTTTCGAATTGGTCAGGGGCTCTTTTACCATGGAAA
ATCATAGAGTTACCTCATGGGGAGTTAGCCGCACCCACGAATGATATAAATACTACCGTT
GCTTTAGCTTTACTCACGTCAGTAGCATATTTCTATGCAGGTCTTACCAAAAAAGGATTA
AGTTATTTCAGTAAATACATTCAACCAACTCCAATCCTTTTACCCATTAACATCTTAGAA
GATTTCACAAAACCTTTATCACTTAGTTTTCGACTTTTCGGAAATATATTAGCCGATGAA
TTAGTAGTTGTTGTTCTTGTTTCTTTAGTACCTTTAGTGGTTCCTATACCTGTCATGTTC
CTTGGATTATTTACAAGTGGTATTCAAGCTCTTATTTTTGCAACTTTAGCCGCGGCTTAT
ATAGGCGAATCCATGGAGGGTCATCATTGAATGATATTTTCCACTTTAGAACATATATTA
ACTCATATATCCTTTTCGATCGTTTCAATTGTAATTACTATTTTTTTGATAAGTTTATCG
GTCGATGAAATCGTAGGACTCTATGATTCGTCAGAAAAAGGCATGATAGCTACTTTTTTC
TGTATAACAGGATTATTAGTCACTCGTTGGATTTATTCGGGACATTTCCCGTTAAGTGAT
TTATATGAATCATTAATTTTTCTTTCATGGAGTTTCTCGGTTATTCATATGGTTCCGTAT
TTTAAAAAACAGAAAAAT------TATTTAAGCGCAATAACTGCGCCAAGTACTATTTTT
ACCCAAGGCTTTGCTACTTCGGGTCTTTTAACTGAAATGCATCAATCCCAAATAGTAGTA
CCTGCTCTCCAATCCCAATGGTTAATGATGCATGTAAGTATGATGATATTGGGCTACGCA
GCTCTTTTATGTGGATCATTATTATCAGTAGCTCTCTTAGTCATTACATTGCGAAAAGCC
ATAAGGATTTTGAGTAAAAAAAACAATTTTTTAAATGAGTCGTTTTCCTTTGTCGAGATC
CAATACATGAATGAAAGAAGCAATGTTTTACTAAACACTTCTTTTTGTTCTTCTCGAAAT
TATTACAGGGCTCAACTGATTCAACAATTAGATCAGTGGAGTTATCGTATTATTAGTCTC
GGGTTTATCTTTTTAACCATAGGTATTCTTTCGGGAGCAGTATGGGCTAATGAGGCATGG
GGGTCATATTGGAATTGGGACCCAAAGGAAACTTGGGCATTTATTACTTGGACCCTATTT
GCGATTTATTTACATACTCGAACAAATAAAAATTGGGAAAGTTTAAATTGCGCAATTGTG
GCTTCTATGGGCTTTCTTATAATTTGGATATGCTATTTTGGGGTCAATTTATTAGGAATA
GGATTACATAGTTATGGTTCATTTAATTTACATTAA------------ATGGCAAAAAAG
AAAGCATTTCTTCCTCTTCTATATCTTACATCTATAGTATTTTTGCCCTGGTGGATCTCT
CTCTCATTTAAGAAAAGTCTTGAATTTTGGATTACTAATTGGTGGAATACTAGGCAATCC
AAAACTTTTTTGACTGATATTCAAGAA---------AAGAGTATTCTAGAAAAATTCATA
GAATTGGAAGAACTCTTACTCTTGGACGAAATGATAAAAGAATACCCGGAAACACATCTA
CAAACACTTCGTATAGGAATCCACAAAGAAACGATCCAATTGATCAAGATGCACAATGAG
GATCATATCCATATGATTTTGCACTTATCGACAAATATAACTTCTTTCATTATTTTAAGT
GGTTATTCTATTCTGGGTAATGAAGAACTTGCTATTCTTAACTCTTGGGTTCAAGAATTC
CTATATAACTTAAGTGACACAATAAAAGCTTTTTCTATTCTTTTATTAACTGATTTATGT
ATCGGATTCCATTCGCCCCATGGTTGGGAACTAATGATTGGCTATGTCTACAAAGATTTT
GGATTTGCT------CACAATGATCAAATTATATCGGGTCTTGTTTCTACTTTTCCAGTT
ATTCTGGATACAATTTTTAAATATTGGATCTTCCGTTATTTAAATCGTGTATCTCCATCA
CTTGTAGTGATTTATCATTCAATGAATGAC---------TGAATGGAGGAATTTCAAGAA
TATTTAGAACTAGATAGATCTAGACAACATGACTTCCTATACCCACTTCTTTTTCGAGAG
TATATTTATGCACTTGCTCATGATCATGGT---TTAAATAGATCG------ATTTTGTTC
GAAAAT---ACAGGTTATGACAATAAATCTAGTTCAATAATTGTGAAACGTTTAATTACT
CGAATCTATCAACAGAATCCTTTGATTTTTTCAGCTAATGATTCTATCCAAAAT------
CCATTTTTTGGGCAA------AACAAGAATTTTGATTCTCAAATTATCTCCGAGGGATTT
GCAGTCATTGTGGAAATTCCA------TTTTTCCTAAGATTAGTATTTTCC------TTA
GAA---AGGAAAGAA------ATAGCAAAATCTCATAAATTACGATCAATTCATTCCATA
TTTCCTTTTTTAGAGGACAAATTTTCACATTTAGATTATGTGTCGGACGTACTAATACCC
TATCACATACATCTAGAAATCTTGGTTCAAACCCTTCGCTACTGGGTGAACGATGCCTCT
TCTTTGCATTTATTACGTTTCTTTCTCCACGAGTAT------TGGAATAGTTTTATTACT
CAAAAGAAAGATATTACCATTTTTTCAAAAGGTAATCCAAGATTCTTCTTGTTCCTATAT
AATTTTCATATATGTGAATACGAATACATCTTTCTTTTTCTCCGTAATCAATCTTCTCAT
TTACGGTCAACATCTTCTGGAATCTTTTTTGAGCGAATCTATTTCTATGTAAAAATAGAA
CATTTTATCAAAGTCTTCTTTGATAATGATTTTCAG------TGCATCCTATCTTTCTTC
AAAGATCCTTTCATGCATTATGTTCGATATCAAGGAAAATCAATTCTGGCTTCAAAAGAT
ACGCCTCTTCTGATGAAGAAATGGAAATATTACCTTGTTAATTTATGGCAATATCATTTT
TACGCCTGGTTGAAACCAGGAAGGATCGATATAAACCAATTATGCAAGTATTCTCTTGAC
TTTTTGGGCTATCGTTCAAGCGTGCGACTAAATTCTTCGGTGGTACGAAGTCAAATGCTA
GAAAATTCATTTCGAATAAATAATGCTATGAAGAAGTTCGAGACAATAGTTCCAATTATT
CCTCTGATTGGATCATTGTCAAAAGCGAATTTTTGTAACACATTAGGGCATCCCATTAGT
AAACCGACCCGGGCTGATTCATCAGATTCTGATATTATCGACTGTTTTTTGCGTATATGC
AGAAATCTTTCTCATTATCACAGCGGATCCTCAAAAAAAAAGAGTTTATATCGAGTAAAA
TATATACTTCGACTTTCTTGTGTTAAAACTTTGGCTCGTAAACACAAAAAGAATGTACGC
ACTTTTTTAAAAAGATTAGGTTCGGAATTTTTGGAAGAATTCCTTACGGAGGAAGAAGTT
GTTCTTTCTTTGATCTTCCCAAGAACTTATTCTACTTCACGAAGGTTA---TATAGAGGG
CGGATTTGGTATTTGGATATTACTTCTATCAATGAT---------CTAGTCAATTATGAA
---------------------TGAATGATAATTGATACAACAGAAGTACAAGATATAAAT
TCTTTTTCTAGATTGGAATCT------TTAAAAGAAGTCTATAGAATCATAGGGATGTTT
TTACCTATTTTGACTCTTGTATTGGGAATCACAATAGGTGTACTCATAATTGTGTGGTTA
GAAAGAGAAATATCCGCAGGAATACAACAACGTATTGGTCCCGAATACGCCGGTCCTTTG
GGAATTCTTCAAGCTTTAGCAGATGGGACAAAACTTATTTTCAAAGAGAATCTTTTTCCA
TCTCGAGGAGATACTCGTTTATTCAGTATAGGACCATCCATAGTAGTTATATCCATTTTA
CTAAGTTATTCAGTAATTCCTTTTAGTTATCACCTTGTTTTATCTGATCTCAATATCGGT
GTTTTTTTATGGATTGCCATTTCCAGTATTGCTCCCATTGGACTTCTTATGTCAGGATAT
GGATCAAATAATAAATATTCTTTTTTAGGTGGTCTACGAGCCGCTGCTCAATCGATTAGT
TATGAAATACCATTAACT---CTTTGTGTGTTATCAATATCTCTATTATCTAACAGTTCA
AGTACAGTTGATATAGTTGAGGCCCAGTCCAAATATGGTTTTTGGGGATGGAATTTGTGG
CGTCAACCTATAGGCTTTTTCATTTTTCTAATTTCTTCCCTAGCAGAATGTGAGAGATTA
CCTTTCGATTTACCAGAAGCAGAGGAAGAATTAGTAGCAGGTTATCAAACCGAATATTCG
GGTATCAAATTTGGGTTATTTTACGTTGCTTCCTATCTAAATCTATTAGTTTCTTCGTTA
TTTGTAACAATTCTTTACTTAGGGGGTTGGAATATCTCTATTCCTTACATA---TTCGTT
CCT------GAGCTATTTGAAATAAATAAAGTAGGTAGAGTCTTTGGAACGACAATTGGT
ATTTTTATTACATTAGCTAAAACTTATTTGTTCTTGTTTATTTCTATCACAACAAGATGG
ACTTTACCTAGACTAAGAATAGACCAATTATTAAATCTTGGATGGAAATTTCTTTTACCC
ATTTCTCTCGGTAATCTATTATTAACAACTTCTTTCCAACTCCTTTCATTG---TAAATG
ATCTGGCATGTACAGAATGAAAACCTCATTCTCGATTCTACGAGAATTTTTATGAAAGCC
TTTCATTTGCTTCTCTTCGATGGAAGTTTTATTTTCCCAGAATGTATCCTAATTTTTGGC
CTAATTCTTCTTCTGATGATCGATTCAACCTCTGATCAAAAAGATATACCTTGGTTCTAT
TTCATCTCTTCAACAAGTTTAGTAATGAGCATAACGGCCCTATTGTTCCGATGGAGAGAA
GAACCTATGATTATCTTTTCAGGAAATTTCCAAACGAACAATTTCAACGAAATCTTTCAA
TTTCTTATTTTACTATGTTCAACTCTATGTATTCCTCTATCCGTAGAGTACATTGAATGT
ACAGAAATGGCTATCACAGAGTTTCTCTTATTCGTATTAACAGCTACTCTAGGAGGAATG
TTTTTATGCGGTGCTAACGATTTAATAACTATCTTTGTAGCTCCAGAATGTTTCAGTTTA
TGCTCCTACCTATTATCTGGATATACCAAGAAGGATGTACGGTCTAATGAGGCTACTATG
AAATATTTACTCATGGGTGGGGCAAGCTCTTCTATTCTGGTTCATGGTTTCTCTTGGCTA
TATGGTTCATCCGGGGGAGAGATCGAGCTTCAAGAAATAGTGAATGGTCTTATCAATACA
CAAATGTATAACTCCCCAGGAATTTTAATTGCGCTTCTATTCATCACTGTAGGAATTGGG
TTCAAGCTTTCCCTAGCCCCTTCTCATCAATGGACTCCTGACGTATACGAAGGATCTCCC
ACTCCAGTCGTTGCTTTTCTTTCTGTTACTTCGAAAGTAGCTGCTTCAGCTTCAGCCACT
CGAATTTTCGATATTCCTTTTTATTTCTCATCAAACGAATGGCATCTTCTTCTGGAAATC
CTAGCTATTCTTAGCATGATATTGGGGAATCTCATTGCTATTACTCAAACAAGCATGAAA
CGTATGCTTGCATATTCGTCCATAGGTCAAATCGGATATGTAATTATTGGAATAATTGTT
GGAGACTCAAATGGTGGATATGCGAGCATGATAACTTATATGCTGTTCTATATCTCCATG
AATCTAGGAACTTTTGCTTGCATTGTATTATTTGGTCTACGTACCGGAACTGATAACATT
CGAGATTATGCAGGATTATACACGAAAGATCCTTTTTTGGCTCTCTCTTTAGCCCTATGT
CTCTTATCCCTAGGAGGTCTTCCTCCACTAGCAGGTTTTTTCGGAAAACTCCATTTATTC
TGGTGTGGATGGCAGGCAGGCCTATACTTCTTGGTTTCAATAGGACTCCTTACGAGCGTT
ATTTCTATCTACTATTATCTAAAAATAATCAAGTTATTAATGACTGGACGAAACCAAGAA
ATAACACCTCACGTGCGAAATTATAGAAGATCCCCTTTAAGATCAAACAATTCCATCGAA
TTGAGTATGATTGTATGTGTGATAGCATCTACTATACCAGGAATATCAATGAACCCGATT
ATTGCAATTGCTCAGGATACCCTTTTTTAGATGTTTCTGCTTTACGAATATGATATTTTC
TGGGCATTTCTAATAATATCAAGTGTTATTCCTATTTTGGCATTTCTAATTTCCGGAATT
TTAGCCCCGATTAGCAAAGGGCCAGAGAAACTTTCGAGTTATGAATCAGGTATAGAACCA
ATGGGCGATGCTTGGTTACAATTTCGAATCCGTTATTATATGTTTGCTCTAGTTTTTGTT
GTTTTTGATGTTGAAACGGTTTTTCTTTATCCAGGGGCAATGAGTTTCGATGTATTGGGG
GTATCCGTATTTATAGAAGCTTTCATTTTCGTGCTTATCCTAATTGTTGGTTTAGTTTAT
GCATGGCGAAAAGGAGCATTGGAATGGTCTTAG---------------------------
---------ACGAATTATTTTCCTTGGTTAACAATAATTGTACTTTTGCCGATATTCGCA
GGTTCTTTAATTTTCTTTCTACCTCATAGAGGAAATAAGGTAATAAGGTGGTATACTATA
TGCATATGTACTTTAGAACTCCTTTTAACTACCTATACGTTCTGTTATCATTTCCAATTG
AACGATCCATTAACCCAATTAACAGAGGATTATAAATGGATTAATTTTTTTTATTTTTAC
TGGAGATTGGGAATAGATGGACTTTCTATAGGACCTATTTTACTGACGGGATTTATCACC
ACTTTAGCTACTTTAGCAGCTCGGCCAGTTACTCGAGATTCCCGATTATTCCATTTCCTG
ATGTTAGCAATGTACAGCGGTCAAATAGGATCATTTTCTTCTCGAGACCTTTTACTTTTT
TTCATCATGTGGGAGTTAGAATTAATTCCCGTTTATCTACTTCTCTCGGTGTGGGGGGGA
AAGAAACGTCTGTATTCCGCTACAAAATTTATTTTGTACACTGCGGGAAGTTCCATTTTT
CTATTAATAGGGGTTCTGGGTATTGGTTTATATGGTTCCAACGAACCAACATTAAATTTG
GAAACATTAGCTAATCAATCGTATCCGGTGGCACTGGAAATAATATTCTATATTGGATTT
CTTATTGCTTTTGCTGTTAAATTACCGATTATACCCTTACATACATGGTTACCAGACACC
CATGGAGAGGCACATTATAGTACTTGTATGTTTCTAGCCGGAATTTTATTAAAAATGGGA
GCATATGGGTTGGTTCGGATCAATATGGAATTATTACCTCATGCTCATTCTATATTTTCT
CCCTGGTTGATTATAGTAGGTGCAATCCAAATAATCTATGCAGCTTTAACATCTCCTGGT
CAACGTAATTTAAAAAAAAGAATAGCCTATTCCTCTGTATCTCATATGGGTTTCATAATT
ATTGGAATTGGCTCGATAACTGATACGGGACTCAATGGAGCCATTTTACAAATAATCTCT
CATGGATTTATCGGCGCTTCTCTTTTTTTCTTGGCAGGAACGAGTTATGATAGAATACGT
CTTGTTTATCTCGACGAAATGGGTGGAATGGCTATCCACCTTCCAAAAATATTCACGATG
TTCAGTATCTTATCAATGGCTTCCCTTGCATTACCGGGTATGAGTGGTTTTCTTGCAGAA
TTGATAGTTTTTTTTGGAATAATTACCAGCCAACAATATCTTTTAATGCCAAAAATACTA
ATTACTTTTGTAATGGCAATTGGAATGATATTAACTCCTATTTATTTATTATCTATGTTA
CGCCAAATGTTCTATGGATACAAGTTATTTAATGTT---CCAAACTCTTATTTTTTTGAT
TCTGGGCCGCGAGAGTTATTTGTTTCCATCTCTATTCTTCTACCAATAATAGCTATTGGT
ATTTATCCAGATTTCGTTCTTTCACTATCTGTTGACAAAGTCGAAGCTATTATATTGAAT
TAT------------TTTTATCAATAGATGATACTCGAACATGTACTTGTTTTGAGTGCC
TATTTATTTTCTATTGGTATCTATGGATTGATCACGAGTCGAAATATGGTTAGGGCCCTT
ATGTGTCTTGAACTTATCCTCAATGCGGTTAATATAAATTTCGTAACATTTTCAGATTTT
TTTGATAGTCGACAATTAAAAGGAGATATTTTCTCCATTTTTGTTATATCTATTGCAGCC
GCCGAAGCAGCTATTGGGTTAGCTATTGTTTCGTCGATTTATCGTAACAGAAAATCAACT
CGTATCAATCAATCGAATTTGTTGAATAAATGA------ATGGAATATACATATCAATAT
TCATGGATTATCCCCTTCATTCCACTTCCAGTTCCTATGTTAATAGGAGTGGGACTTCTA
CTTTTTCCAACGGCAACAAAAAATCTTCGCCGTATGTGGGCTTTTCCTAGTATTTTCTTG
TTAAGTATAGTTATGATACTTTCGATCTATCTATCTATTCAGCAAATAAATAGAAGTTTT
ATCTATCAATATGTATGGTCTTGGACCATTAATAATGATTTTTCTTTGGAGTTCGGTCAC
TTAATAGATCCACTTACTTTTATTATGTTAATATTAATTACTACTGTTGGAATTTTGGTT
CTTTTTTATAGTGACAATTATATGTTTCATGATCAAGGATATTTGAGATTTTTTGCTTAT
ATGAGTTTTTTCAATACTTCCATGTTGGGATTAGTTACTAGTTCGAATTTGATACAAATT
TATATTTTTTGGGAATTAGTTGGAATGTGTTCTTATCTATTAATAGGTTTTTGGTTCACA
CGACCTAGTGCGGCGACTGCTTGTCAAAAAGCGTTTGTAACGAATCGTGTAGGCGATTTT
GGTTTATTATTAGGAATTTTAGGTCTTTATCGGATAACCGGTAGTTTTGAATTTCGGGAT
TTGTTCCAAATATTGAATAACTTGATT---TATAATAATGAGGTTCCTTTTTTATTTCTT
ACTTTGTGTGCCTTTCTTTTATTTGCAGGTGCAGTTGCGAAATCGGCACAATTCCCCCTT
CATGTATGGTTACCTGATGCCATGGAAGGCCCTACTCCCATTTCGGCTCTGATACACGCC
GCTACTATGGTAGCAGCGGGCATTTTTCTTGTAGCTCGACTTCTTCCTCTTTTTATAATC
ATACCTTACATAATGAATTTCATATCTTTAATAGGTATAATAACAGTATTATTAGGAGCT
ACTTTAGCTCTTGCTCAAAAAGATATTAAAAGAGTTTTAGCTTATTCTACAATGTCTCAA
TTGGGTTATATGATGTTAGCTCTAGGTATGGGGTCTTATCGAGCCGCTTTATTTCATTTG
ATTACTCATGCTTATTCGAAAGCATTGTTGTTTTTAGGATCCGGATCAATTATTCATTCA
ATGGAAGCTATTGTTGGATATTCTCCAGATAAAAGTCAGAATATGGTTCTTATGGGAGGT
TTAAAAAAGCATGTACCAATTACAAAAACTGCTTTTTTAGTAGGTACACTTTCTCTTTGT
GGTATTCCCCCCCTTGCTTGTTTTTGGTCCAAAGATGAAATTCTTAATGATAGTTGGTTG
TATTCACCTAGTTTCGCAATAATAGCTTGTTCCACAGCAGGATTAACCGCATTTTATATG
TTTCGGATCTATTTACTTACTTTTGAGGGACATTTCAATGTTCATTTTCAAAATTACAGC
GGTCAAAAAAGTAGTTCCTACTATTCAATATCTCTATGGGGAAAA---GAAGTACCAAAA
ACGATT------AAAAACAATTTTCGTTTATTAAGTTTA------TTAACAATGAATAAT
AATGAAAGGGCTTCTTTTTTTTGGAATAAGACATATCAAATTGAT------GGTAATGGC
AAAAACAGGATACGCCCTTTTACTACTATTACTCATTTTGTCACTAAAAATACTTTCTCT
TATCCTCATGAATCGGACAATACTATGCTATTTTCTATGGTTATATTAGTACTATTTACT
TTGTTTGTTGGAGTCGTAGGAATTCCCTTTGCTTTTAATCAAGAACGAATTCATTTGGAT
ATATTATATAAATTGTTAAATCCGTCTATAAACCTTTTACATCCGAATTCAAATAATTCT
GTGGATTGGTATGAATTTGTGACAAATGCAAGTTTTTCTGTCAGTATAGTTTTTTTCGGA
ATATTTATAGCGTCTTTTTTATATAAGCCTATTTATTCATCTTTACAAAATTTGAACTTA
CTAAATTCATTTTCTAAAAGAGGTCCTAATAGAATTTTAGGGGACAAAATAAAAAATGTG
ATATATGATTGGTCATATAATCGTGGTTACATAGAAGCTTTTTATACAATATCCTTAACT
CAGGGTATAAGAGGACTAGGTGAACTAATTCATTTTTTGGATAGACGAGTAATTGATGGA
ATTACGAATGGTTTCGGTCTTACAAGTTTCTTTTTCGGAGAAGGTATCAAATATGTA---
GGGGGCGGTCGCATCTCTTCTTATCTCTTATTGTATTTATTGTTTGTATTAATCTTTTTA
TTAATTTATTCCTTTTTGTATTTTTTTAAATTTGAATTTTTTATAAGTTCCATTTTTTTT
TCAACAAAAAAAATGAAATTATTATTCTATTTAATAATTCGAATAATTAATAAATATCTT
TCTTATTTTTTTCAAACCATAATAAAAATGGATCTTCTTTAAATGGATTTGCCTGGACCA
ATACATGATTTTCTTTTAGTTTTTCTGGGATCAGGTCTTATATTAGGAAGTCTAGGAGTG
GTATTACTTACCAATCCAATTTATTCTGCCTTTTCCTTGGGATTGGTTCTTGTTTGTATA
TCCTTATTTTATATTCTATCAAACTCCCATTTTGTAGCGGCTGCGCAGCTCCTTATTTAT
GTAGGAGCTATAAACGTTTTAATTCTATTTGCTGTGATGTTCATGAATGGTTCAGAATAT
------TACAAAGATTTGAATCCTTGGACTGTTGGAGATGGGATTACTTCGTTGGTTTGT
ACAAGTATTTTGGTTTCACTAATGACTACTATTTTAGATACGTCTTGGTACGGGATTATC
TGGACGACAAAGTCAAACCAGATTATCGAGCAAGATTTGATCGGTAATAGTCAACAAATC
GGAATTCATTTATCAACCGATTTTTTTCTTCCATTTGAACTCATTTCCATAATTCTTTTA
GTTGCTTTGATAGGTGCAATTGCTGTTGCTCGTCAATGAATGAATGGAACAACTACAAGA
AAAGACCTCATGATAGTCAATATGGGGCCTCACCACCCATCAATGCATGGTGTTCTTCGG
CTCATCCTTACTCTAGATGGTGAAGATGTTATTGATTGTGAACCAATATTGGGTTACTTA
CACAGAGGAATGGAAAAAATTGCGGAAAATCGAACAGTTATACAATATCTACCTTATGTA
ACACGTTGGGATTATTTAGCTACTATGTTCACAGAAGCAATAACCGTAAATGGACCCGAA
CAGTTGGGAAATATTCAAGTACCTAAAAGAGCCAGTTATATCAGAGTAATTATGTTAGAG
TTGAGTCGTATAGCTTCTCATCTGTTATGGCTTGGCCCCTTTATGGCAGATATTGGTGCA
CAGACTCCTTTTTTCTATATTTTCAGAGAAAGAGAATTAGTATATGATCTATTCGAAGCT
GCCACCGGTATGAGAATGATGCATAATTATTTTCGTATCGGAGGAGTAGCGGCCGATCTA
CCTTATGGATGGATAGATAAATGTTTGGATTTCTGTGATTATTTTTTAACAGCGGTTTCT
GAATATCAAAAACTTATTAAGCGAAATCCTATTTTTTTAGAAAGAGTTGAAGGGGTAGGC
ATTATTGGTCCAGAAGAAGCAATAAATTGGGGTTTATCAGGACCAATGCTACGAGCTTCC
GGAATCCAATGGGATCTTCGTAAAGTTGATCATTATGAATGTTACGACGAATTGGATTGG
GAAATCCATTGGCAAAAAGAAGGAGACTCATTAGCTCGCTATTTAGTCCGAATCGGTGAA
ATGACGGAATCTATAAAAATTATTCAACAGGCTCTGGAAGGAATTCCAGGGGGGCCCTAT
GAGAATTTAGAAACCCGGTGCTTTGCTAGAGAAAGGGATCCGGAATGGAATGATTTTGAA
TATCGATTCATTAGTAAAAAACCTTCTCCTACTTTGGAATTGCCGAAGCAAGAACTTTAT
GTAAGAGTTGAAGCCCCAAAGGGAGAATTGGGAATTTTTTTAATAGGAGATCAGAGTGGT
TTTCCTTGGAGGTGGAAAATTCGTCCACCTGGTTTTATCAATTTGCAAATTCTTCCTCAG
TTAGTTAAAAGAATGAAATTGGCCGATATTATGACAATACTAGGTAGCATAGATATCATT
ATGGGAGAAGTTGATCGTTAAATGTTCCCTATGGTAACTGGGTTCATGAATTACGGTCAA
CAAACAGTACGAGCTGCAAGGTACATTGGTCAAGGGTTCATGATTACCTTATCCCACGCA
AATCGTTTACCTGTAACTATTCAATATCCTTATGAAAAATTAATTACATCCGAGCGTTTC
CGCGGCCGAATCCATTTTGAATTTGATAAATGCATTGCTTGTGAAGTATGTGTTCGTGTA
TGTCCTATAGATCTACCTGTTGTTGATTGGAAATTGGAAACTGGTATACGAAAGAAACGC
TTGCTTAATTACAGTATTGATTTCGGAATTTGTATTTTTTGTGGTAACTGTGTTGAGTAT
TGTCCAACAAATTGTTTATCAATGACTGAAGAATATGAACTTTCCACTTATGATCGTCAC
GAATTGAATTATAATCAAATCGCTTTGGGTCGTTTACCAATGTCAGTAATTAACGATTAT
ACAATTCGAACAATTTCGAATTCGCCTCAAATA---------TCAAATAATAATAAAATA
AAAAAATGTTAAATGCAGGGTCGTTTGTCTGCTTGGCTAGTCAAGCATGGACTAGTTCAT
AGATCTTTGGGCTTCGATTATCAAGGAATAGAGACTTTACAAATAAAGCCTGAGGATTGG
CATTCCATTGCTGTCATTTTATATGTATATGGTTACAATTATCTACGTTCCCAATGTGCT
TATGATGTAGCACCCGGTGGACTGTTAGCTAGTGTGTATCATCTTACGAGAATAGAGTAT
GGTGTAGATCAACCGGAAGAGGTATGCATAAAAGTATTTGCCCCGAGAAGTAATCTTCGA
ATTCCGTCTGTTTTCTGGATTTGGAAAAGTGCGGATTTTCAAGAACGGGAATCTTATGAT
ATGTTGGGAATCTGTTATGATACTCATCCACGACTTAAACGTATCTTAATGCCTGAAAGT
TGGATAGGATGGCCCTTACGTAAGGATTATATTGTCCCTAATTTTTATGAAATACAAGAT
GCTCATTGA---------------------------------------------------
------------------------------------------------------------
------------------------------------------------------------
---------ATGAATTCCATAGAATTTCCTTTACTTGCT------CGAACAACCCAAAAT
TCAGTTATTTCAACTACATTAAATGATCTTTCAAATTGGTCAAGGCTCTCTAGTTTATGG
CCGCTTCTTTATGGTACCAGTTGTTGCTTCATTGAATTTGCTTCATTAATAGGCTCACGA
TTCGACTTTGATCGTTATGGACTGGTACCAAGATCGAGTCCTAGACAGGCAGACCTCATT
TTAACAGCCGGCACAGTAACAATGAAAATGGCTCCTTCTTTAGTGAGATTATATGAACAA
ATGCCTGAACCAAAATATGTTATTGCTATGGGAGCATGTACAATTACAGGGGGGATGTTC
AGTACCGATTCGTATAGTACTGTTCGGGGAGTCGATAAGCTAATTCCTGTAGATGTCTAT
TTGCCAGGCTGTCCGCCTAAACCAGAAGCAGTTATAGATGCTATAACAAAACTTCGTAAG
AAAATAGCTAGAGAAATCTATGAAGAGCGAATT------AGGTCTCAAGAAGAAAATCGG
TGTTTTCCTACCAATCACAAGTTTCATGTTGGACGCAGTACTCATACTGGAAATTATGAT
CAAGGATTACTCTATCAATCACCATCTACTTCCGAGATACCTCCTGAAACATTTTTCAAA
TACAAAAGTTCAGTA------TCTTCCCACGAATTAGTGAATTAGATGCAAACTAAAAAC
ACCTTTTCTTGGATAAAGAAAGAGATTATTCGATCTATTTCCGTATGGCTGATGATATAT
ATCATAGCTCGGACATCCATTTCAAATGCATATCCCATTTTTGCACAGCAGGGTTATGAA
AATCCACGAGAAGCGACCGGGCGTATTGTATGTGCCAATTGCCATTTAGCTAATAAGCCC
GTGGATATTGAGGTTCCACAAGCGGTACTTCCTGATACTGTATTTGAAGCAGTTGTTCGA
ATTCCTTATGATATGCAAGTTAAACAAGTTCTTGCTAATGGTAAAAGGGGAGGTTTGAAT
GTGGGGGCTGTTCTTATTTTACCTGAGGGATTTGAATTAGCGCCCCCCGATCGTATTTCG
CCCGAGATGAAAGAAAAGATAGGCAATCTGTCTTTTCAGAGCTATCGCCCCAATAAAAAA
AATATTCTTGTGATAGGTCCTGTTTCTGGTCAGAAATATAGTGAAGTCACCTTTCCTATT
CTTTCACCGGACCCCGCTACTAATAAAGATGTTCACTTCTTAAAATATCCCATATATGTA
GGCGGGAACAGAGGAAGGGGTCAGATTTATCCCGATGGGAGCAAGAGTAACAATACAGTT
TATAATGCTACAGGGGCTGGTGTAGTAAGTAAAATCATACGAAAAGAAAAAGGGGGGTAC
GAAATAACCATATCGAATGCGTCAGATGAACGTCAAGTGGTTGATATTATTCCCCCAGGG
CCAGAACTTCTTGTTTCCGAAGGCGAATCTATCAAACTTGATCAGCCATTAACGAGTAAT
CCTAATGTGGGTGGATTTGGTCAAGGAGATGCGGAAATAGTACTTCAAGATCCATTCCGT
GTCCAAGGCCTTTTGTTCTTCTTGGCATCTGTTATTTTGGCACAAATATTTTTGGTTCTT
AAGAAGAAACAGTTTGAGAAGGTTCAATTGTCCGAAATGAATTTCTAG------------
---ATGAGTAAAGTCTATGATTGGTTTGAAGAACGTCTCGAGATTCAGGCGATTGCAGAT
GATATAACTAGTAAATATGTTCCTCCTCACGTCAACATATTTTATTGTCTAGGAGGAATT
ACGCTTACTTGTTTTTTAGTACAAGTAGCTACAGGGTTTGCTATGACTTTTTACTACCGT
CCAACTGTTACTGAGGCTTTTGCTTCTGTTCAATACATAATGACTGAAGCTAACTTTGGT
TGGTTAATTCGATCAGTTCATCGATGGTCGGCAAGTATGATGGTCCTAATGATGATCCTG
CACGTATTTCGTGTGTATCTCACTGGTGGTTTTAAAAAACCTCGCGAATTAACTTGGGTT
ACAGGTGTGGTTCTGGCTGTATTGACCGCATCCTTTGGTGTAACTGGTTATTCCTTACCT
TGGGACCAAATTGGTTATTGGGCAGTCAAAATTGTAACAGGTGTACCGGAAGCTATTCCT
GTAATAGGATCCCCTTTAGTAGAGTTATTACGCGGAAGTGCTAGTGTGGGACAATCCACT
TTGACTCGTTTTTATAGTTTACACACTTTTGTATTACCTCTTCTTACTGCCGTGTTTATG
TTAATGCATTTTCTAATGATACGTAAGCAAGGTATTTCTGGTCCTTTATAGATGGGAGTA
------ACAAAAAAACCTGACTTAAATGATCCTGTATTAAGAGCTAAATTGGCTAAAGGG
ATGGGTCATAATTATTACGGAGAACCCGCATGGCCCAACGATCTTTTATATATTTTTCCA
GTAGTAATTTTAGGTACTATTGCGTGTAACGTAGGCTTAGCGGTTCTAGAACCATCAATG
ATTGGTGAACCCGCGGATCCATTTGCAACTCCTTTGGAAATATTACCCGAATGGTATTTC
TTTCCCGTATTTCAAATACTTCGTACAGTACCTAATAAGTTATTGGGTGTTCTTTTAATG
GTTTCAGTACCTGCGGGATTATTAACAGTACCTTTTTTGGAGAATGTTAATAAATTTCAA
AATCCATTTCGTCGTCCAGTAGCGACAACTGTCTTTTTGATTGGTACCGTAGTGGCCCTT
TGGTTGGGTATTGGAGCAACATTACCTATTGATAAATCCCTAACTTTAGGTCTTTTTTAA
ATGATTGAAGTTTTTCTATTTGGAATTGTCTTAGGTCTAATTCCTATTACTTTAGCTGGA
TTATTTGTAACTGCATATTTACAATACAGACGTGGTGATCAGTTGGATCTTTGAATGCTT
ACTATAACTAGTTATTTCGGTTTTCTACTAGCAGCTTTAACTATAACCTCAGCTCTCTTT
ATTGGTCTGACCAAGATACGACTTATTTGAATGGATATAGTAAGTCTTGCTTGGGCTGCT
TTAATGGTAGTCTTTACATTTTCTCTTTCACTCGTAGTATGGGGAAGAAGTGGACTCTAG
ATGATTATTCGTTCACCGGAACCAGAAGTCAAAATTTTGGTAGATAGGGATCCCATAAAA
ACTTCTTTCGAGGAATGGGCCAAACCGGGTCATTTCTCAAGAACAATAGCTAAGGGCCCT
GATACTACCACTTGGATCTGGAACCTACATGCTGATGCTCACGATTTCGATAGCCATACC
AATGATTTGGAGGAGATCTCTCGAAAAGTATTTAGTGCTCATTTTGGCCAACTTTCCATT
ATCTTTCTTTGGCTGAGTGGCATGTATTTCCATGGTGCTCGTTTTTCCAATTATGAAGCA
TGGCTAAGTGACCCTACTCACATTGGACCTAGTGCTCAGGTGGTTTGGCCAATAGTGGGC
CAAGAAATATTGAATGGCGATGTGGGCGGGGGTTTCCGAGGAATACAAATAACCTCTGGT
TTTTTTCAGATTTGGCGAGCATCTGGAATAACTAGTGAATTACAACTCTATTGTACCGCA
ATTGGTGCATTAGTCTTTGCAGCCTTAATGCTTTTTGCTGGTTGGTTCCATTATCACAAA
GCTGCTCCAAAATTGGCCTGGTTCCAAGATGTAGAATCTATGTTGAATCACCATTTAGCA
GGGCTACTAGGACTTGGGTCTCTTTCTTGGGCGGGGCATCAAGTACATGTATCTTTACCA
ATTAACCAATTTCTAAACGCTGGAGTAGATCCTAAAGAGATCCCACTTCCTCATGAATTT
ATCTTGAATCGGGATCTTTTGGCTCAACTTTATCCCAGTTTTGCCGAGGGAGCAACCCCA
TTTTTTACCTTGAATTGGTCAAAATATGCGGAATTTCTTACTTTTCGTGGCGGATTAGAT
CCAGTAACCGGGGGTCTATGGCTGACTGATATTGCTCATCATCATTTAGCTATTGCAATT
CTTTTCTTGATAGCAGGTCACATGTATAGGACCAACTGGGGCATTGGTCATGGCATAAAA
GATATTTTAGAAGCTCATAAAGGTCCATTTACAGGCCAGGGCCATAAAGGCCTATACGAG
ATCCTAACAACGTCATGGCATGCTCAATTATCTCTTAACCTAGCTATGTTAGGCTCTTTA
ACCATTGTTGTAGCTCACCATATGTATTCCATGCCCCCTTATCCATATCTAGCTACTGAT
TATGGTACACAACTGTCATTGTTCACACATCACATGTGGATTGGCGGATTTCTCATAGTT
GGTGCTGCCGCGCATGCAGCTATTTTTATGGTAAGAGATTATGATCCAACTACTCGATAC
AACGATCTATTAGATCGTGTCCTTAGGCATCGCGATGCAATCATATCACATCTCAACTGG
GTATGTATATTTCTAGGCTTTCACAGTTTTGGTTTGTATATTCATAATGATACCATGAGC
GCTCTAGGGCGACCCCAAGATATGTTTTCTGATACCGCTATACAATTACAACCCGTCTTT
GCTCAATGGATACAAAACACCCATGCTTTGGCGCCTGGTGCAACTGCTCCTGGTGCAACA
GCAAGCACCAGTTTGACTTGGGGAGGTGGTAATTTAGTGGCAGTAGGTGGCAAGGTTGCT
TTATTACCTATTCCATTAGGAACCGCAGATTTTTTGGTACATCACATTCATGCATTTACG
ATTCATGTAACGGTATTGATACTCCTGAAAGGTGTTCTATTTGCTCGTAGCTCTCGTTTG
ATACCGGATAAAGCAAATCTTGGTTTTCGTTTCCCTTGTGATGGACCTGGAAGAGGGGGG
ACATGTCAAGTATCCGCCTGGGATCATGTCTTCTTAGGCCTATTCTGGATGTACAATGCA
ATTTCGGTAGTCATATTTCATTTCAGTTGGAAAATGCAGTCAGATGTTTGGGGTAGTATA
AGTGATCAAGGAGTGGTAACTCATATCACGGGAGGAAACTTTGCGCAGAGTTCCATCACT
ATTAATGGCTGGCTCCGCGATTTCTTATGGGCACAGGCATCCCAAGTAATTCAGTCTTAT
GGTTCTTCATTATCTGCATATGGCCTTTTTTTCTTAGGTGCTCATTTTGTATGGGCTTTT
AGTTTAATGTTTCTATTCAGCGGGCGTGGTTATTGGCAAGAACTTATTGAATCCATCGTT
TGGGCTCATAATAAATTAAAAGTTGCTCCTGCTACTCAGCCTAGAGCCTTGAGCATTGTA
CAAGGACGTGCTGTAGGAGTAACCCATTACCTTCTGGGTGGAATTGCCACAACATGGGCG
TTCTTCTTAGCAAGAATTATTGCAGTAGGATAAATGGCATTAAGATTTCCAAGGTTTAGC
CAAGGCTTAGCTCAGGACCCCACTACTCGTCGTATTTGGTTTGGTATTGCGACCGCGCAT
GACTTTGAGAGTCATGATGATATTACTGAGGAACGTCTTTATCAGAATATTTTTGCTTCT
CACTTCGGGCAATTAGCAATAATTTTTCTATGGACTTCCGGAAATCTGTTTCATGTAGCT
TGGCAAGGAAATTTTGAGGCATGGGTACAGGACCCCTTACATGTAAGACCTATTGCTCAT
GCAATTTGGGATCCTCATTTTGGTCAACCGGCCGTGGAAGTTTTTACTCGAGGGGGTGCT
CTTGGCCCAGTGAATATCGCTTATTCTGGTGTTTATCAGTGGTGGTATACAATTGGTTTA
CGTACTAATGAAGATCTTTATACGGGAGCCCTTTTTCTATTATTTCTTTCTGCCGTATCC
TTAATAGCAGGTTGGTTACACCTACAACCGAAATGGAAACCGAGCGTTTCGTGGTTCAAA
AATGCCGAATCTCGTCTCAATCATCATTTGTCAGGACTATTCGGTGTAAGTTCTTTGACT
TGGACAGGGCATTTAGTACATGTCGCTATTCCTGGATCCAGGGGGGAATACGTTCGATGG
AATAATTTTTTAGATGTATTACCACATCCCGAAGGGTTAGGACCCCTTTTTACAGGTCAG
TGGAATCTTTATGCCCAAAACCCCGATTCAAATAGTCATTTATTTGGTACCTCCCAAGGA
TCAGGAACTGCCATTCTAACCCTTCTAGGGGGATTCCATCCACAAACGCAAAGTTTATGG
TTGACTGATATTGCTCATCATCATTTGGCTATTGCATTTATTTTTCTCGTTGCTGGTCAT
ATGTATAGAACTAACTTCGGGATTGGGCACAGTATAAAAGATCTTTTAGAAGCACATATT
CCTCCGGGGGGGCGATTGGGGCGTGGACATAAAGGTCTTTATGACACAATCAATAATTCG
ATTCATTTTCAATTAGGCCTTGCTCTAGCCTCTTTAGGTGTTATTACTTCCTTGGTAGCT
CAACACATGTACTCTTTACCTGCTTATGCGTTCATAGCACAAGACTTTACTACTCAAGCT
GCGTTATATACTCATCACCAATACATCGCAGGATTCATCATGACAGGGGCTTTTGCCCAT
GGGTCTATATTTTTCATTAGAGATTACAATCCGGAACAGAATGAGGATAATGTATTGGCA
AGAATGTTAGACCATAAAGAAGCTATCATATCCCATTTAAGTTGGGCCAGCCTCTTTCTG
GGGTTCCACACTTTGGGGCTTTATGTTCATAATGATGTCATGCTTGCTTTTGGTACTCCG
GAGAAACAAATCTTAATCGAACCTATATTTGCCCAATGGATACAATCTGCTCATGGTAAA
ACTTCATATGGGTTCGATGTGCTTTTATCTTCAACGAATAGCCCAGCATTTAATGCAGGT
CAAAGCATATGGTTGCCCGGCTGGTTAAATGCTATTAATGAGAATAGTAATTCACTATTC
TTAACAATTGGTCCTGGAGACTTCTTGGTTCATCATGCGATTGCTCTAGGTTTACATACA
ACTACATTGATCTTAGTAAAAGGTGCTTTAGATGCACGTGGTTCAAAGTTAATGCCAGAT
AAAAAGGATTTCGGTTATAGTTTTCCTTGCGATGGTCCGGGACGAGGCGGTACTTGTGAT
ATTTCCGCTTGGGACGCATTTTATTTGGCAGTTTTCTGGATGTTAAATACCATTGGGTGG
GTTACCTTTTATTGGCATTGGAAACACATCACATTATGGCAGGGTAACGTTTCACAGTTT
AATGAATCTTCCACTTATTTGATGGGATGGTTAAGAGATTATCTATGGGTAAACTCTTCA
CAACTTATCAATGGATATAACCCCTTTGGTATGAATAGTTTATCAGTTTGGGCGTGGATG
TTCTTATTTGGACATCTTGTTTGGGCTACTGGATTTATGTTTTTAATTTCCTGGCGTGGA
TATTGGCAGGAATTGATTGAAACTTTAGCATGGGCTCATGAACGCACACCTTTAGCTAAT
TTGATTCGATGGAGAGATAAACCAGTGGCTCTTTCCATTGTACAAGCAAGATTGGTTGGA
TTAGCCCATTTTTCTGTAGGTTATATATTCACGTATGCGGCTTTCTTGATTGCCTCTACG
TCAGGCAAATTTGGTTAAATGTCACATTCAGTAAAGATTTATGATACATGTATAGGATGT
ACTCAATGTGTGCGAGCCTGCCCAACAGATGTATTAGAAATGATACCGTGGGATGGATGT
AAAGCTAAGCAAATTGCTTCTGCTCCAAGAACAGAGGACTGTGTCGGTTGTAAGAGATGT
GAATCCGCCTGTCCAACGGATTTTTTGAGCGTTCGAGTTTATTTATGGCATGAAACAACT
CGAAGCATGGGTCTAGCGTATTAAATGATAACTCTTAACAACTTACCCTCTTTCTTTGTG
CCTTTAGTGGGCCTAGTATTTCCGGCAATTGCAATGGCTTCTTTATCTCTTCATGTTCAA
AAAAACAAGATTTTTTAGATGCGAGATCTAAAAACATATCTTTCCATGGCACCGGTACTA
AGTACTCTATGGTTTGGGGCTTTAGCAGGTCTTTTGATAGAGATCAATCGTTTATTTCCG
GATGCGTTGACATTCCCTTTTTTTTCATTCTAGATGACTGCAATTTTAGAGAGACGCGAA
AGCGAAAGCCTATGGGGTCGCTTCTGTAACTGGATAACCAGCACCGAAAACCGTCTTTAC
ATTGGATGGTTTGGTGTTTTGATGATCCCTACCTTATTGACCGCAACTTCTGTATTTATT
ATTGCCTTCATTGCTGCTCCTCCAGTAGATATTGATGGTATTCGTGAACCTGTTTCTGGA
TCTCTACTTTATGGAAACAATATTATCTCTGGTGCCATTATTCCTACTTCTGCAGCTATA
GGTTTGCATTTTTACCCAATATGGGAAGCGGCATCTGTTGATGAATGGTTATACAACGGT
GGTCCTTATGAGCTAATTGTTCTACACTTCTTACTTGGTGTAGCTTGTTACATGGGGCGT
GAGTGGGAACTTAGTTTCCGTCTGGGTATGCGCCCTTGGATTGCTGTTGCATATTCAGCT
CCTGTTGCAGCTGCTACTGCTGTTTTCTTGATATACCCAATTGGTCAAGGAAGTTTTTCG
GATGGTATGCCTCTAGGAATTTCTGGTACTTTCAACTTCATGATTGTATTCCAGGCTGAG
CACAACATCCTTATGCACCCATTTCACATGTTAGGCGTAGCTGGTGTATTCGGCGGCTCC
CTATTCAGTGCTATGCATGGTTCCTTGGTAACCTCTAGTTTGATCAGGGAAACCACAGAA
AATGAATCTGCTAATGAAGGTTACAGATTCGGTCAAGAGGAAGAAACTTATAATATCGTA
GCTGCTCATGGTTATTTTGGCCGATTGATCTTCCAATATGCTAGTTTCAACAATTCTCGT
TCTTTACACTTCTTCCTAGCTGCTTGGCCTGTAGTAGGTATCTGGTTCACTGCTTTAGGT
ATCAGCACTATGGCTTTCAACCTAAATGGTTTCAATTTCAACCAATCCGTAGTTGATAGT
CAAGGTCGTGTAATTAATACCTGGGCTGATATTATTAATCGTGCTAACCTTGGTATGGAA
GTTATGCATGAACGTAATGCTCATAACTTCCCTCTAGACTTAGCTGCTGTCGAAGTTCCA
TCTAGAAATGGATAAATGGGTTTGCCTTGGTATCGTGTTCATACCGTCGTATTAAATGAT
CCCGGCCGTTTGCTTTCTGTCCATATAATGCATACAGCTTTGGTTGCTGGTTGGGCCGGT
TCGATGGCTCTATATGAATTAGCAGTTTTTGATCCCTCTGATCCCGTTCTTGATCCAATG
TGGAGACAAGGTATGTTCGTTATACCCTTCATGACTCGTTTAGGAATAACCAATTCATGG
GGCGGCTGGAGTATTACAGGAGGGACTGTAACAAATCCGGGTATTTGGAGTTACGAAGGC
GTGGCCGGTGCACATATTGTGTTTTCTGGCTTGTGCTTCTTGGCAGCTATCTGGCATTGG
GTATATTGGGATTTAGAAATATTTTGTGATGAGCGTACAGGAAAACCTTCTTTGGATTTG
CCAAAAATTTTTGGAATTCATTTATTTCTTTCAGGAGTGGCTTGCTTTGGGTTTGGCGCA
TTTCATGTAACAGGATTGTATGGTCCTGGAATATGGGTGTCCGATCCTTATGGACTAACT
GGAAAGGTACAACCTGTAAATCCAGCGTGGGGTGTAGAAGGTTTTGATCCTTTTGTTCCG
GGAGGAATAGCCTCTCATCATATTGCAGCAGGTACTTTAGGCATATTAGCGGGCCTATTT
CATCTTAGTGTCCGTCCGCCCCAACGTCTATATAAAGGATTACGTATGGGCAATATTGAA
ACCGTCCTTTCCAGTAGTATTGCTGCTGTCTTTTTTGGAGCTTTTGTTGTTGCTGGAACT
ATGTGGTATGGTTCAGCAACTACCCCTATCGAATTATTTGGTCCCACTCGTTATCAATGG
GATCAGGGATACTTCCAGCAAGAAATATATCGAAGAGTTGTTGCTGGGCTAGCCAAAAAT
CAAAGTTTATCAGAAGCTTGGTCTAAAATTCCTGAAAAATTAGCTTTTTATGATTATATC
GGTAATAATCCGGCAAAGGGTGGATTATTCAGAGCGGGTTCAATGGACAACGGGGATGGA
ATAGCTGTTGGGTGGTTAGGACATCCTATCTTTCGAGATAAAGAAGGGCGTGAACTTTTT
GTACGTCGTATGCCTACTTTTTTTGAAACATTTCCGGTTGTTTTGGTAGACGGAGACGGA
ATTGTTCGAGCCGACGTTCCTTTTCGAAGGGCGGAATCGAAGTATAGTGTTGAACAAATG
GGTGTAACTGTTGAGTTCTATGGTGGGGAACTCAATGGAGTCAGTTATAGTGATCCTGCT
ACTGTGAAAAAATATGCTAGACGTGCCCAATTAGGTGAAATTTTTGAATTAGATCGTGCT
ACTTTGAAATCCGATGGTGTTTTTCGTAGCAGTCCAAGGGGTTGGTTTACTTTTGGACAT
GCTTCGTTTGCTCTGCTCTTCTTCTTCGGACACATTTGGCATGGTGCTAGAACCTTGTTC
AGAGATGTTTTTGCTGGTATTGACCCCGATTTGGATGCTCAAGTGGAATTTGGAGCATTC
CAAAAACTTGGAGATCCAACTACAAGAAGACAAGTAGTCTGAATGAAAACCTTATATTCC
CTGAGGAGGTTCTACCCCGTGGAAACGCTCTTTAATGGAACTTTAGCTTTAGCTGGTCGT
GACCAAGAAACCACCGGGTTCGCTTGGTGGGCCGGGAATGCACGACTTATCAATTTATCC
GGTAAACTGTTGGGGGCTCATGTAGCCCATGCCGGATTAATCGTATTCTGGGCCGGAGCA
ATGAACCTATTTGAAGTGGCTCATTTTGTACCAGAAAAGCCCATGTATGAACAAGGATTA
ATTTTACTTCCCCACTTAGCTACTCTAGGTTGGGGGGTAGGTCCGGGTGGGGAAGTTATA
GACACCTTTCCATATTTTGTATCTGGAGTACTTCACTTAATTTCGTCTGCAGTATTAGGC
TTTGGCGGTATTTATCATGCACTTCTGGGCCCTGAGACTCTTGAAGAATCTTTTCCATTC
TTTGGTTATGTATGGAAAGATAGAAATAAAATGACCACAATTTTGGGTATTCACTTAATC
TTGTTAGGTATAGGTGCTTTTCTTCTAGTATTCAAGGCTCTTTATTTTGGAGGCGTATAT
GATACCTGGGCTCCGGGGGGGGGAGATGTAAGAAAAATTACCAACTTGACCCTTAGCCCA
AGTGTTATATTGGGTTATTTACTAAAATCTCCTTTTGGAGGAGAAGGATGGATTGTTAGT
GTGGACGATTTGGAAGATCTAATTGGAGGGCATGTATGGTTAGGTTCCATTTGTATACTT
GGCGGAATCTGGCATATCTTAACCAAACCTTTTGCATGGGCTCGTCGAGCACTTGTATGG
TCTGGGGAGGCTTACTTGTCTTATAGTTTAGCTGCTTTATCTGTTTTTGGTTTCATTGCT
TGTTGCTTTGTCTGGTTCAATAATACCGCTTATCCTAGTGAATTTTACGGGCCTACTGGG
CCAGAAGCTTCTCAAGCTCAGGCATTTACTTTTCTAGTTAGAGACCAACGTCTTGGGGCT
AACGTGGGATCCGCTCAAGGACCTACTGGTTTAGGTAAATACCTAATGCGTTCCCCGACT
GGAGAAGTAATTTTTGGGGGGGAAACTATGCGTTTTTGGGATCTGCGTGCTCCTTGGTTA
GAACCTCTAAGGGGTCCAAATGGATTGGACTTGAGTAGGCTGAAAAAAGATATACAGCCT
TGGCAAGAACGGCGTTCCGCAGAATATATGACTCATGCTCCTTTAGGTTCTTTAAATTCT
GTGGGTGGTGTCGCTACCGAGATCAATGCAGTCAATTATGTCTCTCCTAGAAGTTGGTTA
GCTACCTCTCATTTTGTTCTAGGATTCTTTCTATTCGTAGGTCATTTATGGCACGCGGGA
AGGGCTCGTGCAGCTGCAGCAGGATTTGAAAAGGGAATTGATCGTGATTTTGAACCTGTT
CTTTCCATGACCCCCCTTAATTGAATGACTATAGCCCTTGGTAAATTTACCAAAGACGAA
AATGATTTATTTAATATTATGGATGACTGGTTACGTAGAGACCGTTTCGTTTTTGTAGGT
TGGTCCGGTCTATTGCTCTTTCCTTGTGCCTATTTCGCCTTAGGTGGTTGGTTCACAGGT
ACAACCTTTGTAACTTCATGGTATACCCATGGATTGGCCAGTTCCTATTTGGAAGGATGC
AACTTCTTAACCGCCGCAGTTTCTACTCCCGCTAATAGTTTAGCACATTCTTTGTTGTTA
CTATGGGGTCCTGAAGCACAAGGAGATTTTACTCGTTGGTGTCAATTAGGCGGTCTGTGG
ACTTTTGTGGCTCTCCACGGCGCTTTCGGACTAATAGGTTTCATGTTACGTCAATTTGAA
CTTGCTCGATCTGTTCAATTGCGACCTTATAATGCAATCGCATTCTCTGGTCCAATTGCT
GTTTTTGTTTCTGTATTCCTGATTTATCCACTAGGTCAGTCTGGTTGGTTCTTTGCGCCT
AGTTTTGGTGTAGCAGCTATATTTCGCTTCATCCTTTTTTTCCAAGGGTTTCATAATTGG
ACATTGAACCCATTTCATATGATGGGAGTTGCCGGTGTATTGGGCGCTGCTCTTCTATGC
GCTATTCATGGTGCTACCGTAGAAAATACTTTATTTGAAGATGGTGATGGTGCAAATACA
TTCCGTGCTTTTAACCCAACTCAAGCTGAAGAAACTTATTCAATGGTCACCGCTAATCGC
TTTTGGTCCCAAATCTTTGGGGTTGCTTTTTCCAATAAACGTTGGTTACATTTCTTTATG
TTATTTGTACCAGTAACCGGTTTATGGATGAGTGCTCTTGGAGTAGTCGGTCTGGCTCTG
AACCTACGTGCCTATGACTTCGTTTCCCAGGAGATCCGTGCAGCGGAAGATCCTGAATTT
GAAACTTTCTACACCAAAAATATTCTCTTAAACGAAGGTATTCGTGCTTGGATGGCGGCT
CAAGATCAGCCTCATGAAAACCTTATATTCCCTGAGGAGGTTCTACCCCGTGGAAACGCT
CTTTAAATGTCTGGAAGCACAGGAGAACGTTCTTTTGCTGATATTATTACCAGTATTCGA
TACTGGGTTATTCATAGTATTACTATACCTTCCCTATTCATTGCGGGTTGGTTATTCGTC
AGCACGGGTTTAGCTTATGATGTGTTTGGAAGCCCTCGTCCAAACGAATATTTTACAGAG
AACCGGCAAGGAATTCCATTAATAACTGGCCGTTTTGACCCTTTGGAACAACTCGATGAA
TTTAGTAGATCTTTT---------------------TAGATGACCATAGATCGAACCTAT
CCAATTTTTACAGTGCGATGGTTAGCTGTTCATGGACTAGCTGTACCTACCGTTTCTTTT
TTAGGGTCAATATCAGCAATGCAGTTCATCCAACGATAAATGGCTACGCAAACCGTTGGG
GGTAGTTCTAGATCTGGACCAAGACGAACTATTGTAGGGGATTTATTGAAACCATTGAAT
TCAGAATATGGTAAAGTAGCTCCTGGATGGGGAACTACTCCTTTGATGGGTGTCGCAATG
GCTCTATTCGCAGTATTCCTATCTATTATTTTCGAAATTTATAATTCTTCCGTTTTACTG
GATGGAATTTCAATGAATTAGATGCTTACTCTCAAACTCTTTGTTTACACAGTAGTGATA
TTTTTTGTTTCTCTCTTCATCTTTGGATTCCTATCTAATGATCCAGGACGTAATCCTGGA
CGTGAAGAATAAATGCTTAATATCTTTAGTTTGATCTGTATCTGTCTTCATTCCACCCTT
TATTCAAGTAGTTTTTTCTTAGCCAAATTGCCTGAGGCCTACGCTTTTTTGAATCCAATC
GTAGATTTTATGCCAGTAATACCCCTTCTCTTTTTTCTCTTAGCCTTTGTTTGGCAAGCT
GCTGTAAGTTTTCGATGAACGACACAATCAAATCCGAACGAACAAAATGTTGAATTGAAT
CGTACCAGTCTCTACTGGGGGTTATTACTCATTTTTGTACTTGCTGTTTTATTTTCCAAT
TATTTCTTCAATTAAATGGAAGTGAATATTCTCGCATTTATTGCTACTGCACTCTTCATT
CTAGTTCCTACTGCTTTTTTACTTATAATATACGTAAAAACAGTCAGTCAAAGTGAT---
------TAAATGGAAACAGCAACCCTAGTCGCCATCTCTATATCTGGTTTACTTGTAAGT
TTTACTGGGTACGCCTTATATACTGCTTTTGGGCAACCCTCTCAACAATTAAGAGATCCA
TTCGAAGAACACGGGGACTAG---------ATGGAAGCATTGGTTTATACATTCCTCTTA
GTCTCGACTCTAGGGATAATTTTTTTCGCTATCTTTTTTCGAGAACCACCTAAAGTTCCA
ACTAAAAAGGTGAAATGAATGACTATTGCTTTCCAATTGGCTGTTTTTGCATTAATTGCT
ACTTCATTAATCTTACTGATTAGTGTACCCGTTGTATTTGCTTCTCCTGACGGTTGGTCG
AGTAACAAAAATGTTGTATTTTCGGGTACATCATTATGGATTGGATTAGTCTTTCTGGTG
GGTATCCTTAATTCTCTCATCTCTTGAATGTCACCACAAACAGAGACTAAAGCAAGTGTT
GGATTCAAAGCTGGTGTTAAAGATTATAAACTGACTTATTATACTCCTGACTATGAAACC
AAAGATACTGATATCTTGGCAGCATTCCGAGTAACTCCTCAACCTGGAGTTCCTCCTGAG
GAAGCAGGGGCTGCGGTAGCTGCTGAATCTTCTACTGGTACATGGACAACTGTGTGGACC
GACGGGCTTACCAGCCTTGATCGTTATAAAGGAAGATGCTACCACATCGAGCCTGTTGCT
GGAGAAGAAAATCAATATATATGTTATGTAGCTTACCCTTTAGACCTTTTTGAAGAAGGT
TCTGTTACTAATATGTTTACTTCCATTGTGGGTAATGTATTTGGGTTCAAAGCCCTGCGC
GCTCTACGTCTGGAGGATCTGCGAATCCCTCCTTCCTATACGAAAACTTTCCAAGGCCCG
CCTCATGGCATCCAAGTTGAGAGAGATAAATTGAACAAGTATGGGCGTCCCCTATTGGGA
TGTACTATTAAACCTAAATTGGGGTTATCCGCTAAGAACTACGGTAGAGCAGTTTATGAA
TGTCTTCGTGGTGGACTTGATTTTACGAAAGATGATGAGAACGTGAACTCACAACCATTT
ATGCGTTGGAGAGACCGTTTCTTATTTTGTGCCGAAGCAATTTTTAAATCACAGGCTGAA
ACAGGTGAAATCAAAGGACATTACTTGAATGCTACTGCAGGTACATGCGAAGAAATGATC
AAAAGGGCTGTATTTGCCAGAGAATTGGGAGTTCCTATCGTAATGCATGACTACTTAACA
GGGGGATTCACTGCAAATACTAGCTTGGCTCATTATTGCCGAGATAATGGTCTACTTCTT
CACATCCATCGTGCAATGCATGCAGTTATTGATAGACAGAAAAATCATGGTATGCACTTT
AGGGTACTAGCTAAAGCCTTACGTATGTCTGGTGGAGATCATATTCACGCTGGTACTGTA
GTAGGTAAACTTGAAGGAGAAAGAGACATTACTTTGGGCTTTGTTGATTTACTACGTGAT
GATTTTATTGAAAAAGATCGAAGCCGCGGTATTTATTTCACTCAAGATTGGGTCTCTCTA
CCAGGTGTTCTGCCCGTAGCTTCTGGGGGTATTCACGTTTGGCATATGCCTGCTCTGACC
GAGATCTTTGGAGATGATTCCGTACTACAATTCGGCGGAGGAACTTTAGGACACCCTTGG
GGAAATGCACCGGGTGCCGTAGCTAATCGAGTAGCTCTAGAAGCATGCGTACAAGCTCGT
AATGAGGGACGTGATCTTGCTCGTGAGGGTAATGAAATTATTCGTGAGGCTAGCAAATGG
AGTCCTGAACTAGCTGCTGCTTGTGAAGTATGGAAGGAGATCAAATTTGAATTCGAAGCA
ATGGATACTTTG------TAAATGGCGATACATTTATACAAAACTTCTACC------CCG
AGCACACGCAATGGAGCCGTAGACAGTCAAGTGAAATCCAATACACGAAATAATTTGATC
TATGGACAGCATCGTTGTAGTAAAGGTCGTAATGCCAGAGGAATCATTACCGCAGGGCAT
AGA---GGGGGAGGTCATAAGCGTCTATACCGTAAAATCGATTTTCGACGGAATGAAAAA
GACATATATGGTAGAATCGTAAGCATAGAATACGACCCTAATCGAAATGCATCCATTTGT
CTCATACACTATGGGGATGGTGAGAAGAGATATATTTTACATCCCAGAGGGGCTATAATT
GGAGATACCATTGTTTCTGGTACAGAAGTTCCTATAAAAATGGGAAATGCCCTACCTTTG
ACCGATATGCCCTTAGGCACGGCCATACATAACATAGAAATCACACTTGGAAAGGGTGGA
CAATTAGCTAGAGCAGCGGGTGCTGTAGCGAAACTGATTGCAAAAGAGGGGAAATCGGCC
ACATTAAAATTACCTTCTGGGGAGGTCCGTTTGATATCCAAAAACTGCTCAGCAACAGTC
GGACAAGTGGGGAATGTTGAGGTGAACCAGAAAAAGTTGGGTAGAGCCGGATCTAAATGT
TGGCTAGGTAAGCGTCCTGTAGTAAGAGGAGTGGTTATGAACCCTGTAGACCATCCCCAT
GGGGGTGGTGAAGGGAGAGCCCCAATTGGTAGAAAAAAACCCGCAACCCCTTGGGGTTAT
CCTGCACTTGGAAGAAGAAGTAGAAAAAGGAAGAAATATAGTGATAATTTGATTCTTCGT
CGCCGTAATAAA------TAGATGATTCAACCTCAAAGCCATTTGAATGTAGCGGATAAC
AGCGGGGCCCGAGAATTAATGTGTATTAGAATCATAGGAGCTAGTAATCGCCGATATGCT
CATATCGGTGACATTATTGTTGCTGTGATCCAGGAAGCATTACCAAACACACCTCTAGAA
AGATCAGAAGTGATCAGAGCTGTAATTGTACGTACTTGTAAAGAACTTAAACGTGACAAC
GGTATGATAATACGATATGATGATAATGCTGCAGTTGTGATTGATCAAGAAGGAAATCCA
AAAGGAACTCGAGTTTTTGGTGCGATTGCCCGAGAATTGAGACAGTTAAATTTCACTAAA
ATAGTTTCATTAGCACCTGAGGTATTATAAATGCTTAGTCCTAAAAGAACCAGATTTCGA
AAACAACATAGAGGAAGAATGAAAGGAATATCTTATCGAGGTAATCGTATTTGTTTCGGT
AAATATGCTCTTCAGGCACTTGAACCCGCTTGGATCACATCTAGACAAATAGAAGCAGGG
CGACGAGCAATGACAAGAAATGTGCGCCGTGGTGGAAAAATATGGGTACGTATATTTCCA
GACAAAGCAGTTACGGTAAGACCTACAGAAACACGTATGGGTTCGGGTAAAGGATCTCCC
GAATATTGGGTAGCTGTCGTTAAACCAGGTAGAATACTTTATGAAATGGGCGGAGTAGCA
GAAAATATAGCCAGAAAGGCTATTTCAATAGCGGCGTCCAAAATGCCTATAAGAACTCAA
TTTATTATTTCGGGA------------------------TAGATGACTAGAATTAGACGA
GGATATATAGCTCGGAGACGTAGAACAAAAATTCGTTTATTTGCATCAAGCTTTCGGGGG
GCTCGTTCAAGACTTACTCGAACAATTATTCAACAGAAAATAAGATCTTTGGTTTCGTCT
CATCGAGATAGAGATAGGAAAAAGATAGATTTTCGTCGTTTGTGGATCACTCGGATAAAT
GCAGTAATTCGCGAGGATAGAGTATCCTATAGTTATAGTAGATTAATACACAATCTGTAC
AAGAGACAGTTGCTTCTTAATCGTAAAATACTTGCACAAATAGCTATATTAAATAGGAAT
TGTCTTTATATGATTTCTAATGAGATCATAAAA---------------------------
------------------------TAAATGACAAAGAAGAGAAATAAGAACCCATATGGA
GAAGTATATGCTTTAGGTCAACATATATCTATGTCTGCTCACAAAGCACGAAGGGTAATT
GATCAGATTCGTGGACGTTCCTACAAGGAAACACTTATGATACTCGAACTTATGCCTTAT
CGAGCGTGTTATCCCATTTTTAAGTTGGTTTATTCTGCAGCAGCAAATGCTAGTCATAAT
ATGGGTTTCAATGAAGCAAGTTTAGTTATTAGTAAAGCCGAAGTCAACGAGGGTACTACT
ATGAAAAAATTAAAACCTCGAGCTCGAGGACGGAGTTATGCAATAAAAAGACCCACTTGT
CATATAAGGATTGTATTGAAAGATAAATCT---------------TTCTATGAA---GAA
GAATATTTCTTTTGCTTAAAAAAATCCGAATGGAAAAAAAAAGAAGTACACAGATATGAC
ATATCATTATATGGA------------------------------------TAAATGGAT
GGAATCAAATATGCAGTATTTACAGACAAAAGTATTCGGTTATTGGGGAAAAATCAATAT
ACTTTTAATGTCGAATCAGGATCAACTAGGACAGAAATAAAGCATTGGGTC---------
GAACTCTTCTTTGGTGTCAAGGTAAAAGCTATGAATAGTCATCGACTCCCGGGAAAG---
------------GGTAGAAGAATGGGACCTATTCTGGGACATACAATGCATTACAGACGT
ATGATCATTACGCTTCAACCG---------------------------------------
------------------------------------------------------------
------------------------------------------------------------
------------------------GGTTATTCTATTCCACCTCTTAGAAAGAAAAGAACT
---------------------------------TAAATGGCAGTTCCAAAAAAAAGTACT
TCTATATCAAAAAAACGTATTCGTAAAAACATTTGGAAAAAGAAGGTATATTGGGCAGCG
TTGAAAGCTTTTTCCTTAGCGAAGTCTCTTTCAACCGGGAATTCAAAAAGT---------
------------------------------------TTT---TTTGTACGAGAATTAAAT
AGTCAAACACTAGAT---------------------------------------------
------------------------------------------------------------
---------------------------TAAATGGCCAAGGGTAAAGATGTCCGAGTAACG
GTTATTTTAGAATGTACCAACTGT------GTTAGAAACGGTCTTAAT------------
---AAGGAA------TCAAGGGGTCTTTCCCGATATATTACTCAAAAGAATCGACACAAT
ACGCCTAGTCGATTGGAATTGAGAAAATTCTGTCCCTATTGTTACAAACATACGATTCAC
GGGGAGATAAAGAAA------TAAATGAAAATAAGGGCCTCCGTTCGTAAAATTTGTGAA
AAATGTCGACTGATCCGTAGAAGGGGACGAATTCTAGTAATTTGTTCTAATCCGAGACAT
AAACAAAGACAAGGATAAATGACAAGAAGGTATTGGAATATCAATTTGGAAGAGATGATG
GAAGCGGGAGTTCATTTTGGTCATGGTACTATGAAATGGAATCCTAGGATGGCACCTTAT
------ATTTCT------------GCCAAGCGTAAAGGTATTCATATTACAAATCTTACT
AAAACTGCTCGTTTTTTATCAGAAGCTTGTGATTTAGTTTTTGATGCAGCAAGTAGGGGA
AAACAGTTTTTAATTGTTGGTACCAAGAATAAAGCAGCTGATTCAGTAGCACGGGCTGCA
ATAAGGGCTCGGTGTCATTATGTTAATAAAAAGTGGCTCGGTGGTATGTTAACGAATTGG
TCCACTACAGAAACGAGACTTCATAAGTTCAGGGACTTGAGAACGGAACAAAAGGCGGGG
AGACTCAATCGTCTTCCGAAAAGAGACGCAGCTATGTTGAAGAGACAATTATCTCACTTG
CAAACATATCTGGGTGGGATTAAATATATGACGGGGTTACCTGATATTGTAATTATCGTT
GATCAACAAGAAGAATATACGGCTCTTCGAGAATGTATCACTTTGGGAATTCCAACAATT
TGTTTAATCGATACAAATTGTGACCCGGATCTTGCAGATATTTCGATTCCAGCAAATGAT
GACGCTATAGCTTCAATCCGATTAATTCTTAACAAATTAGTATTTGCAATTTGTGAGGGT
CGTTCT------------------------AGCTATATACGA------------AATCCT
------------------------------------TGAATGGGACAAAAAATAAATCCA
CTTGGTTTCAGACTTGGTACAACCCAAGGTCATCATTCTATTTGGTTTGCACAACCCAAA
AATTATTCCGAAGGTCTACAAGAAGATCAAAAAATACGAAATTGTATCAAGAATTATATA
CAAAAAAATATG---------------------------AAAATATCC------TCTGGT
------GTGGAAGGAATTGCACGCATAGAAATTCGAAAAAGAATTGATCTGATTCAAGTC
AGAATCTATATGGGATTCCCAAAGTTATTACTA---------------------------
------------------------------------------------------------
---------GAAGGCAAGACGCGA------------------------------------
------------AGAATCGAAGAATTACAGATGAATGTACAAAAAGAACTTAAT------
------------------------------------------------------TGTGTG
AACCGAAAACTCAACATTGCTATTACAAGAATTACAAACCCTTATGGGCACCCTAATATT
CTTGCAGAATTTATAGCCGGACAGTTAAAGAATAGAGTTTCATTTCGCAAAGCAATAAAA
AAAGCTATTGAATTAACCGAACAGGCAGAT---ACAAAAGGAATTCAAGTACAAATTGCA
GGTCGCATCGACGGAAAA------GAAATTGCACGTGTCGAATGGATCAGAGAAGGTAGG
GTTCCTCTACAAACCATTCGAGCTAAAATTGATTATTGTTCCTATGCAGTCCGAACGGTC
TATGGAGTATTAGGCATCAAAATTTGGATATTTGGGGAA------------------TAA
ATGTCGCGTTACCGAGGGCCTCGTTTCAAAAAAATACGCCGTCTTGGGGCTTTACCAGGA
CTAACTAGTAAAAGG------------------CCTAGAGACAGAAGCGATCTTCGAAAC
CAATCGCGC---------------------TCTGGGAAAAAATCTCAATATCGTATTCGT
TTAGAAGAAAAACAAAAATTGCGTTTTCATTATGGTCTTACAGAACGACAATTACTTAAA
TACGTTCGTATCGCCGGAAAAGCAAAAGGGTCAACAGGTCAGGTTTTACTACAATTACTT
GAAATGCGTTTGGATAACATCCTTTTCCGATTGGGTATGGCTTCGACTATTCCTCAAGCC
CGCCAATTAGTTAACCATAGACATATTTTAGTTAATGGCTGTATAGTAGATATACCAAGT
TATCGCTGCAAACCACGAGATATTATTACGGCGAGGGATGATCAAAAATCGAGAGCTATG
ATTCAAAATTAT------------CTTGATTCATCCCCCCATGAGGAAGTG------CCA
AAACATTTG------------------ACTCTTCACCCATTTCAA---TATAAAGGATCA
GTCAATCAAATAATCGATAGTAAATGGATCGTTTTGAAA---ATAAATGAATTGCTAGTC
GTAGAATATTATTCTCGTCAGACT------TAAATGTCACGTCGAGGTACTGCAGAAGAA
------AAAACTGCAAAATCCGATCCAATTTATCGTAATCGATTAGTTAACATGTTGGTT
AACCGTATTCTGAAACACGGAAAAAAATCATTGGCTTATCAAATTATCTATCGAGCCATG
AAAAAGATTCAA------------------------------------------------
---------------------------------CAAAAGACAGAAACAAATCCACTATCC
GTTTTACGTCAAGCAATACGTGGAGTAACTCCCGATATAGCAGTAAAAGCAAGACGTGTA
GGC---GGATCGACTCATCAAGTTCCCATTGAAATAGGATCCACACAAGGAAAAGCACTT
GCCATTCGTTGGTTATTAGGAGCATCCCGAAAACGTCCGGGTCGAAATATGGCTTTCAAA
TTAAGTTCCGAATTAGTGGATGCTGCCAAAGGGAGTGGCGATGCCATACGCAAAAAGGAA
GAGACTCATAGAATGGCAGAGGCAAATAGAGCTTTTGCGCATTTTCGT------TAAATG
GGTAGGGACACTATTGCTGACATAATAACCTCTATACGAAATGCTGACATGAATAGAAAA
GGGACGATTCAAATAGCATCCACTAACATCACGGAAAACATTGTTAAAATACTTTTAAGA
GAAGGTTTTATCAAAAACGTGAGGAAGCATCAGGAAAAGAACAAATATTTTTTGGTTTTA
ACCCTACGACATAGAAGGAATAGGAAAGGA------CCCCATCGAACTATT------TTT
AATTTAAAACGTATCAGTAGGCCTGGCCTACGAATCTATTCGAACTATCAACGAATTCCT
AGAATTTTAGGCGGGATGGGGATTGTAATTCTTTCTACTTCTCGAGGTATAATGACAGAC
CGAGAGGCTCAACTAAAAGGAATCGGCGGAGAAATTTTGTGTTATATATGGTAAATGGCA
AAATCTATACCAAGAACTGGT---------------------------------------
---TCACGTAAAAGTACACGTAGAATACCAAAGGGAGTTATTCATGTTCAAGCAAGTTTC
AACAATACCATTGTGACTGTTACAGATGTACGGGGTCGGGTAATTTCTTGGTCCTCCGCC
GGTACTTGTGGATTCAATGGTGCAAGAAGGGGGACACCATTTGCTGCTCAAACCGCAGCA
GGAAATGCTATTCGGACAGTAGTAGATCAAGGTATGCAACGAGCAGAAGTCATGATAAAG
GGTCCTGGTCTCGGAAGAGATGCAGCATTAAGAGCTATTCGTAGAAGTGGTATACTATTA
AGTTTCGTACGTGATGTAACCCCTATGCCACATAATGGCTGTAGACCTCCTAAAAAAAGA
CGTGTG---------------TAGATACACCCTAGTACA------------------TGT
TCCTCGACGCTGAGGACATCCCCCAAGAGCGGGGGATTTCGTGACATTTCTGATTGGCTG
TCTTGTGTTTCTAATAAGTTGTTTAATAGTTGGCATACTATCACCCCCAAAAAACCAAAC
TCTGCCTTACGTAAAGTTGCCAGAGTACGATTAACCTCTGGATTTGAAATCACTGCTTAT
ATACCTGGTATTGGCCATAATTCACAAGAACATTCTGTAGTCTTAGTAAGAGGGGGAAGG
GTTAAGGATTTACCCGGTGTGAGATATCACATTGTTCGAGGAACCCTAGATGCTGTCGGA
GTAAAGGATCGTCAACAAGGGCGTTCT---------------------------------
------------------------------------------------------------
------------------------------------------------------------
------------------------------------------------------------
------------------------------------------------------------
------------------------------------------------------------
------------------------------------------------------------
------------------------------------------------------------
------------------------------------------------------------
------------------------CAATATGGGGTCAAAAAGCCAAAA------------
-----------------TAAATGGCAAGGAAAAGTTTGATTCATAGGGAGAAGAAGAGGC
AAAAACTGGAACAAAAATATCATTTGATTCGTCGATCCTCAAAAAAAGAAATAAGCAAAG
TTCCGTCGTTGAGTGAGAAATGGAAAATTCATGGAAAGTTACAATCCTCACCGCGTAATA
GTGCGCCTACACGTCTTCATCGACGTTGTTTTTCGACCGGAAGACCGAGAGCTAACTATC
GAGACTTTGGGCTTTCCGGACACATACTTCGGGAAATGGTTCATGCATGTTTGTTGCCAG
GGGCAACAAGATCAAGTTGGTAAATGGTAAAAAATTCATTCATTTCAGTTATTTCACAA-
--GAAGAAAAAGAAGAAAACAGGGGGTCCCTTGAATTTCAAGTATTTCGTTTCACCAATA
AGATACGAAGACTGACTTCACATTTGGAATTGCACAGAAAAGATTATTTATCTCAGAGAG
GTTTACGTAAAATCCTGGGAAAACGCCAACGACTGCTGTCTTATTTGTCAAAAAAAAATC
GAATACGTTATAAAGAATTAATTAGTCAGCTGGATATTCGGGAATCAAAAACTCGT----
-----------------TAAATGGTAAAACTTCGTTTGAAACGATGTGGTAGAAAGCAA-
--CCCGTTTATCGAATCGTTGCAATTGATGTTCGATCCCGAAGAGAAGGAAGAGATCTTT
GGAAAGTGGGTTTTTATGATCCGATAAATAATCAAACGTATTTAAATATTCCTGCTATTC
TATTTTTTCTTGAAAAAGGCGCTCAACCTACAGGAACTGTTTATGATATTTTAAAGAAGG
CGGGGGTTTGTTTTTACAGAATTTCGTGT-------------------------------
--TAA-------------------------------------------------------
-----------------------------ATGGAAAAA----------------------
--------TCCAAGCGACTCTTTCTT------AAATCCAAGCGATCTTTTCGTAGGCGTT
TGCCCCCGATC------CAATCGGGGGATCGAATTGATTATAGAAACATGAGTTTAATTA
GTCGATTTATTAGTGAACAAGGAAAAATATTATCTAGACGGGTAAATAGATTAACCTTAA
AACAACAACGATTAATTACTATTGCTATAAAACAAGCTCGTATTTTATCTTTGTTACCTT
TTCTTAAT---AAT----------------------------------------------
-----------------GAGAAACAATTT------------------GAAAGAAGGGAGT
CGACC------------------------------------GCCGGAGCTACT-------
------------------------------------------------------------
--------------------------------------GGTCTTAGAACCATA-------
--------------------------------------AATAAA----------------
--------------------------------------------TAAGTGACACGTTCAC
TAAAAAAA---------------------------------AATCCTTTTGTGGCGAATC
ATTTATTAAGAAAAATTGAGAAGCTTAACACAAAGACGGAAAAAGAAATAATAATAACTT
GGTCTCGGGCATCTACCATTATACCTACAATGATCGGCCATACTATTGCTATCCATAATG
GAAGGGAACATTTGCCTATTTATATAACAGATCGTATGGTAGGCCATAAATTGGGAGAAT
TTTCACCTACTATAAATTTCCGTGGACAT-------------------------------
--------------------------------GCGAAAAATGATAATAGATCTCGTCGT-
--------------------------TAA
>Ang_costata
ATGGTAACCATTAGAGCCGACGAAATTAGTAATATTATCCGTGAACGTATTGAGCAATAT
AATAGAGAAGTAAAGATTGTAAATACCGGTACCGTACTGCAAGTAGGCGACGGCATTGCT
CGTATTTATGGTCTTGATGAAGTAATGGCGGGTGAATTAGTAGAATTTGAAGAGGGTACA
ATAGGGATTGCTCTGAATTTGGAATCAAATAATGTTGGTGTTGTATTAATGGGTGACGGT
TTGATGATACAAGAGGGAAGTTCTGTAAAAGCAACAGGAAGAATTGCTCAGATACCGGTG
AGTGAGGCTTATTTGGGTCGTGTTATAAATGCCCTGGCCAAACCTATTGATGGTCGAGGT
GAAATTTACGCTTCTGAATCTCGATTAATTGAATCTCCTGCTCCAGGTATTATTTCGAGA
CGTTCCGTATATGAGCCTCTTCAAACTGGACTTATTGCTATTGATTCGATGATCCCTATA
GGACGTGGTCAGCGAGAATTAATTATTGGGGACAGACAGACCGGTAAAACAGCAGTAGCC
ACGGATACTATTCTCAATCAACAAGGTCAAAATGTAATATGTGTTTATGTAGCTATTGGT
CAAAAAGCATCTTCTGTGGCTCAGGTAGTGAATACTCTCCAGGAAAGGGGAGCTATGGAA
TACACTATTGTGGTAGCTGAAACGGCGGATTCCCCAGCTACGTTACAATACCTCGCTCCT
TATACAGGAGCAGCTCTTGCTGAATATTTTATGTTTCGTGAACGACACACTTTAATCATT
TATGATGATCTCTCCAAACAAGCACAGGCTTATCGCCAAATGTCTCTTCTATTACGAAGA
CCACCCGGTCGCGAAGCTTATCCAGGAGATGTTTTTTATTTGCATTCACGCCTTTTAGAA
AGAGCTGCTAAATTAAGTTCTCTTTTAGGTGAAGGAAGTATGACTGCCTTACCAATAGTG
GAGACCCAGTCGGGAGATGTTTCGGCTTATATTCCTACTAATGTAATTTCCATTACAGAT
GGACAAATATTCTTATCAGCCGATCTATTCAATGCTGGAATCAGACCTGCTATTAATGTG
GGTATTTCTGTTTCCAGAGTAGGATCTGCAGCTCAAATTAAAGCCATGAAACAAGTAGCT
GGAAAATTAAAATTGGAATTAGCGCAATTCGCAGAATTAGAAGCCTTTGCACAATTCGCT
TCTGATCTCGATAAAGCTACCCAGAATCAATTGGCAAGAGGTCAACGATTACGTGAATTG
CTTAAACAATCCCAATCAGCCCCTCTCACGGTGGAAGAACAGATAATGACTATTTATACG
GGAACGAATGGTTATCTTGATTCATTAGAAATTGGACAGGTAAGGAAATTTCTCGTTGAG
TTACGTACTTACGTAAAAACGAATAAACCTCAATTCCAAGAAATTATATCTTCTACTAAA
ACATTTACTGAGGAAGCAGAAGCCCTTTTGAAAGAAGCTATCCAGGAACAGAAGGAACGC
TTTCTACTTCAGGAACAAGGATAGATGAGAATCAATCCTACTACTTCGGGTCCTGGAGTT
TCCACACTTGAAAAAAAAAACCTGGGACGTATCGCTCAAATCATTGGTCCGGTACTAGAT
GTAGCCTTTCCCCCGGGCAAGATGCCTAATATTTATAACGCTCTGGTAGTTAAAGGTCGA
GATACTATCGGTCAAGAAATTAATGTGACTTGTGAGGTACAGCAATTATTAGGAAATAAT
CGAGTTAGAGCTGTAGCTATGAGTGCTACAGATGGTCTAATGAGAGGAATGGAAGTGATT
GACACAGGAGCTCCTCTAAGTGTTCCAGTCGGCGGAGCGACTCTCGGCCGAATTTTCAAC
GTGCTTGGAGAACCTGTTGATGATTTAGGACCTGTAGATACTCGTACAACATCTCCTATT
CATAGATCTGCGCCCGCCTTTATACAGTTAGATACAAAATTATCTATTTTTGAAACAGGA
ATTAAAGTAGTAGATCTTTTAGCCCCTTATCGGCGTGGAGGAAAAATAGGACTATTCGGG
GGGGCTGGAGTGGGTAAAACAGTACTCATTATGGAATTGATCAACAACATTGCTAAAGCT
CATGGGGGGGTATCCGTATTTGGAGGAGTAGGTGAACGTACTCGTGAAGGAAATGATCTT
TACATGGAAATGAAAGAATCGGGAGTAATTAATGAACAAAATATTGCAGAATCTAAGGTG
GCTCTAGTCTACGGTCAGATGAATGAACCCCCTGGAGCTCGTATGAGAGTTGGTTTGACT
GCCCTAACTATGGCGGAATATTTCCGAGATGTTAATGAACAAGACGTACTTCTATTTATC
GACAATATATTCCGTTTCGTCCAAGCAGGATCTGAGGTATCCGCCTTATTGGGTAGAATG
CCTTCTGCTGTGGGTTATCAACCCACCCTTAGTACCGAAATGGGTACTTTACAAGAAAGA
ATTACTTCTACCAAAGAGGGATCCATAACTTCTATTCAAGCAGTTTATGTACCTGCGGAC
GATTTAACCGACCCTGCTCCTGCCACGACATTTGCACATTTAGATGCTACGACCGTACTA
TCAAGAGGATTAGCTGCTAAAGGTATCTATCCAGCAGTAGATCCTTTAGATTCAACGTCA
ACTATGCTCCAACCTCGAATCGTTGGTGAGGAACATTATGAAACTGCGCAAAGAGTTAAG
CAAACTTTACAACGTTACAAAGAACTTCAGGACATTATAGCTATCCTTGGGTTGGACGAA
TTATCCGAAGAGGATCGCTTAACCGTAGCAAGAGCACGAAAAATTGAGCGTTTCTTATCC
CAACCCTTTTTCGTAGCAGAAGTATTTACCGGTTCCCCAGGGAAATATGTTGGTCTAGCA
GAAACAATTAGAGGGTTTAAATTGATCCTTTCCGGAGAATTAGATGGTCTTCCTGAACAA
GCCTTTTATTTGGTAGGTAACATCGATGAAGCTACTGCGAAGGCTACGAACTTAGAAATG
GAGAGTAAATTGAAGAAATGAATGACCTTAAATCTTTGTGTACTAACCCCTAATCGAATT
GTTTGGGATTCAGAAGTGAAAGAAATCATTTTATCTACTAATACTGGACAAATTGGCGTA
TTACCAAATCACGCGCCTATTGCCACAGCTGTAGATATAGGTATTTTGAGAATACGC---
CTTAACGACCAATGGTTAACAATGGCTCTGATGGGTGGTTTTGCTAGAATAGGCAATAAT
GAGATCACTATTTTAGTAAATGACGCGGAAAAGGGTAGTGATATTGATACACAAGAAGCT
CAGGAAACTCTTGAACTAGCGGAAGCTAACTTAAGAAAAGCT------GAAGGTAAG---
AGACAAACAATTGAGGCAAATCTAGCTCTC------AGACGAGCTAGGACACGAGTCGAG
GCTATCAATGCAATTTCATAAATGAAAAATGTAACCGATTCTTTCGTTTCCTTGGGTCAC
TGGCCATCGGCCGGGAGTTTCGGATTTAATACCGATATTTTAGCAACAAATCCAATAAAT
CTAAGTGTAGTCCTTGGTGTATTGATCTTTTTTGGAAAGGGAGTGTATAATCTACTTTCA
TTAAGCGATTTATTAGATAATCGAAAACAGAGGATCTTGAATACTATTCGAAATTCAGAA
GAATTACGCGGCGGGGCCATTGAACAGCTGGAAAAAGCCCGGGCCCGTTTACGGAAAGTG
GAAATGGAAGCGGAGCAGTTTCGAGTGAATGGATACTCTGAGATAGAACAAGAAAAGTTG
AATCTGATTAATTCAACTTATAAGACCTTGGAACAATTAGAAAATTACAAAAACGAAACT
ATTCATTTTGAACAGCAAAGAGCGATTAATCAAGTCCGACAACGGGTTTTCCAACAAGCC
TTACAAGGAGCTCTAGGAACTCTGAATAGTTGTTTGAACAACGAGTTCCATTTACGTACT
ATCAGTGCTAATATTGGCATGTTTGGGGCGATGAAAGAAATAACTGATTAGATGAATCCA
CTGATTTCTGCCGCTTCCGTTATTGCTGCTGGGTTAGCTGTCGGGCTTGCTTCTATTGGA
CCTGGAGTTGGTCAAGGTACTGCTGCGGGCCAAGCTGTAGAAGGTATTGCAAGACAGCCC
GAGGCGGAGGGAAAAATACGAGGTACTTTATTGCTTAGTCTGGCTTTTATGGAAGCGTTA
ACAATTTATGGATTGGTTGTAGCCTTAGCGCTTTTATTTGCGAATCCCTTTGTGTAAATG
AATGTTTTATCA------TGTTCCACCAACACACTAAAAGGGTTA---TACGATATATCG
GGTGTGGAAGTAGGCCAACATTTCTATTGGCAAATAGGAGGTTTTCAAGTCCATGGCCAA
GTCCTTATTACTTCTTGGGTTGTAATTGCTATCTTATTAGGTTCCGCCAGTATAGCTGTT
CGGAATCCACAAACCATTCCGAATGACAGTCAGAATTTCTTCGAATATGTCCTTGAATTC
ATTCGAGACGTTAGCAAAACTCAGATTGGAGAAGAATATGGTCCATGGGTTCCTTTTATT
GGAACTATGTTCCTATTTATTTTTGTTTCGAATTGGTCAGGGGCTCTTTTACCATGGAAA
ATCATAGAGTTACCTCATGGGGAATTAGCCGCACCCACGAATGATATAAATACTACCGTT
GCTTTAGCTTTACTCACGTCAGTAGCATATTTCTATGCAGGTCTTACCAAAAAAGGATTA
AGTTATTTCAGTAAATACATTCAACCAACTCCAATCCTTTTACCCATTAACATCTTAGAA
GATTTCACAAAACCTTTATCACTTAGTTTTCGACTTTTCGGAAATATATTAGCCGATGAA
TTAGTAGTTGTTGTTCTTGTTTCTTTAGTACCTTTAGTGGTTCCTATACCTGTTATGTTC
CTTGGATTATTTACAAGTGGTATTCAAGCTCTTATTTTTGCAACTTTAGCCGCGGCTTAT
ATAGGCGAATCCATGGAGGGTCATCATTGAATGATATTTTCCACCTTAGAACATATATTA
ACTCATATATCCTTTTCGATCGTTTCAATAGTAATTACTATTTTTTTGATAAGCTTATCG
GTCGATGAAATCGTAGGACTATATGATTCGTCAGAAAAAGGCATGATAGCTACTTTTTTC
TGTATAACAGGATTATTAGTCACTCGTTGGATTTATTCGGGACATTTCCCGTTAAGTGAT
TTATATGAATCATTAATTTTTCTTTCATGGAGTTTCTCCGTTATTCATATGGTTCCGTAT
TTTAAAAAACATAAAAAT------TATTTAAGCGCAATAACCGCGCCAAGTACTATTTTT
ACCCAAGGCTTTGCTACTTCGGGTCTTTTAACTGAAATGCATCAATACCAAATAGTAGTA
CCTGCTCTCCAATCCCAATGGTTAATGATGCATGTAAGTATGATGATATTGGGCTACGCA
GCTCTTTTATGTGGATCATTATTATCAGTAGCTCTCTTAGTCATTACATTGCGAAAAGCC
ATAAGGATTTTTAGTAAAAAAAACAATTTTTTAAATGAGTCATTTTCCTTTGTCGAGATC
CAATACATGAATGAAAGAAGCAATGTTTTACTAAACACTTCTTTTTGTTCTTCTCGAAAT
TATTACAGGGCTCAACTGATTCAACAATTAGATCAGTGGAGTTATCGTATTATTAGTCTA
GGGTTTATCTTTTTAACCATAGGTATTCTTTCGGGAGCAGTATGGGCTAATGAGGCATGG
GGGTCATATTGGAATTGGGACCCAAAGGAAACTTGGGCATTTATTACTTGGACCCTATTT
GCGATTTATTTACATACTCGAACAAATAAAAATTGGGAAAGTTTAAATTGCGCAATTGTG
GCTTCTATAGGCTTTCTTATAATTTGGATATGCTATTTGGGGGTCAATTTATTAGGAATA
GGATTACATAGTTATGGTTCATTTAATTTCCATTAA------------ATGGTAAAAAAG
AAAGCATTTCTTCCTCTTCTATATCTTGCATCTATAGTATTTTTGCCCTGGTGGATCTCT
CTCTCATTTAATAAAAGTCTTGAATTTTGGATTACTAATTGGTGGAATACTAGGCAATCC
GAAACTTTTTTGACTGATATTCAAGAA---------AAGAGTATTCTAGAAAAATTCATA
GAATTGGAAGAACTCTTACTCTTGGACGAAATGATAAAAGAATACCCGGAAACACATCTA
CAAACACTTCGTATAGGAATCCACAAAGAAACGATCCAATTGATCAAGATGCACAATGAG
GATCATATCCATATGATTTTGCACTTATCGACAAATATAACCTCTTTCATTATTTTAAGT
GGTTATTCTATTTTGGGTAATGAAGAACTTGCTATTCTTAACTCTTGGGTTCAAGAATTC
CTATATAACTTAAGTGACACAATAAAAGCTTTTTCTATTCTTTTATTAACTGATTTATGT
ATCGGATTCCATTCGCCCCATGGTTGGGAACTAATGATTGGCTATGTCTACAAAGATTTT
GGATTTGTT------CACAACGATCAAATTATATCGGGTCTTGTTTCTACTTTTCCAGTC
ATTCTGGATACAATTTTTAAATATTGGATCTTCCGTTATTTAAATCGTATATCTCCATCA
CTTGTAGTGATTTATCATTCAATGAATGAC---------TGAATGGAGGAATTTCAAGGA
TATTTAGAACTAGATAGATCTAGACAACATGACTTCCTATACCCACTTCTTTTTCGAGAG
TATATTTATGCACTTACTCATGATCATGGT---TTAAATAAATCG------ATTTTGTTC
GAAAAT---GCAGGTTATGACAATAAATCTAGTTCAATAATTGTGAAACGTTTAATTACT
CGAATGTATCAACAGAATCCTTTGATTTTTTCAGCTAATGATTCTATCCAAAAT------
CCATTTTTTGGGCATGGGCAAAACAAGAATTTTTATTCTCAAATTATCTCCGAGGGATTT
GCAGTCATTGTGGAAATTCCA------TTTTCCCTAAGATTAGTATCTTCC------TTA
GAA---AGGAAAGAA------ATAGCAAAATCTCATAAATTACGATCAATTCATTCCATA
TTTCCTTTTTTAGAGGACAAATTTTCACATTTAGATTATGTGTCGGACGTACTAATACCA
TATCACATCCATCTAGAAATCTTGGTTCAAACCCTTCGCTACTGGGTGAACGATGCCTCT
TCTTTGCATTTATTACGTTTCTTTCTCCACGAGTAT------TGGAATAGTCTTATTACT
CAAAAGAAACATATTACCATTTTTTCAAAAGGTAATCCAAGATTATTCTTGTTCCTATAT
AATTCTCATATATGTGAATACGAATACATCTTTCTTTTTCTCCTTAATCAATCTTCTCAT
TTACGGTCAACATCTTCTGGAATCTTTTTTGAGCGAATATATTTCTATGTAAAAATAGAA
CATTTTGTCAAAGTCTTCTTTGATAATGATTTTCAG------TGCATCCTATGGTTCTTC
AAAGATCCTTTCATGCATTATGTTCGATATCAAGGAAAATCAATTCTGGCTTCAAAAGAT
ACGCCTCTTCTGATGAAGAAATGGAAATATTACCTTGTTAATTTATGGCAATATCATTTT
TACGCCTGGTTGAAACCAGGAAGGATCGATATAAACCAATTATGCAAGTATTCTCTTGAC
TTTTTGGGCTATCGTTCAAGCGTGCGACTAAATTCTTCAGTGGTACGAAGTCAAATGCTA
GAAAATTTATTTCTAATAAATAATGCTATGAAGAAGTTTGAGACAATAGTTCCAATTATT
CCTCTGATTGGATCATTGTCTAAAGCGAATTTTTGTAACACATTAGGGCATCCCATTAGT
AAACCGACCCGGGCTGATTCATCAGATTCTGATATTATCGACCGTTTTTTGCGTATATGC
AGAAATCTTTCTCATTATCACAGCGGATCCTCAAAAAAAAAGAGTTTATATCGAGGAAAA
TATATACTTCGACTTTCTTGTGTTAAAACTTTGGCTCGTAAACACAAAAAGACTGTACGC
ACTTTTTTAAAAAGATTAGGTTCGGAATTTTTGGAAGAATTCCTTACGGAGGAAGAAGTT
GTTCTTTCTTTGATCTTCCCAAGAACTTATTCTACTTCACGAAGGTTA---TATAGAGGG
CGGATTTGGTATTTGGATATTACTTCTATCAATGAT---------CTAGTCAATTATGAA
---------------------TGAATGATAATTGATACAACAGAAGTACAAGATATAAAT
TCTTTTTCTAGATTGGAATCT------TTAAAAGAAGTCTATGGAATCATAGGGATGTTT
TTACCTATTTTGACTCTTGTATTGGGAATCACAATAGGTGTACTCGTAATTGTGTGGTTA
GAAAGAGAAATATCCGCAGGAATACAACAACGTATTGGTCCCGAATACGCCGGTCCTTTG
GGAATTCTTCAAGCTTTAGCAGATGGGACAAAACTTATTTTCAAAGAGAATCTTTTTCCA
TCTCGAGGAGATACTCGTTTATTCAGTATAGGACCATCCATAGCAGTTATATCGATTTTA
CTAAGTTATTCAGTAATTCCTTTTAGTTATCACCTTGTTTTATCTGATCTCAATATCGGT
GTTTTTTTATGGATTGCCATTTCCAGTATTGCTCCCATTGGACTTCTTATGTCAGGATAT
GGATCAAATAATAAATATTCTTTTTTAGGTGGTCTACGAGCCGCTGCTCAATCGATTAGT
TATGAAATACCATTAACT---CTTTGTGTGTTATCAATATCTCTATTATCTAACAGTTCA
AGTACAGTTGATATAGTTGAGGCCCAGTCCAAATATGGTTTTTGGGGATGGAATTTGTGG
CGTCAACCTATAGGGTTTTTCGTTTTTCTAATTTCTTCCCTAGCAGAATGTGAGAGATTA
CCTTTCGATTTACCAGAAGCAGAAGAAGAATTAGTAGCAGGTTATCAAACCGAATATTCG
GGTATCAAATTTGGGTTATTTTACGTTGCTTCCTATCTAAATCTATTAGTTTCTTCGTTA
TTTGTAACAGTTCTTTACTTAGGGGGTTGGAATATCTCTATTCCTTACATA---TTCGTT
CCC------GAGCTATTTGAAATAAATAAAGTAGGTAGAGTCTTTGGAACGACAATTGGT
ATTTTTATTACATTAGCTAAAACTTATTTGTTCTTGTTTATTTCTATCACAACAAGATGG
ACTTTACCTAGACTAAGAATAGACCAATTATTAAATCTTGGATGGAAATTTCTTTTACCC
ATTTCTCTCGGTAATCTATTATTAACAACTTCTTTCCAACTCCTTTCATTG---TAAATG
ATCTGGCATGTACAGAATGAAAACCTCATTCTCGATTCTACGAGAATTTTTATGAAAGCC
TTTCATTTGCTTCTCTTCGATGGAAGTTTTATTTTCCCAGAATGTATCCTAATTTTTGGC
CTAATTCTTCTTCTGATGATCGATTCAACCTCTGATCAAAAAGATATACCTTGGTTCTAT
TTCATCTCTTCAACAAGTTTAGTAATGAGCATAACGGCCCTATTGTTCCGATGGAGAGAA
GAACCTATGATTATCTTTTCAGGAAATTTCCAAACGAACAATTTCAACGAAATCTTTCAA
TTTCTTATTTTACTATGTTCAACTCTATGTATTCCTCTATCCGTAGAGTACATTGAATGT
ACAGAAATGGCTATCACAGAGTTTCTCTTATTTGTATTAACAGCTACTCTAGGAGGAATG
TTTTTATGCGGTGCTAACGATTTAATAACTATCTTTGTAGCTCCAGAATGTTTCAGTTTA
TGCTCCTACCTATTATCTGGATATACCAAGAAGGATGTACGGTCTAATGAGGCTACTATG
AAATATTTACTCATGGGTGGGGCAAGCTCTTCTATTCTGGTTCATGGTTTCTCTTGGCTA
TATGGTTCATCCGGGGGAGAGATCGAGCTTCAAGAAATAGTGAATGGTCTTATCAATACA
CAAATGTATAACTCCCCAGGAATTTTAATTGCGCTTCTATTCATCACTGTAGGAATTGGG
TTCAAGCTTTCCCTAGCCCCTTCTCATCAATGGACTCCTGACGTATACGAAGGATCTCCC
ACTCCAGTCGTTGCTTTTCTTTCTGTTACTTCGAAAGTAGCTGCTTCAGCTTCAGCCACT
CGAATTTTCGATATTCCTTTTTATTTCTCATCAAACGAATGGCATCTTCTTCTGGAAATC
CTAGCTATTCTTAGCATGATATTGGGGAATCTCATTGCTATTACTCAAACAAGCATGAAA
CGTATGCTTGCATATTCGTCCATAGGTCAAATCGGATATGTAATTATTGGAATAATTGTT
GGAGACTCAAATGGTGGATATGCGAGCATGATAACTTATATGCTGTTCTATATCTCCATG
AATCTAGGAACTTTTGCTTGCATTGTATTATTTGGTCTACGTACCGGAACTGATAACATT
CGAGATTATGCAGGATTATACACGAAAGATCCTTTTTTGGCTCTCTCTTTAGCCCTATGT
CTCTTATCCCTAGGAGGTCTTCCTCCACTAGCAGGTTTTTTCGGAAAACTCCATTTATTC
TGGTGTGGATGGCAGGCAGGCCTATACTTCTTGGTTTCAATAGGACTCCTTACGAGCGTT
ATTTCTATCTACTATTATCTAAAAATAATCAAGTTATTAATGACTGGACGAAACCAAGAA
ATAACACCTCACGTGCGAAATTATAGAAGATCCCCTTTAAGATCAAACAATTCCATCGAA
TTGAGTATGATTGTATGTGTGATAGCATCTACTATACCAGGAATATCAATGAACCCGATT
ATTGCAATTGCTCAGGATACCCTTTTTTAGATGTTTCTTCTTTATGAATATGATATTTTC
TGGGCATTTCTAATAATATCAAGTGTTATTCCTATTTTGGCATTTCTAATTTCCGGAATT
TTAGCCCCGATTAGCAAAGGGCCAGAGAAACTTTCGAGTTATGAATCAGGTATAGAACCA
ATGGGCGATGCTTGGTTACAATTTCGAATCCGTTATTATATGTTTGCTCTAGTTTTTGTT
GTTTTTGATGTTGAAACGGTTTTTCTTTATCCATGGGCAATGAGTTTCGATGTATTGGGG
GTATCCGTATTTATAGAAGCTTTAATTTTCGTGCTTATCCTAATTGTTGGTTTAGTTTAT
GCATGGCGAAAAGGAGCATTGGAATGGTCTTAG---------------------------
---------ACGAATTATTTTCCTTGGTTAACAATAATTGTACTTTTGCCGATATTCGCA
GGTTCTTTAATTTTCTTTCTACCTCATAGAGGAAATAAGGTAATGCGGTGGTATACTATA
TGCATATGTACTTTAGAGCTCCTTTTAACTACCTATACATTCTGTTATCATTTCCAATTG
AACGATCCATTAACCCAATTAACAGAGGATTATAAATGGATTAATTTTTTTGATTTTTAC
TGGAGATTGGGAATAGATGGACTTTCTATAGGACCTATTTTACTGACGGGATTTATCACC
ACTTTAGCTACTTTAGCGGCTCGGCCAGTTACTCGAGATTCCCGATTATTCCATTTCCTG
ATGTTAGCAATGTACAGCGGTCAAATAGGATCATTTTCTTCTCGAGACCTTTTACTTTTT
TTCATCATGTGGGAGTTAGAATTAATTCCCGTTTATCTACTTCTATCGATGTGGGGGGGA
AAGAAACGTCTGTATTCCGCTACAAAATTTATTTTGTACACTGCGGGAGGTTCCATTTTT
CTATTAATAGGGGTTCTGGGTATTGGTTTATATGGTTCCAACGAACCAACATTAAATTTG
GAAACATTAGCTAATCAATCGTATCCGGTGGCGCTGGAAATAATATTCTATATTGGATTT
CTTATTGCTTTTGCTGTTAAATTACCGATTATACCCTTACATACATGGTTACCAGACACC
CATGGAGAGGCACATTATAGTACTTGTATGCTTTTAGCCGGAATTTTATTAAAAATGGGA
GCATATGGGTTGGTTCGGATCAATATGGAATTATTACCTCATGCTCATTCTATATTTTCT
CCCTGGTTGATTATAGTAGGCGCAATCCAAATAATCTATGCAGCTTTAACATCTCCTGGT
CAACGTAATTTAAAAAAAAGAATAGCCTATTCCTCTGTATCTCATATGGGTTTCATAATT
ATTGGAATTGGCTCGATAACTGATACGGGACTCAATGGATCCATTTTACAAATAATCTCT
CATGGATTTATCGGCGCTGCTCTTTTTTTCTTGGCAGGAACGAGTTATGATAGAATACGT
CTTGTTTATCTCGACGAAATGGGTGGAATGGCTATCCACCTTCCAAAAATATTCACGATG
TTTAGTATCTTATCAATGGCTTCCCTTGCATTACCGGGTATGAGTGGTTTTCTTGCAGAA
TTGATAGTATTTTTTGGAATAATTACCAGCCAACAATATCTTTTAATGCCAAAAATACTA
ATTACTTTTGTAATGGCAATTGGAATGATATTAACTCCTATTTATTTATTATCTATGTTA
CGCCAAATGTTCTATGGATACAAGTTATTTAATGTT---CCAAACTCTTATTTTTTTGAT
TTTGGGCCGCGAGAGTTATTTGTTTCCATCTCTATTCTTCTACCAATAATAGCTATTGGT
ATTTATCCAGATTTCGTTCTTTCACTATCTGTTGACAAAGTCGAAGCTATTATATCTAAT
TAT------------TTTTATCAATAGATGATACTCGAACATGTACTTGTTTTGAGTGCC
TATTTATTTTCTATTGGTATCTATGGATTGATCACGAGTCGAAATATGGTTAGGGCCCTT
ATGTGTCTTGAACTTATCCTCAATGCGGTTAATATAAATTTCGTAACATTTTCAGATTTT
TTTGATAGTCGACAATTAAAAGGAGATATTTTCTCCATTTTTGTTATAGCTATTGCAGCC
GCCGAAGCAGCTATTGGGTTAGCTATTGTTTCATCGATTTATCGTAACAGAAAATCAACT
CGTATCAATCAATCGAATTTGTTGAATAAATGA------ATGGAATATACATATCAATAT
TCATGGATTATCCCCTTCATTCCACTTCCAGTTCCTATGTTAATAGGAGTGGGACTTCTA
CTTTTTCCAACGGCAACAAAAAATCTTCGCCGTATGTGGGCTTTTCTTAGTATTTTCTTG
TTAAGTATAGTTATGATACTTTCGGTCTATCTATCTATTCAGCAAATAAATAGAAGTTTT
ATCTATCAATATGTATGGTCTTGGACCATTAATAATGATTTTTCTTTAGAGTTCGGTCAC
TTAATAGATCCACTTACTTCTATTATGTTAATATTAATTACTACTGTTGGAATTTTGGTT
CTTTTTTATAGTGACAATTATATGTCTCATGATCAAGGATATTTGAGATTTTTTGCTTAT
ATGAGTTTTTTCAATACTTCCATGTTGGGATTAGTTACTAGTTCGAATTTGATACAAATT
TATATTTTTTGGGAATTAGTTGGAATGTGTTCTTATCTATTAATAGGTTTTTGGTTCACA
CGACCTAGTGCGGCGACTGCTTGTCAAAAAGCGTTTGTAACAAATCGTGTAGGCGATTTT
GGTTTATTATTAGGAATTTTAGGTCTTTATTGGATAACCGGTAGTTTTGAACTTCGGGAT
TTGTTCCAAATATTGAATAACTTGATT---TATAATAATGAGGTTCCTTTTTTATTTCTT
ACTTTGTGTGCCTTTCTTTTATTTGCAGGTGCAGTTGCGAAATCGGCACAATTCCCCCTT
CATGTATGGTTACCTGATGCCATGGAAGGCCCTACTCCCATTTCGGCTCTTATACATGCC
GCTACGATGGTAGCAGCGGGCATTTTTCTTGTAGCTCGACTTCTTCCTCTTTTTATAATC
ATACCTTACATAATGAATTTCATATCTTTAATAGGTATAATAACAGTATTATTAGGAGCT
ACTTTAGCTCTTGCTCAAAAAGATATTAAAAGAGGTTTAGCTTATTCTACAATGTCTCAA
TTGGGTTATATGATGTTAGCTCTAGGTATGGGGTCTTATCGAGCCGCTTTCTTTCATTTG
ATTACTCATGCTTATTCGAAAGCGTTGTTGTTTTTAGGATCTGGATCAATTATTCATTCA
ATGGAAGCTATTGTTGGATATTCTCCAGATAAAAGTCAGAATATGGTTCTTATGGGAGGT
TTAAAAAAGCATGTACCAATTACAAAAACTGCTTTTTTAGTAGGTACACTTTCTCTTTGT
GGTATTCCCCCCCTTGCTTGTTTTTGGTCCAAAGATGAAATTCTTAATGATAGTTGGTTG
TATTCACCTATTTTCGCAATAATAGCTTGTTCCACAGCAGGATTAACCGCATTTTATATG
TTTCGGATCTATTTACTTACTTTTGAGGGACATTTCAATGTTCATTTTCAAAATTACAGT
GGTCAAAAAAGTAGTTCCTACTATTCAATATCTCTATGGGGAAAA---GAAGTACCAAAA
ACGATTAAAAATAAAAACAATTTTCGTTTATTAAGTTTA------TTGACAATGAATAAT
AATGAAAGGGCTTCTTTTTTTTCAAATAAGACATATCAAATTGAT------GGTAATGGA
AAAAACGGGATACGCCCTTTTATTACTATTACTCATTTTGTCACTAAAAATACTTTCTCT
TATCCTCATGAATCGGACAATACCATGTTATTTTCTATGGTTATATTAGTGCTATTTACT
TTCTTTGTTGGAGTCGTAGGAATTCCCTTTGCTTTTAATCAAGAAGGAATTCATTTGGAT
ATATTATCGAAATTGTTAAATCCGTCTATAAACCTTTTACATCCGAACTCAAATAATTCT
GTGGATTGGTATGAATTTGTGACAAATGCAAGTTTTTCTGTTAGTATAGCTTTTTTCGGA
ATATTTATAGCATCTTTTTTATATAAGCCTATTTATTCCTCTTTACAAAATTTGAACTTA
CTAAATTCGTTTTTTAAAAGGGGTCCTAATAGAATTTTAGGGGACAGAATAAGAAATGTG
ATATATGATTGGTCATATAATCGTGGTTACATAGATACTTTTTATACAATATCCTTAACT
CAGGGTATAAGAGGACTAGCTGAACTAATTCATTTTTTGGATAGACGAGTAATTGATGGA
ATTACGAATGGTTTCGGTCTTACAAGTTTCTTTTTCGGAGAAGGTATCAAATATGTA---
GGGGTCGGTCGCATCTCTTCTTATCTCTTATTGTATTTATTTTTTGTATTAATTTTTTTA
TTGATTTATTCCTTTTTTTTT---------------------------------------
------------------------------------------------------------
---------------------------------------TAAATGGATTTGCCTGGACCA
ATACATGATTTTCTTTTAGTTTTTCTGGGATCAGGTCTTATATTAGGAAGTCTAGGAGTG
GTATTACTTACCAATCCAATTTATTCTGCCTTTTCCTTGGGATTGGTTCTTGTTTGTATA
TCCTTATTTTATATTCTATCAAACTCCCATTTTGTAGCGGCTGCGCAGCTCCTTATTTAT
GTAGGAGCTATAAACGTTTTAATTCTATTTGCTGTGATGTTCATGAATGGTTCAGAATAT
------TACAAAGATTTGAATCTTTGGACTGTTGGAGATGGGATTACTTCGTTGGTTTGT
ACAAGTATTTTGGTTTCACTAATGACTACTATTTTAGATACGTCTTGGTACGGGATTATC
TGGACGACAAAGTCAAACCAGATTATCGAGCAAGATTTGATAGGTAATAGTCAACAAATC
GGAATTCATTTATCAACAGATTTTTTTCTTCCATTTGAACTCATTTCCATAATTCTTTTA
GTTGCTTTGATAGGTGCAATTGCTGTTGCTCGTCAATGAATGAATGTAACAACTACAAGA
AAAGACCTCATGATAGTCAATATGGGACCTCACCACCCATCAATGCATGGTGTTCTTCGG
CTCATCCTTACTCTAGATGGTGAAGATGTTATTGATTGTGAACCAATATTGGGTTATTTA
CACAGAGGAATGGAAAAAATTGCGGAAAATCGAACAGTTATACAATATCTACCTTATGTA
ACACGTTGGGATTATTTAGCTACTATGTTCACAGAAGCAATAACCGTAAATGGACCAGAA
CAGTTGGGAAATATTCAAGTACCTAAAAGAGCCAGTTATATCAGAGTAATTATGTTAGAG
TTGAGTCGTATAGCTTCTCATCTGTTATGGCTTGGCCCCTTTATGGCAGATATTGGTGCA
CAGACTCCTTTTTTCTATATTTTCAGAGAAAGAGAATTAGTATATGATCTATTCGAAGCT
GCCACCGGTATGAGAATGATGCATAATTATTTTCGTATCGGAGGAGTAGCGGCCGATCTA
CCTTATGGATGGATAGATAAATGTTTGGATTTCTGTGATTATTTTTTAACAGCGGTTTCG
GAATATCAAAAACTTATTACGCGAAATCCTATTTTTTTAGAACGAGTTGAGGGAGTAGGC
ATTATTGGTCCAGAAGAAGCAATAAATTGGGGTTTATCGGGACCAATGCTACGAGCTTCC
GGAATCCAATGGGATCTTCGTAAAGTTGATCATTATGAATGTTACGACGAATTGGATTGG
GAAATCCATTGGCAAAAAGAAGGAGATTCATTAGCTCGCTATTTAGTCCGAATCGGTGAA
ATGACGGAATCTATAAAAATTATTCAACAAGCTCTGGAAGGAATTCCAGGGGGGCCCTAT
GAGAATTTAGAAACCCGGTGCTTTGCTAGAGAAAGGGATCCGGAATGGAATGATTTTGAC
TATCGATTCATTAGTAAAAAACCTTCTCCTACTTTTGAATTGCCGAAGCAAGAACTTTAT
GTAAGAGTTGAAGCCCCAAAGGGAGAATTGGGAATTTTTTTAATAGGAGATCAGAGTGGT
TTTCCTTGGAGGTGGAAAATTCGTCCACCTGGTTTTATCAATTTGCAAATTCTTCCTCAG
TTAGTTAAAAGAATGAAATTGGCCGATATTATGACAATACTAGGTAGCATAGATATCATT
ATGGGAGAAGTTGATCGTTAAATGTTCCCTATGGTAACTGGGTTCATGAATTACGGCCAA
CAAACAGTACGAGCTGCAAGGTACATTGGTCAAGGGTTCATGATTACCTTATCCCACGCC
AATCGTTTACCTGTAACTATTCAATATCCTTATGAAAAATTAATTACATCCGAGCGTTTC
CGCGGCCGAATCCATTTTGAATTTGATAAATGTATTGCTTGTGAAGTATGTGTTCGTGTA
TGTCCTATAGATCTACCTGTTGTTGATTGGAAATTGGAAACTGGTATACGAAAGAAACGC
TTGCTTAATTACAGTATTGATTTCGGAATTTGTATTTTTTGTGGTAACTGTGTTGAGTAT
TGTCCAACAAATTGTTTATCAATGACTGAGGAATATGAACTTTCTACTTATGATCGTCAC
GAATTGAATTATAATCAAATCGCTTTGGGTCGTTTACCAATGTCAGTAATTAACGATTAT
ACAATTCGAACAATTTCGAATTCGCCTCAAATA---------------------ATAATA
AAA------TAAATGCAGGGTCCTTTGTCTGCTTGGCTAGTCAAGCATGGACTAGTTCAT
AGATCTTTGGGCTTCGATTATCAAGGAATAGAGACTTTACAAATAAAGCCTGAGGATTGG
CATTCCATTGCTGTCATTTTATATGTATATGGTTACAATTATCTACGTTCCCAATGTGCT
TATGATGTAGCACCCGGTGGACTGTTAGCTAGTGTGTATCATCTTACGAGAATAGAGTAT
GGTGTAGATCAACCGGAAGAGGTATGCATAAAAGTATTTGCCCCGAGGAGTAATCCTCGA
ATTCCGTCTGTTTTCTGGATTTGGAAAAGTGCGGATTTTCAAGAACGGGAATCTTATGAT
ATGTTGGGAATCTGTTATGATACTCATCCACGACTTAAACGTATCTTAATGCCTGAAAGT
TGGATAGGATGGCCCTTACGTAAGGATTATATTGCCCCTAATTTTTATGAAATACAAGAT
GCTCATTGA---------------------------------------------------
------------------------------------------------------------
------------------------------------------------------------
---------ATGAATTCCATAGAATTTCCCTTACTTGCT------CGAACAACCCAAAAT
TCAGTTATTTCAACTACATTAAATGATCTTTCAAATTGGTCAAGGCTCTCTAGTTTATGG
CCGCTTCTTTATGGTACCAGTTGTTGCTTCATTGAATTTGCTTCATTAATAGGCTCACGA
TTCGACTTTGATCGTTATGGACTGGTACCAAGATCGAGTCCTAGACAGGCAGACCTCATT
TTAACAGCCGGCACAGTAACAATGAAAATGGCTCCTTCTTTAGTGAGATTATATGAACAA
ATGCCTGAACCAAAATATGTTATTGCTATGGGAGCATGTACAATTACAGGGGGGATGTTC
AGTACCGATTCGTATAGTACTGTTCGGGGAGTCGATAAGCTAATTCCTGTAGATGTCTAT
TTGCCAGGCTGTCCACCTAAACCAGAGGCAGTTATAGATGCTATAACAAAACTTCGTAAG
AAAATAGCTAGAGAAATCTATGAAGAGCGAATT------AGGTCTCAAGAAGAAAATCGG
TGTTTTACTACCAATCACAAGTTTCATGTTGGACGCAGTATTCATACTGGAAATTATGAT
CAAGGATTACTCTATCAATCACCATCTACTTCAGAGATACCTCCTGAAACATTTTTCAAA
TACAAAAGTTCAGTA------TCTTCCCACGAATTAGTGAATTAGATGCAAACTAAAAAC
ACCTTTTCTTGGATAAAGAAAGAGATTATTCGATGTATTTCCGTATCGCTGATGATATAT
ATCATAGCTCGGACATCCATTTCAAATGCATATCCCATTTTTGCACAGCAGGGTTATGAA
AATCCACGAGAAGCGACCGGGCGTATTGTATGTGCCAATTGCCATTTAGCTAATAAGCCC
GTGGATATTGAGGTTCCGCAAGCGGTACTTCCTGATACTGTATTTGAAGCAGTTGTTCGA
ATTCCTTATGATATGCAAGTTAAACAAGTTCTTGCTAATGGTAAAAGGGGAGGTTTGAAT
GTGGGGGCTGTTCTTATTTTACCTGAGGGGTTTGAATTAGCGCCTCCCGATCGTATTTCG
CCCGAGATGAAAGAAAAGATAGGCAATCTGTCTTTTCAGAGCTATCGCCCCAATAAAAAA
AATATTCTTGTGATAGGTCCTGTTTCTGGTCAGAAATATAGTGAAGTCACCTTTCCTATT
CTTTCCCCGGACCCCGCTACTAATAAAAATGTTCACTTCTTAAAATATCCCATATATGTA
GGCGGGAACAGAGGAAGGGGTCAGATTTATCCCGATGGGAACAAGAGTAACAATACAGTT
TATAATGCTACAGCGGCTGGTGTAGTAAGTAAAATCATACGAAAAGAAAAAGGGGGGTAC
GAAATAACCATATCGGATGCGTCAGATGAACGTCAAGTGGTTGATATTATTCCACCAGGG
CCAGAACTTCTTGTTTCCGAAGGCGAATCTATCAAACTTGATCAGCCATTAACGAGTAAT
CCTAATGTGGGTGGATTTGGTCAAGGAGATGCGGAAATAGTACTTCAAGATCCATTCCGT
GTCCAAGGCCTTTTGTTCTTCTTGGCATCTGTTATTTTGGCACAAATATTTTTGGTTCTT
AAGAAGAAACAGTTTGAGAAGGTTCAATTGTCCGAAATGAATTTCTAG------------
---ATGAGTAAAGTCTATGATTGGTTTGAAGAACGTCTCGAGATTCAGGCGATTGCAGAT
GATATAACTAGTAAATATGTTCCTCCTCATGTCAACATATTTTATTGTCTAGGAGGAATT
ACGCTTACTTGTTTTTTAGTACAAGTAGCTACGGGGTTTGCTATGACTTTTTACTACCGT
CCAACTGTTACTGAGGCTTTTGCTTCTGTTCAATACATAATGACTGAAGCTAACTTTGGT
TGGTTAATTCGATCAGTTCATCGATGGTCGGCAAGTATGATGGTCCTAATGATGATCCTG
CACGTATTTCGTGTGTATCTCACTGGTGGTTTTAAAAAACCTCGCGAATTAACTTGGGTT
ACAGGTGTGGTTCTGGCTGTATTGACCGCATCCTTTGGTGTAACTGGTTATTCCTTACCT
TGGGACCAAATTGGTTATTGGGCAGTCAAAATTGTAACAGGTGTACCGGAAGCTATTCCT
GTAATAGGATCCCCTTTAGTAGAGTTATTACGCGGAAGTGCTAGTGTGGGACAATCCACT
TTGACTCGTTTTTATAGTTTACACACTTTTGTATTACCTCTTCTTACTGCCGTGTTTATG
TTAATGCATTTTCTAATGATACGTAAGCAAGGTATTTCCGGTCCTTTATAGATGGGAGTA
------ACAAAAAAACCTGACTTAAATGATCCTGTATTAAGAGCTAAATTGGCTAAAGGG
ATGGGTCATAATTATTACGGAGAACCTGCATGGCCCAACGATCTTTTATATATTTTTCCA
GTAGTAATTTTAGGTACTATTGCGTGTAACGTAGGCTTAGCGGTTCTAGAACCATCAATG
ATTGGTGAACCCGCCGATCCATTTGCAACTCCTTTGGAAATATTACCCGAATGGTATTTC
TTTCCTGTATTTCAAATACTTCGTACAGTACCTAATAAGTTATTGGGTGTTCTTTTAATG
GTTTCAGTACCTGCGGGATTATTAACAGTACCTTTTTTGGAGAATGTTAATAAATTTCAA
AATCCATTTCGTCGTCCAGTAGCGACAACTGTCTTTTTGATTGGTACCGTAGTGGCCCTT
TGGTTGGGTATTGGAGCAACATTACCTATTGATAAATCCCTAACTTTAGGTCTTTTTTAA
ATGATTGAAGTTTTTCTATTTGGAATTGTCTTAGGTCTAATTCCTATTACTTTAGCTGGA
TTATTTGTAACTGCATATTTACAATACAGACGTGGTGATCAGTTGGATCTTTGAATGCTT
ACTATAACTAGTTATTTCGGTTTTCTACTAGCAGCTTTAACTATAACCTCAGCTCTCTTT
ATTGGTCTGACCAAGATACGACTTATTTGAATGGATATAGTAAGTCTTGCTTGGGCTGCT
TTAATGGTAGTCTTTACATTTTCTCTTTCACTCGTAGTATGGGGAAGAAGTGGACTCTAG
ATGATTATTCGTTCGCCGGAACCAGAAGTCAAAATTTTGGTAGATAGGGATCCCGTAAAA
ACTTCTTTCGAGGAATGGGCCAAACCGGGTCATTTCTCAAGAACAATAGCTAAGGGCCCT
GATACTACCACTTGGATCTGGAACCTACATGCTGATGCTCACGATTTCGATAGCCATACC
AATGATTTGGAGGAGATCTCTCGAAAAGTATTTAGTGCTCATTTTGGCCAACTTTCCATT
ATCTTTCTTTGGCTGAGTGGTATGTATTTCCATGGTGCTCGTTTTTCCAATTATGAAGCA
TGGCTAAGTGACCCTACTCACATTGGACCTAGTGCCCAGGTGGTTTGGCCAATAGTGGGC
CAAGAAATATTGAATGGCGATGTGGGCGGGGGTTTCCGAGGAATACAAATAACCTCTGGT
TTTTTTCAGATTTGGCGAGCATCTGGAATAACTAGTGAATTACAACTCTATTGTACCGCA
ATTGGTGCATTAGTCTTTGCAGCCTTAATGCTTTTTGCTGGTTGGTTCCATTATCACAAA
GCTGCTCCAAAATTGGCCTGGTTCCAAGATGTAGAATCTATGTTGAATCACCATTTAGCA
GGGCTACTAGGACTTGGGTCTCTTTCTTGGGCGGGGCATCAAGTACATGTATCTTTACCA
ATTAACCAATTTCTAAACGCTGGAGTAGATCCTAAAGAGATCCCACTTCCTCATGAATTT
ATCTTGAATCGGGATCTTTTGGCTCAACTTTATCCCAGTTTTGCCGAGGGAGCAACCCCA
TTTTTTACCTTGAATTGGTCAAAATATGCGGAATTTCTTACTTTTCGTGGCGGATTAGAT
CCAGTAACTGGGGGTCTATGGCTGACTGATATTGCTCATCATCATTTAGCTATTGCAATT
CTTTTCTTGATAGCAGGTCACATGTATAGGACCAACTGGGGCATTGGTCATGGCATAAAA
GATATTTTAGAGGCTCATAAAGGTCCATTTACAGGCCAGGGCCATAAAGGCCTATACGAG
ATCCTAACAACGTCATGGCATGCTCAATTATCTCTTAACCTAGCTATGTTAGGCTCTTTA
ACCATTGTTGTAGCTCACCATATGTATTCCATGCCCCCTTATCCATATCTAGCTACTGAC
TATGGTACACAACTGTCATTGTTCACACATCACATGTGGATTGGCGGATTTCTCATAGTT
GGTGCTGCCGCGCATGCAGCTATTTTTATGGTAAGAGATTATGATCCAACTACTCGATAC
AACGATCTATTAGATCGTGTCCTTAGGCATCGTGATGCAATCATATCACATCTCAACTGG
GTATGTATATTTCTAGGCTTTCACAGTTTTGGTTTGTATATTCATAATGATACCATGAGC
GCTTTAGGGCGACCCCAAGATATGTTTTCTGATACCGCTATCCAATTACAACCCGTCTTT
GCTCAATGGATACAAAACACCCATGCTTTGGCGCCTGCTGCAACCGCCCCTGGTGCAACA
GCAAGCACCAGTTTGACTTGGGGAGGTGGTGATTTAGTGGCAGTAGGTGGCAAGGTTGCT
TTATTACCTATTCCATTAGGAACCGCAGATTTTTTGGTCCATCACATTCATGCATTTACG
ATTCATGTAACAGTATTGATACTCCTGAAAGGTGTTCTATTTGCTCGTAGCTCTCGTTTG
ATACCGGATAAAGCAAATCTTGGTTTTCGTTTCCCTTGTGATGGACCTGGAAGAGGGGGG
ACATGTCAAGTATCCGCTTGGGATCATGTCTTCTTAGGCCTATTCTGGATGTACAATGCA
ATTTCGGTAGTCATATTTCATTTCAGTTGGAAAATGCAGTCAGATGTTTGGGGTAGTATA
AGTGATCAAGGAGTGGTAACTCATATCACGGGAGGAAACTTTGCGCAGAGTTCCATCACT
ATTAATGGGTGGCTCCGCGATTTCTTATGGGCACAGGCATCCCAAGTAATTCAGTCTTAT
GGTTCTTCATTATCTGCATATGGCCTTTTTTTCCTAGGTGCTCATTTTGTATGGGCTTTT
AGTTTAATGTTTCTATTCAGCGGGCGTGGTTATTGGCAAGAACTTATTGAATCCATCGTT
TGGGCTCATAATAAATTAAAAGTTGCTCCTGCTACTCAGCCTAGAGCCTTGAGCATTGTA
CAAGGACGTGCTGTAGGAGTAACCCATTACCTTCTGGGTGGAATTGCCACAACATGGGCG
TTCTTCTTAGCAAGAATTATTGCAGTAGGATAAATGGCATTAAGATTTCCAAGGTTTAGC
CAAGGCTTAGCTCAGGACCCCACTACTCGTCGTATTTGGTTTGGTATTGCGACCGCGCAT
GACTTTGAGAGTCATGATGATATTACTGAGGAACGTCTTTATCAGAATATTTTTGCTTCT
CACTTCGGGCAATTAGCAATAATTTTTCTATGGACTTCCGGAAATCTGTTTCATGTAGCT
TGGCAAGGAAATTTTGAGGCATGGGTACAGGACCCCTTACATGTAAGACCTATTGCTCAT
GCAATTTGGGATCCTCATTTTGGTCAACCGGCCGTGGAAGCTTTTACTCGAGGGGGTGCT
CTTGGCCCAGTGAATATCGCTTATTCTGGTGTTTATCAGTGGTGGTATACAATTGGTTTA
CGTACTGATGAAGATCTTTATACGGGAGCCCTTTTTCTATTATTTCTTTCTGCCATATCC
TTAATAGCAGGTTGGTTACACCTACAACCGAAATGGAAACCGAGCGTTTCGTGGTTCAAA
AATGCCGAATCTCGTCTCAATCATCATTTGTCAGGACTATTCGGTGTAAGTTCTTTGGCT
TGGACAGGGCATTTAGTACATGTCGCTATTCCTGGATCCAGGGGGGAATACGTTCGATGG
AATAATTTTTTAGATGTATTACCGCATCCCGAAGGGTTAGGACCACTTTTTACAGGTCAG
TGGAATCTTTATGCCCAAAACCCCGATTCAAATAGTCATTTATTTGGTACCTCCCAAGGA
TCAGGAACTGCCATTCTAACCCTTCTAGGGGGATTCCATCCACAAACGCAAAGTTTATGG
TTGACTGATATTGCTCATCATCATTTGGCTATTGCATTTATTTTTCTCGTTGCTGGTCAT
ATGTATAGAACTAACTTCGGGATTGGGCACAGTATAAAAGATCTTTTAGAAGCACATATT
CCTCCGGGGGGGCGATTGGGGCGTGGACATAAAGGTCTTTATGACACAATCAATAATTCG
ATTCATTTTCAATTAGGCCTTGCTCTAGCCTCTTTAGGTGTTATTACTTCCTTGGTAGCT
CAACACATGTACTCTTTACCTGCTTATGCGTTCATAGCACAAGACTTTACTACTCAAGCT
GCGTTATATACTCATCACCAATACATCGCAGGATTCATCATGACAGGGGCTTTTGCTCAT
GGGGCTATATTTTTCATTAGAGATTACAATCCGGAACAGAATGAGGATAATGTATTGGCA
AGAATGTTAGACCATAAAGAAGCTATCATATCCCATTTAAGTTGGGCCAGCCTCTTTCTG
GGGTTCCACACTTTGGGGCTTTATGTTCATAATGATGTCATGCTTGCTTTTGGTACTCCG
GAGAAACAAATCTTAATCGAACCTATATTTGCCCAATGGATACAATCTGCTCATGGGAAA
ACTTCATATGGGTTCGATGTGCTTTTATCTTCAACGAATAGCCCAGCATTTAATGCAGGT
CAAAGCATATGGTTGCCCGGCTGGTTAAATGCTATTAATGAGAATAGTAATTCACTATTC
TTAACAATTGGTCCTGGAGACTTCTTGGTTCATCATGCGATTGCTCTAGGTTTACATACA
ACTACATTGATCTTAGTAAAAGGTGCTTTAGATGCACGTGGTTCAAAGTTAATGCCAGAT
AAAAAGGATTTCGGTTATAGTTTTCCTTGCGATGGTCCGGGACGAGGCGGTACTTGTGAT
ATTTCCGCTTGGGACGCATTTTATTTGGCAGTTTTCTGGATGTTAAATACCATTGGGTGG
GTTACTTTTTATTGGCATTGGAAACACATCACATTATGGCAGGGTAACGTTTCACAGTTT
AATGAATCTTCCACTTATTTGATGGGATGGTTAAGAGATTATCTATGGGTAAACTCTTCA
CAACTTATCAATGGATATAACCCCTTTGGTATGAATAGTTTATCAGTTTGGGCGTGGATG
TTCTTATTTGGACATCTTGTTTGGGCTACTGGATTTATGTTTTTAATTTCCTGGCGTGGA
TATTGGCAGGAATTGATTGAAACTTTAGCATGGGCTCATGAACGCACACCTTTAGCTAAT
TTGATTCGATGGAGAGATAAACCAGTGGCTCTTTCCATTGTACAAGCAAGATTGGTTGGA
TTAGCCCATTTTTCTGTAGGTTATATATTCACGTATGCGGCTTTCTTGATTGCCTCCACG
TCAGGCAAATTTGGTTAAATGTCACATTCAGTAAAGATTTATGATACATGTATAGGATGT
ACTCAATGTGTACGAGCCTGCCCAACAGATGTATTAGAAATGATACCGTGGGATGGATGT
AAAGCTAAGCAAATTGCTTCTGCTCCAAGAACAGAGGACTGTGTCGGTTGTAAGAGATGT
GAATCTGCCTGTCCAACAGATTTTTTGAGCGTTCGAGTTTATTTATGGCATGAAACAACT
CGAAGCATGGGTCTAGCGTATTAAATGATAATTTTTAACAACTTACCCTCTTTCTTTGTG
CCTTTAGTGGGCCTAGTATTTCCGGCAATTGCAATGGCTTCTTTATCTCTTCATGTTCAA
AAAAACAAGATTTTTTAGATGCGAGATCTAAAAACATATCTTTCCGTGGCACCGGTACTA
AGTACTCTATGGTTTGGGGCTTTAGCAGGTCTTTTGATAGAGATCAATCGTTTATTTCCG
GATGCGTTGACATTCCCTTTTTTTTCGTTCTAGATGACTGCAATTTTAGAGAGACGCGAA
AGCGAAAGCCTATGGGGTCGCTTCTGTAACTGGATAACCAGCACCGAAAACCGTCTTTAC
ATTGGATGGTTTGGTGTTTTGATGATCCCTACCTTATTGACCGCAACTTCTGTATTTATT
ATTGCCTTCATTGCTGCTCCTCCAGTAGATATTGATGGTATTCGTGAACCTGTTTCTGGA
TCTCTACTTTATGGAAACAATATTATCTCTGGTGCCATTATTCCTACTTCTGCAGCTATA
GGTTTGCATTTTTACCCAATATGGGAAGCGGCATCTGTTGATGAATGGTTATACAACGGC
GGTCCTTATGAGCTAATTGTTCTACACTTCTTACTTGGTGTAGCTTGTTACATGGGTCGT
GAGTGGGAACTTAGTTTCCGCCTGGGTATGCGCCCTTGGATTGCTGTTGCATATTCAGCT
CCTGTTGCAGCTGCTACTGCTGTTTTCTTGATCTACCCAATTGGTCAAGGAAGTTTTTCG
GATGGTATGCCTCTAGGAATTTCTGGTACTTTCAACTTCATGATTGTATTCCAGGCTGAG
CACAACATCCTTATGCACCCATTTCACATGTTAGGCGTAGCTGGTGTATTCGGCGGCTCC
CTATTCAGTGCTATGCATGGTTCCTTGGTAACCTCTAGTTTGATCAGGGAAACCACAGAA
AATGAATCTGCTAATGAAGGTTACAGATTCGGTCAAGAGGAAGAAACGTATAATATCGTA
GCTGCTCATGGTTATTTTGGCCGATTGATCTTCCAATATGCTAGTTTCAACAATTCTCGT
TCTTTACACTTCTTCCTAGCTGCTTGGCCTGTAGTAGGTATCTGGTTCACTGCTTTAGGT
ATCAGCACTATGGCTTTCAACCTAAATGGTTTCAATTTCAACCAATCCGTAGTTGATAGT
CAAGGTCGTGTAATTAATACCTGGGCTGATATTATTAATCGTGCTAACCTTGGTATGGAA
GTTATGCATGAACGTAATGCTCATAACTTCCCTCTAGACCTAGCTGCTGTCGAAGTTCCA
TCTACAAATGGATAAATGGGTTTGCCTTGGTATCGTGTTCATACCGTCGTATTAAATGAT
CCCGGCCGTTTGCTTTCTGTCCATATAATGCATACAGCTTTGGTTGCTGGTTGGGCCGGT
TCGATGGCTCTATATGAATTAGCAGTTTTTGATCCCTCGGATCCCGTTCTTGATCCAATG
TGGAGACAAGGTATGTTCGTTATACCCTTCATGACTCGTTTAGGAATAACCAATTCATGG
GGCGGCTGGAGTATTACAGGAGGGACTATAACAAATCCGGGTATTTGGAGTTACGAAGGC
GTGGCCGGTGCACATATTGTGTTTTCTGGCTTGTGCTTCTTGGCAGCTATCTGGCATTGG
GTGTATTGGGATTTAGAAATATTTTGTGATGAGCGTACAGGAAAACCTTCTTTGGATTTG
CCAAAAATTTTTGGAATTCATTTATTTCTTTCAGGAGTGGCTTGCTTTGGGTTTGGCGCA
TTTCATGTAACAGGATTGTATGGTCCTGGAATATGGGTGTCCGATCCTTATGGACTAACT
GGAAAGGTACAACCTGTAAATCCAGCGTGGGGTGTAGAAGGTTTTGATCCTTTTGTTCCG
GGAGGAATAGCCTCTCATCATATTGCAGCAGGTACTTTAGGCATATTAGCGGGCCTATTT
CATCTTAGTGTCCGTCCGCCCCAACGTCTATATAAAGGATTACGTATGGGCAATATTGAA
ACCGTCCTTTCCAGTAGTATTGCTGCTGTCTTTTTTGCAGCTTTTGTTGTTGCTGGAACT
ATGTGGTATGGTTCAGCAACTACCCCTATCGAATTATTTGGTCCCACTCGTTATCAATGG
GATCAGGGATACTTCCAGCAAGAAATATATCGAAGAGTTGGTGCTGGGCTAGCCAAAAAT
CAAAGTTTATCAGAAGCTTGGTCTAAAATTCCTGAAAAATTAGCTTTTTATGATTATATC
GGTAATAATCCGGCAAAGGGGGGATTATTCAGAGCGGGTTCAATGGACAACGGGGATGGA
ATAGCTGTTGGGTGGTTAGGACATCCTATCTTTCGAGATAAAGAAGGGCGTGAACTTTTT
GTACGTCGTATGCCTACTTTTTTTGAAACATTTCCGGTTGTTTTGGTAGACGGAGACGGA
ATTGTTCGAGCCGACGTTCCTTTTCGAAGGGCAGAATCGAAGTATAGTGTTGAACAAGTG
GGTGTAACTGTTGAGTTCTATGGTGGGGAACTCAATGGAGTCAGTTATAGTGATCCTGCT
ACTGTGAAAAAATATGCTAGACGTGCCCAATTAGGTGAAATTTTTGAATTAGATCGTGCT
ACTTTGAAAGCCGATGGTGTTTTTCGTAGCAGTCCAAGGGGTTGGTTTACTTTTGGACAT
GCTTCGTTTGCTCTGCTCTTCTTCTTCGGACACATTTGGCATGGTGCTAGAACCTTGTTC
AGAGATGTTTTTGCTGGTATTGACCCCGATTTGGATGCTCAAGTGGAATTTGGAGCATTC
CAAAAACTTGGAGATCCAACTACAAGAAGACAAGTAGTCTGAATGAAAACCTTATATTCC
CTGAGGAGGTTCTACCCCGTGGAAACGCTCTTTAATGGAACTTTAGCTTTAGCTGGTCGT
GACCAAGAAACCACCGGTTTCGCTTGGTGGGCCGGGAATGCACGACTTATCAATTTATCC
GGTAAACTGTTGGGGGCTCATGTAGCCCATGCCGGATTAATCGTATTCTGGGCCGGAGCA
ATGAACCTATTTGAAGTGGCTCATTTTGTACCAGAAAAGCCCATGTATGAACAAGGATTA
ATTTTACTTCCCCACTTAGCTACTCTAGGTTGGGGGGTAGGTCCGGGTGGGGAAGTTATA
GACACCTTTCCATATTTTGTATCTGGAGTACTTCACTTAATTTCGTCTGCAGTATTAGGC
TTTGGCGGTATTTATCATGCACTTCTGGGCCCTGAGACTCTTGAAGAATCTTTTCCATTC
TTTGGTTATGTATGGAAAGATAGAAATAAAATGACCACAATTTTGGGTATTCACTTAATC
TTGTTAGGTATAGGTGCTTTTCTTCTAGTATTCAAGGCTCTTTATTTTGGAGGCGTATAT
GATACCTGGGCTCCGGGAGGGGGAGATGTAAGAAAAATTACCAACTTGACCCTTAGCCCA
AGTGTTATATTTGGTTATTTACTAAAATCTCCTTTTGGAGGAGAAGGATGGATTGTTAGT
GTGGACGATTTGGAAGATATAATTGGAGGGCATGTATGGTTAGGTTCCATTTGTATACTT
GGCGGAATCTGGCATATCTTAACCAAACCTTTTGCATGGGCTCGTCGAGCACTTGTATGG
TCTGGGGAGGCTTACTTGTCTTATAGTTTAGCTGCTTTATCTGTTTTTGGTTTCATTGCT
TGTTGCTTTGTCTGGTTCAATAATACCGCTTATCCTAGTGAATTTTACGGGCCTACTGGG
CCAGAAGCTTCTCAAGCTCAGGCATTTACTTTTCTAGTTAGAGACCAACGTCTTGGGGCT
AACGTGGGATCCGCTCAAGGACCTACTGGTTTAGGTAAATACCTAATGCGTTCCCCGACT
GGAGAAGTCATTTTTGGAGGGGAAACTATGCGTTTTTGGGATCTGCGTGCTCCTTGGTTA
GAACCTCTAAGGGGTCCGAATGGATTGGACTTGAGTAGGCTGAAAAAAGATATACAGCCT
TGGCAAGAACGGCGTTCCGCAGAATATATGACTCATGCTCCTTTAGGTTCTTTAAATTCT
GTGGGTGGTGTCGCTACCGAGATCAATGCAGTCAATTATGTCTCTCCTAGAAGTTGGTTA
GCTACCTCTCATTTTGTTCTAGGATTCTTTCTATTCGTAGGTCATTTATGGCACGCGGGA
AGGGCTCGTGCAGCTGCAGCAGGATTTGAAAAGGGAATTGATCGTGATTTTGAACCTGTT
CTTTCCATGACCCCCCTTAATTGAATGACTATAGCCCTTGGTAAATTTACCAAAGACGAA
AATGATTTATTTGATATTATGGATGACTGGTTACGTAGAGACCGTTTCGTTTTTGTAGGT
TGGTCCGGTCTATTGCTCTTTCCTTGTGCCTATTTCGCCTTAGGTGGTTGGTTCACAGGT
ACAACCTTTGTAACTTCATGGTATACTCATGGATTGGCCAGTTCCTATTTGGAAGGATGC
AACTTCTTAACCGCCGCAGTTTCTACTCCCGCTAATAGTTTAGCACATTCTTTGTTGTTA
CTATGGGGTCCTGAAGCACAAGGAGATTTTACTCGTTGGTGTCAATTAGGCGGTCTGTGG
ACTTTTGTGGCTCTCCACGGCGCTTTCGGACTAATAGGTTTCATGTTACGTCAATTTGAA
CTTGCTCGATCTGTTCAATTGCGACCTTATAATGCAATCGCATTCTCTGGTCCAATTGCT
GTTTTTGTTTCTGTATTCCTGATTTATCCACTAGGTCAGTCTGGTTGGTTCTTTGCGCCT
AGTTTTGGTGTAGCAGCTATATTTCGCTTCATCCTTTTTTTCCAAGGGTTTCATAATTGG
ACATTGAACCCATTTCATATGATGGGAGTTGCCGGTGTATTGGGCGCTGCTCTCCTATGC
GCTATTCATGGTGCTACCGTAGAAAATACTTTATTTGAAGATGGTGATGGTGCAAATACA
TTCCGTGCTTTTAACCCAACTCAAGCTGAAGAAACTTATTCAATGGTCACCGCTAATCGC
TTTTGGTCCCAAATCTTTGGGGTTGCTTTTTCCAATAAACGTTGGTTACATTTCTTTATG
TTATTTGTACCAGTAACCGGTTTATGGATGAGTGCTCTTGGAGTAGTCGGTCTGGCTCTG
AACCTACGTGCCTATGACTTCGTTTCCCAGGAGATCCGTGCAGCGGAAGATCCTGAATTT
GAAACTTTCTATACCAAAAATATTCTCTTAAACGAAGGTATTCGTGCTTGGATGGCGGCT
CAAGATCAGCCTCATGAAAACCTTATATTCCCTGAGGAGGTTCTACCCCGTGGAAACGCT
CTTTAAATGTCTGGAAGCACAGGAGAACGTTCTTTTGCTGATATTATTACCAGTATTCGA
TACTGGGTTATTCATAGTATTACTATACCTTCCCTATTCATTGCGGGTTGGTTATTCGTC
AGCACGGGTTTAGCTTATGATGTGTTTGGAAGCCCTCGTCCAAACGAATATTTTACAGAG
AGCCGACAAGGAATTCCATTAATAACTGGCCGTTTTGACCCTTTGGAACAACTCGATGAA
TTTAGTAGATCTTTT---------------------TAGATGACCATAGATCGAACCTAT
CCAATTTTTACAGTGCGATGGTTAGCTGTTCATGGACTAGCTGTACCTACCGTTTCTTTT
TTAGGGTCAATATCAGCAATGCAGTTCATCCAACGATAAATGGCTACGCAAACCGTTGAG
GGTAGTTCTAGATCTGGACCAAGACGAACTATTGTAGGGGATTTATTGAAACCATTGAAT
TCAGAATATGGTAAAGTAGCTCCTGGATGGGGAACTACTCCTTTGATGGGTGCCGCAATG
GCTCTATTTGCAGTATTCCTATCTATTATTTTAGAAATTTATAATTCTTCTGTTTTACTG
GACGGAATTTCAATGAATTAGATGCTTACTCTCAAACTCTTTGTTTACACAGTAGTAATA
TTTTTTGTTTCTCTCTTCATCTTTGGATTCCTATCTAATGATCCAGGACGTAATCCTGGA
CGTGAAGAATAAATGCTTAATATCTTTAGTTTGATCTGTATCTGTCTTCATTCCACCCTT
TATTCAAGTAGTTTTTTCTTAGCCAAATTGCCTGAGGCCTACGCTTTTTTGAATCCAATC
GTAGATTTTATGCCAGTAATACCCCTTCTCTTTTTTCTCTTAGCCTTTGTTTGGCAAGCT
GCTGTAAGTTTTCGATGAACGACACAATCAAATCCGAACGAACAAAATGTTGAATTGAAT
CGTACCAGTCTCTACTGGGGGTTATTACTCATTTTTGTACTTGCTGTTTTATTTTCCAAT
TATTTCTTCAATTAAATGGAAGTAAATATTCTCGCATTTATTGCTACTGCACTCTTCATT
CTAGTTCCTACTGCTTTTTTACTTATAATATACGTAAAAACAGTCAGTCAAAGTGAT---
------TAAATGGAAACAGCAACCCTAGTCGCCATCTCTATATCTGGTTTACTTGTAAGT
TTTACTGGGTACGCCTTATATACTGCTTTTGGGCAACCCTCTCAACAATTAAGAGATCCA
TTCGAAGAACACGGGGACTAG---------ATGGAAGCATTGGTTTATACATTCCTCTTA
GTCTCGACTCTAGGGATAATTTTTTTCGCTATCTTTTTTCGAGAACCACCTAAAGTTCCA
ACTAAAAAGGTGAAATGAATGACTATTGCTTTCCAATTGGCTGTTTTTGCATTAATTGCT
ACTTCATTAATCTTACTGATTAGTGTACCCGTTGTATTTGCTTCTCCTGACGGTTGGTCG
AGTAACAAAAATATTGTATTTTCTGGTACATCATTATGGATTGGATTAGTCTTTCTGGTG
GGTATCCTTAATTCTCTCATCTCTTGAATGTCACCACAAACAGAGACTAAAGCAAGTGTT
GGATTCAAAGCTGGTGTTAAAGATTATAAACTGACTTATTATACTCCTGATTATGAAACC
AAAGATACTGATATCTTGGCAGCATTCCGAGTAACTCCTCAACCTGGAGTTCCTCCTGAG
GAAGCAGGGGCTGCGGTAGCTGCTGAATCTTCTACTGGTACATGGACAACTGTGTGGACC
GATGGGCTTACCAGCCTTGATCGTTATAAAGGAAGATGCTACCACATCGAGCCTGTTGCT
GGAGAAGAAAATCAATATATATGTTATGTAGCTTACCCTTTAGACCTTTTTGAAGAAGGT
TCTGTTACTAATATGTTTACTTCCATTGTGGGTAATGTATTTGGGTTCAAAGCCCTGCGC
GCTCTACGTCTGGAGGATCTGCGAATCCCTACTTCCTATACGAAAACTTTCCAAGGCCCG
CCTCATGGTATCCAAGTTGAGAGAGATAAATTGAACAAGTATGGGCGTCCCCTATTGGGA
TGTACTATTAAACCTAAATTGGGGTTATCCGCTAAGAACTACGGTAGAGCAGTTTATGAA
TGTCTTCGTGGTGGACTTGATTTTACGAAAGATGATGAGAACGTGAACTCACAACCATTT
ATGCGTTGGAGAGACCGTTTCTTATTTTGTGCCGAAGCAATTTTTAAATCACAGGCTGAA
ACAGGTGAAATCAAAGGGCATTACTTGAATGCTACTGCAGGTACATGCGAAGAAATGATC
AAAAGGGCTGTATTTGCCAGAGAATTGGGAGTTCCTATCGTAATGCATGACTACTTAACA
GGGGGATTCACTGCAAATACTAGCTTGGCTCATTATTGCCGAGATAATGGTCTACTTCTT
CACATCCATCGTGCAATGCATGCAGTTATTGATAGACAGAAAAATCATGGTATACACTTT
AGAGTACTAGCTAAAGCCTTACGTATGTCTGGTGGAGATCATATTCACTCTGGTACTGTA
GTAGGTAAACTTGAAGGAGAAAGAGACATTACTTTGGGCTTTGTTGATTTACTACGTGAT
GATTTTATTGAAAAAGATCGAAGCCGCGGTATTTATTTCACTCAAGATTGGGTCTCTCTA
CCAGGTGTTCTGCCCGTAGCTTCTGGGGGTATTCACGTTTGGCATATGCCTGCTCTGACC
GAGATCTTTGGAGATGATTCCGTACTACAATTCGGCGGAGGAACTTTAGGACACCCTTGG
GGAAATGCACCGGGTGCCGTAGCTAATCGAGTAGCTCTAGAAGCATGCGTACAAGCTCGT
AATGAGGGACGTGATCTTGCTCGTGAGGGTAATGAAATTATCCGTGAGGCTAGCAAATGG
AGTCCTGAACTAGCTGCTGCTTGTGAAGTATGGAAGGAGATCAAATTTGAATTCGAAGCA
ATGGATACTTTG------TAAATGGCGATACATTTATACAAAACTTCTACC------CCG
AGCACACGCAATGGAGCCGTAGACAGTCAAGTGAAATCCAATACACGAAATAATTTGATC
TATGGACAGCATCGTTGTAGTAAAGGTCGTAATGCCAGAGGAATCATTACCGCAGGGCAT
AGA---GGGGGAGGTCATAAGCGTCTATACCGTAAAATCGATTTTCGACGGAATGAAAAA
GACATATATGGTAGAATCGTAAGCATAGAATACGACCCTAATCGAAATGCATCCATTTGT
CTCATACACTATGGGGATGGTGAGAAGAGATATATTTTACATCCCAGAGGGGCTATAATT
GGAGATACCATTGTTTCTGGTACAGAAGTTCCTATAAAAATGGGAAATGCCCTACCTTTG
ACCGATATGCCCTTAGGCACGGCCATACATAACATAGAAATCACACTTGGAAAGGGTGGA
CAATTAGCTAGAGCAGCGGGTGCTGTAGCGAAACTGATTGCAAAAGAGGGGAAATCGGCC
ACATTAAAATTACCTTCTGGGGAGGTCCGTTTGATATCCAAAAACTGCTCAGCAACAGTC
GGACAAGTGGGGAATGTTGAGGTGAACCAGAAAAAGTTGGGTAGAGCCGGATCTAAATGT
TGGCTAGGTAAGCGTCCTGTAGTAAGAGGAGTGGTTATGAACCCTGTAGACCATCCCCAT
GGGGGTGGTGAAGGGAGAGCCCCAATTGGTAGAAAAAAACCCGCAACCCCTTGGGGTTAT
CCTGCACTTGGAAGAAGAAGTAGAAAAAGGAAGAAATATAGTGATAATTTGATTCTTCGT
CGCCGTAGTAAA------TAGATGATTCAACCTCAAAGCCATTTGAATGTAGCGGATAAC
AGCGGGGCCCGAGAATTAATGTGTATTAGAATCATAGGAGCTAGTAATCGCCGATATGCT
CATATCGGTGACATTATTGTTGCTGTGATCAAGGAAGCATTACCAAACACACCTCTAGAA
AGATCAGAGGTGATCAGAGCTGTAATTGTACGTACTTGTAAAGAACTTAAACGTGACAAC
GGTATGATAATACGATATGATGATAATGCTGCAGTTGTGATTGATCAAGAAGGAAATCCA
AAAGGAACTCGAGTTTTTGGTGCGATTGCCCGAGAATTGAGACAGTTAAATTTCACTAAA
ATAGTTTCATTAGCACCTGAGGTATTATAAATGCTTAGTCCTAAAAGAACCAGATTTCGA
AAACAACATAGAGGAAGAATGAAAGGAATATCTTATCGAGGTAATCGTATTTGTTTCGGT
AAATATGCTCTTCAGGCACTTGAACCCGCTTGGATCACATCTAGACAAATAGAAGCAGGG
CGACGAGCAATGACAAGAAATGTGCGCCGTGGTGGAAAAATATGGGTACGTATATTTCCA
GACAAACCAGTTACGGTAAGACCTACGGAAACACGTATGGGTTCGGGTAAAGGATCTCCC
GAATATTGGGTAGCTGTCGTTAAACCAGGTAGAATACTTTATGAAATGGGCGGAGTAGCA
GAAAATATAGCCAGAAAGGCTATTTCAATAGCGGCGTCCAAAATGCCTATACGAACTCAA
TTTATTATTTCGGGA------------------------TAGATGACTAGAATTAGACGA
GGATATATAGCTCGGAGACGTAGAACAAAAATTCGTTTATTTGCATCAAGCTTTCGGGGG
GCTCGTTCAAGACTTACTCGAACAATTATTCAACAGAAAATAAGATCTTTGGTTTCGTCT
CATCGAGATAGAGATAGGAAAAAGATAGATTTTCGTCGTTTGTGGATCACTCGGATAAAT
GCAGTAATTCGCGGGAATAGAGTATCCTATAGTTATAGTAGATTAATACACAATCTGTAC
AAGAGACAGTTGCTTCTTAATCGTAAAATACTTGCACAAATAGCTATATTAAATAGGAAT
TGTCTTTATATGATTTCTAATGAGATCAGATCA---------------------------
------------------------TAAATGACAAAGAAGAGAAATAAGAACCCATATGGA
GAAGTATATGCTTTAGGTCAACATATATCTATGTCTGCTCACAAAGCACGAAGAGTAATT
GATCAGATTCGTGGACGTTCCTACGAAGAGACACTTATGATACTCGACCTTATGCCTTAT
CGAGCGTGTTATCCCATTTTTAAGTTGGTTTATTCTGCAGCAGCAAATGCTAGTCATAAT
ATGGGTTTCGATGAAGCAAGTTTAGTTATTAGTAAAGCCGAAGTCAACGAGGGTACTACT
ATGAAAAAATTAAAACCTCGAGCTCGAGGACGGAGTTATGCAATAAAAAGACCCACTTGT
CATATAAGGATTGTATTGAAAGATAAATCT---------------TTCTATGAA---AAA
GAATATTTCTTTTGCTTAAAAAAATACGAATGGAAAAAAAAAAAGAAGTATACA---GAT
ATGACATATCATTATATGGATAAGAGTGGGGGATTATGGGACAAAAAA---TAAATGGAT
GGAATCAAATATGCAGTATTTACAGACAAAAGTATTCGGTTATTGGGGAAAAATCAATAT
ACTTTTAATGTCGAATCAGGATCAACTAGGACAGAAATAAAGCATTGGGTC---------
GAACTCTTCTTTGGTGTCAAGGTAAAAGCTATGAATAGTCATCGACTCCCGGGAAAG---
------------GGTAGAAGAATGGGACCTATTCTGGGACATACAATGCATTACAGACGT
ATGATCATTACGCTTCAACCG---------------------------------------
------------------------------------------------------------
------------------------------------------------------------
------------------------GGTTATTCTATTCCACCTCTTAGAAAGAAAAGAACT
---------------------------------TGAATGGCAGTTCCAAAAAAAAGTACT
TCTATATCAAAAAAACGTATTCGTAAAAACATTTGGAAAAAGAAGGTATATTGGGCAGCG
TTGAAAGCTTTTTCCTTAGCGAAGTCTCTTTCTACCGGGAATTCAAAAAGT---------
------------------------------------TTT---TTTGTACGAAAATTAAAT
AGTCAAACACTAGAT---------------------------------------------
------------------------------------------------------------
---------------------------TAAATGGCCAAGGGTAAAGATGTCCGAGTAACG
GTTATTTTAGAATGTACCAACTGT------GTTAGAAACGGTCTTAAT------------
---AAGGAA------TCAAGGGGTGTTTCCAGATATATTACTCAAAAGAATCGACACAAT
ACGCCTAGTCGATTGGAATTGAGAAAATTCTGTCCCTATTGTTACAAACATACGATTCAC
GGGGAGATAAAGAAA------TAAATGAAAATAAGGGCCTCCGTTCGTAAAATTTGTGAA
AAATGTCGACTGATCCGTAGAAGGGGACGAATTATAGTAATTTGTTCGAATCCGAGACAT
AAACAAAGACAAGGATAAATGACAAGAAGGTATTGGAATATCAATTTGGAAGAGATGATG
GAAGCGGGAGTTCATTTTGGTCATGGTACTAGGAAATGGAATCCTAGGATGGCACCTTAT
------ATTTCT------------GCCAAGCGTAAAGGTATTCATATTCCAAATCTTACT
AAAACTGCTCGTTTTTTATCAGAAGCTTGTGATTTAGTTTTTGATGCAGCAAGTAGGGGA
AAACAGTTTTTAATTGTTGGTACCAAGAATAAAGCAGCTGATTCAGTAGCACGGGCTGCA
ATAAGGGCTCGATGTCATTATGTTAATAAAAAGTGGCTTGGTGGTATGTTAACGAATTGG
TCCACTACAGAAACGAGACTTCATAAGTTCAGGGACTTGAGAACGGAACAAAAGGCGGGG
AGACTCAATCGTCTTCCGAAAAGAGACGCAGCTATGTTGAAGAGACAATTATCTCACTTG
CAAACATATCTGGGCGGGATTAAATATATGACGGGGTTACCTGATATTGTAATTATCGTT
GATCAACAAGAAGAATATACGGCTCTTCGAGAATGTATCACTTTGGGAATCCCAACAATT
TGTTTAATCGATACAAATTGTGACCCGGATCTTGCAGATATTTCGATTCCAGCAAATGAT
GACGCTATAGCTTCAATCCGATTAATTCTTAACAAATTAGTATTTGCAATTTGTGAGGGT
CGTTCT------------------------AGCTATATACGA------------AATCCT
------------------------------------TGAATGGGACAAAAAATAAATCCA
CTTGGTTTCAGACTTGGTACAACCCAAGGTCATCATTCTATTTGGTTTGCACAACCCAAA
AATTATTCCGAGGGTCTACAAGAAGATCAAAAAATACGAAATTGTATCAAGAATTATCTA
CAAAAAAATATG---------------------------AGAATATCC------TCTGGT
------GTGGAGGGAATTGCACGCATAGAAATTCGAAAAAGAATTGATCTGATTCAAGTC
ATAATCTATATGGGATTCCCAAAGTTATTACTA---------------------------
------------------------------------------------------------
---------GAAGGCAAGACGCGA------------------------------------
------------AGAATCGAAGAATTACAGATGAATGTACAAAAAGAACTTAAT------
------------------------------------------------------TGTGTG
AACCGAAAACTCAACATTGCTATTACAAGAATTACAAACCCTTATGGGCACCCTAATATT
CTTGCAGAATTTATAGCCGGACAGTTAAAGAATAGAGTTTCATTTCGCAAAGCAATAAAA
AAGGCTATTGAATTAACCGAACAGGCAGAG---ACAAAAGGAATTCAAGTACAAATTGCA
GGTCGCCTCGACGGAAAA------GAAATTGCACGTGTCGAATGGATCAGAGAAGGTAGG
GTTCCTCTACAAACCATTCGAGCTAAAATTGATTATTGTTCCTATGGAGTCCGAACGGTC
TATGGAGTATTAGGCATCAAAATTTGGATATTTGGGGAA------------------TAA
ATGTCGCGTTACCGAGGGCCTCGTTTCAAAAAAATACGCCGTCTTGGGGCTTTACCAGGA
CTAACTAGTAAAAGG------------------CCTAGAGCCGGAAGCGATCTTAGAAAC
CAATCGCGC---------------------TCTGGGAAAAAATCTCAATATCGTATTCGT
TTAGAAGAAAAACAAAAATTGCGTTTTCATTATGGTCTTACAGAACGACAATTACTTAAA
TACGTTCGTATCGCCGGAAAAGCAAAAGGGTCAACAGGTCAGGTTTTACTACAATTACTT
GAAATGCGTTTGGATAACATCCTTTTCCGATTGGGTATGGCTTCGACTATTCCTCAAGCC
CGCCAATTAGTTAACCATAGACATATTTTAGTTAATGGCTGTATAGTAGATATACCAAGT
TATCGCTGCAAACCACGCGATATTATTACGGCGAGGGATCATCAAAAATCGAGAGCTATG
ATTCAAAATTAT------------CTTGATTCATCCCCCCATGAGGAAGTG------CCA
AAACATTTG------------------ACTCTTCACCCATTTCAA---TATAAAGGATTA
GTCAATCAAATAATCGATAGTAAATGGATCGGTTTGAAA---ATAAATGAATTGCTAGTC
GTAGAATATTATTCTCGTCAGACT------TAAATGTCACGTCGAGGTACTGCAGAAGAA
------AAAACTGCAAAATCCGATCCAATTTATCGTAATCGATTAGTTAACATGTTGGTT
AACCGTATTCTGAAACACGGAAAAAAATCATTGGCTTATCAAATTATCTATCGAGCCATG
AAAAAGATTCAA------------------------------------------------
---------------------------------CAAAAGACAGAAACAAATCCACTATCC
GTTTTACGTCAAGCAATACGTGGAGTAACTCCCGATATAGCAGTAAAAGCAAGACGTGTA
GGC---GGATCGACTCATCAAGTTCCCATTGAAATAGGATCCACACAAGGAAAAGCACTT
GCCATTCGTTGGTTATTAGGAGCATCCCGAAAACGTCCGGGTCGAAATATGGCTTTCAAA
TTAAGTTCCGAATTAGTGGATGCTGCCAAAGGGAGTGGCGATGCCATACGCAAAAAGGAA
GAGACTCATAGAATGGCAGAGGCAAATAGAGCTTTTGCGCATTTTCGT------TAAATG
GGTAGGGACACTATTGCTGACATAATAACCTCTATACGAAATGCTGACATGAATAGAAAA
GGGACGATTCAAATAGCATCCACTAACATCACGGAAAACATTGTTAAAATACTTTTAAGA
GAAGGTTTTATCAAAAACGTGAGGAAGCATCAGGAAAACAACAAATATTTTTTGGTTTTA
ACCCTACGACATAGAAGGAATAGGAAAGGA------CCCTATCGAACTATT------TTA
AATTTAAAACGTATCAGTAGGCCTGGCCTACGAATCTATTCGAACTATCAACGAATTCCT
AGAATTTTAGGCGGGATGGGGATTGTAATTCTTTCTACTTCTCGAGGTATAATGACAGAC
CGAGAGGCTCGACTAGAAGGAATCGGCGGAGAAATTTTGTGTTATATATGGTAAATGGCA
AAATCTATACCAAGAACTGGT------------------TCACGTAGGAATGCCCGTAGT
GGTTCACGTAAAAGTACACGTAGAATACCAAAGGGAGTTATTCATGTTCAAGCAAGTTTC
AACAATACCATTGTGACTGTTACAGATGTACGGGGTCGGGTAATTTCTTGGTCCTCCGCC
GGTACGTGTGGATTCAATGGTACAAGAAGGGGGACACCATTTGCTGCTCAAACCGCAGCA
GGAAATGCTATTCGGACAGTAGTAGATCAAGGTATGCAACGAGCAGAAGTCATGATAAAA
GGTCCTGGTCTCGGAAGAGATGCAGCATTAAGAGCTATTCGTAGAAGTGGTATACTATTA
AGTTTCGTACGTGATGTAACCCCTATGCCACATAATGGCTGTAGACCTCCTAAAAAAAGA
CGTGTG---------------TAGATACACCCTAGTACA------------------TGT
TCCTCGACGCTGAGGACATCCCCCAAGAGCGGGGGATTTCGTGACATTTCTGATTGGCTG
TCTTGTGTTTCTAATAAGTTGTTTAATAGTTGGCATACTATCACCCCCAAAAAACCAAAC
TCTGCCTTACGTAAAGTTGCCAGAGTACGATTAACCTCTGGATTTGAAATCACTGCTTAT
ATACCTGGTATTGGCCATAATTCACAAGAACATTCTGTAGTCTTAGTAAGAGGGGGAAGG
GTTAAGGATTTACCCGGTGTGAGATATCACATTGTTCGAGGAACCCTAGATGCTGTCGGA
GTAAAGGATCGTCAACAAGGGCGTTCTAGTGCGTTA------------------------
------------------------------------------------------------
------------------------------------------------------------
------------------------------------------------------------
------------------------------------------------------------
------------------------------------------------------------
------------------------------------------------------------
------------------------------------------------------------
------------------------------------------------------------
---------------TCCACCCTACAATATGGGGTCAAAAAGCCAAAA------------
-----------------TAAATGGCAAGGAAAAGTTTGATTCAGAGGGAGAAGAAGAGGC
AAAAACTGGAACAAAAATATCATTTGATTCGTCGATCCTCAAAAAAAGAAATAAGCAAAG
TTCCGTCGTTGAGTGAGAAATGGAAAATTCATGGAAAGTTACAATCCTCACCGCGTAATA
GTGCGCCTACACGTCTTCATCGACGTTGTTTTTCGACCGGAAGACCGAGAGCTAACTATC
GAGACTTTGGGCTTTCCGGGCACATACTTCGGGAAATGGTTCATGCATGTTTGTTGCCAG
GGGCAACAAGATCAAGTTGGTAAATGGTAAAAAATTCATTCATTTCAGTTATTTCACAA-
--GAAGAAAAAGAAGAAAACAGGGGGTCCGTTGAATTTCAAGTATTTCGTTTCACCAATA
AGATACGAAGACTGACTTCCCATTTGGAATTGCACCGAAAAGATTATTTATCTCAGAGAG
GTTTACGTAAAATCCTGGGAAAACGCCAACGACTGCTGTCTTATTTGTCAAAGAAAAATA
GAATACGTTATAAAGAATTAATTAGTCACCTGGATATTCGGGAGTCAAAAACTCGT----
-----------------TAAATGGTAAAACTTCGTTTGAAACGATGTGGTAGAAAGCAA-
--CCCGTTTATCGAATCGTTGCAATTGATGTTCGATCCCGAAGAGAAGGAAGAGATCTTC
GGAAAGTGGGTTTTTATGATCCGATAAATAATCAAACGTATTTAAATATTCCTGCTATTC
TATTTTTTCTTGAAAAAGGTGCTCAACCTACAGGAACTGTTTATGATATTTTAAAGAAGG
CGGGGGTTTGTTTT----------------------------------------------
--TAG-------------------------------------------------------
-----------------------------ATGGAAAAA----------------------
--------TCCAAGCGACTCTTTCTT------AAATCCAAGCGATCTTTTCGTAGGCGTT
TGCCCCCGATC------CAATCGGGGGATCGAATTGATTATAGAAACATGAGTTTAATTA
GTCGATTTATTAGTGAACAAGGAAAAATATTATCTAGACGGGTAAATAGATTAACCTTAA
AACAACAACGATTAATTACTATTGCTATAAAACAAGCTCGTATTTTATCTTTGTTACCTT
TTCTTAAT---AAT----------------------------------------------
-----------------GAGAAACAATTT------------------GAAAGAAGCGAGT
CGACC------------------------------------GCCGGAGCTACT-------
------------------------------------------------------------
--------------------------------------GGTCTTAGAACCATA-------
--------------------------------------AATAAA----------------
--------------------------------------------TAAGTGACACGTTCAC
TAAAAAAA---------------------------------AATCCTTTTGTAGCGAATC
CTTTATTAAGAAAAATTGAGAAGCTTAACACAAAGGCGGAAAAAGAAATAATAATAACTT
GGTCTCGGGCATCTACCATTATACCTACAATGATCGGACATACTATTGCTATCCATAATG
GAAGGGAGCATTTACCTATTTATATAACAGATCGTATGGTAGGCCATAAATTGGGAGAAT
TTTCACCTACTATAAATTTCCGTGGACAT-------------------------------
--------------------------------GCGAAAAATGATAATAGATCTCGTCGT-
--------------------------TAA
>Ang_floribunda
ATGGTAACCATTAGAGCCGACGAAATTAGTAATATTATCCGTGAACGTATTGAGCAATAT
AATAGAGAAGTAAAGATTGTAAATACCGGTACCGTACTGCAAGTAGGCGACGGCATTGCT
CGTATTTATGGTCTTGATGAAGTAATGGCGGGTGAATTAGTAGAATTTGAAGAGGGTACA
ATAGGGATTGCTCTGAATTTGGAATCAAATAATGTTGGTGTTGTATTAATGGGTGACGGT
TTGATGATACAAGAGGGAAGTTCTGTAAAAGCAACAGGAAGAATTGCTCAGATACCGGTG
AGTGAGGCTTATTTGGGTCGTGTTATAAATGCCCTGGCCAAACCTATTGATGGTCGAGGT
GAAATTTACGCTTCTGAATCTCGATTAATTGAATCTCCTGCTCCAGGTATTATTTCGAGA
CGTTCCGTATATGAGCCTCTTCAAACTGGACTTATTGCTATTGATTCGATGATCCCTATA
GGACGTGGTCAGCGAGAATTAATTATTGGGGACAGACAGACCGGTAAAACAGCAGTAGCC
ACGGATACTATTCTCAATCAACAAGGTCAAAATGTAATATGTGTTTATGTAGCTATTGGT
CAAAAAGCATCTTCTGTGGCTCAGGTAGTGAATACTCTCCAGGAAAGGGGAGCTATGGAA
TACACTATTGTGGTAGCTGAAACGGCGGATTCCCCAGCTACGTTACAATACCTCGCTCCT
TATACAGGAGCAGCTCTTGCTGAATATTTTATGTTTCGTGAACGACACACTTTAATCATT
TATGATGATCTCTCCAAACAAGCACAGGCTTATCGCCAAATGTCTCTTCTATTACGAAGA
CCACCCGGTCGCGAAGCTTATCCAGGAGATGTTTTTTATTTGCATTCACGCCTTTTAGAA
AGAGCTGCTAAATTAAGTTCTCTTTTAGGTGAAGGAAGTATGACTGCCTTACCAATAGTG
GAGACCCAGTCGGGAGATGTTTCGGCTTATATTCCTACTAATGTAATTTCCATTACAGAT
GGACAAATATTCTTATCAGCCGATCTATTCAATGCTGGAATCAGACCTGCTATTAATGTG
GGTATTTCTGTTTCCAGAGTAGGATCTGCAGCTCAAATTAAAGCCATGAAACAAGTAGCT
GGAAAATTAAAATTGGAATTAGCGCAATTCGCAGAATTAGAAGCCTTTGCACAATTCGCT
TCTGATCTCGATAAAGCTACCCAGAATCAATTGGCAAGAGGTCAACGATTACGTGAATTG
CTTAAACAATCCCAATCAGCCCCTCTCACGGTGGAAGAACAGATAATGACTATTTATACG
GGAACGAATGGTTATCTTGATTCATTAGAAATTGGACAGGTAAGGAAATTTCTCGTTGAG
TTACGTACTTACGTAAAAACGAATAAACCTCAATTCCAAGAAATTATATCTTCTACTAAA
ACATTTACTGAGGAAGCAGAAGCCCTTTTGAAAGAAGCTATCCAGGAACAGAAGGAACGC
TTTCTACTTCAGGAACAAGGATAGATGAGAATCAATCCTACTACTTCGGGTCCTGGAGTT
TCCACACTTGAAAAAAAAAACCTGGGACGTATCGCTCAAATCATTGGTCCGGTACTAGAT
GTAGCCTTTCCCCCGGGCAAGATGCCTAATATTTATAACGCTCTGGTAGTTAAAGGTCGA
GATACTATCGGTCAAGAAATTAATGTGACTTGTGAGGTACAGCAATTATTAGGAAATAAT
CGAGTTAGAGCTGTAGCTATGAGTGCTACAGATGGTCTAATGAGAGGAATGGAAGTGATT
GACACAGGAGCTCCTCTAAGTGTTCCAGTCGGCGGAGCGACTCTCGGCCGAATTTTCAAC
GTGCTTGGAGAACCTGTTGATGATTTAGGACCTGTAGATACTCGTACAACATCTCCTATT
CATAGATCTGCGCCCGCCTTTATACAGTTAGATACAAAATTATCTATTTTTGAAACAGGA
ATTAAAGTAGTAGATCTTTTAGCCCCTTATCGGCGTGGAGGAAAAATAGGACTATTCGGG
GGGGCTGGAGTGGGTAAAACAGTACTCATTATGGAATTGATCAACAACATTGCTAAAGCT
CATGGGGGGGTATCCGTATTTGGAGGAGTAGGTGAACGTACTCGTGAAGGAAATGATCTT
TACATGGAAATGAAAGAATCGGGAGTAATTAATGAACAAAATATTGCAGAATCTAAGGTG
GCTCTAGTCTACGGTCAGATGAATGAACCCCCTGGAGCTCGTATGAGAGTTGGTTTGACT
GCCCTAACTATGGCGGAATATTTCCGAGATGTTAATGAACAAGACGTACTTCTATTTATC
GACAATATATTCCGTTTCGTCCAAGCAGGATCTGAGGTATCCGCCTTATTGGGTAGAATG
CCTTCTGCTGTGGGTTATCAACCCACCCTTAGTACCGAAATGGGTACTTTACAAGAAAGA
ATTACTTCTACCAAAGAGGGATCCATAACTTCTATTCAAGCAGTTTATGTACCTGCGGAC
GATTTAACCGACCCTGCTCCTGCCACGACATTTGCACATTTAGATGCTACGACCGTACTA
TCAAGAGGATTAGCTGCTAAAGGTATCTATCCAGCAGTAGATCCTTTAGATTCAACGTCA
ACTATGCTCCAACCTCGAATCGTTGGTGAGGAACATTATGAAACTGCGCAAAGAGTTAAG
CAAACTTTACAACGTTACAAAGAACTTCAGGACATTATAGCTATCCTTGGGTTGGACGAA
TTATCCGAAGAGGATCGCTTAACCGTAGCAAGAGCACGAAAAATTGAGCGTTTCTTATCC
CAACCCTTTTTCGTAGCAGAAGTATTTACCGGTTCCCCAGGGAAATATGTTGGTCTAGCA
GAAACAATTAGAGGGTTTAAATTGATCCTTTCCGGAGAATTAGATGGTCTTCCTGAACAA
GCCTTTTATTTGGTAGGTAACATCGATGAAGCTACTGCGAAGGCTACGAACTTAGAAATG
GAGAGTAAATTGAAGAAATGAATGACCTTAAATCTTTGTGTACTAACCCCTAATCGAATT
GTTTGGGATTCAGAAGTGAAAGAAATCATTTTATCTACTAATACTGGACAAATTGGCGTA
TTACCAAATCACGCGCCTATTGCCACAGCTGTAGATATAGGTATTTTGAGAATACGC---
CTTAACGACCAATGGTTAACAATGGCTCTGATGGGTGGTTTTGCTAGAATAGGCAATAAT
GAGATCACTATTTTAGTAAATGACGCGGAAAAGGGTAGTGATATTGATACACAAGAAGCT
CAGGAAACTCTTGAACTAGCGGAAGCTAACTTAAGAAAAGCT------GAAGGTAAG---
AGACAAACAATTGAGGCAAATCTAGCTCTC------AGACGAGCTAGGACACGAGTCGAG
GCTATCAATGCAATTTCATAAATGAAAAATGTAACCGATTCTTTCGTTTCCTTGGGTCAC
TGGCCATCGGCCGGGAGTTTCGGATTTAATACCGATATTTTAGCAACAAATCCAATAAAT
CTAAGTGTAGTCCTTGGTGTATTGATCTTTTTTGGAAAGGGAGTGTATAATCTACTTTCA
TTAAGCGATTTATTAGATAATCGAAAACAGAGGATCTTGAATACTATTCGAAATTCAGAA
GAATTACGCGGCGGGGCCATTGAACAGCTGGAAAAAGCCCGGGCCCGTTTACGGAAAGTG
GAAATGGAAGCGGAGCAGTTTCGAGTGAATGGATACTCTGAGATAGAACAAGAAAAGTTG
AATCTGATTAATTCAACTTATAAGACCTTGGAACAATTAGAAAATTACAAAAACGAAACT
ATTCATTTTGAACAGCAAAGAGCGATTAATCAAGTCCGACAACGGGTTTTCCAACAAGCC
TTACAAGGAGCTCTAGGAACTCTGAATAGTTGTTTGAACAACGAGTTCCATTTACGTACT
ATCAGTGCTAATATTGGCATGTTTGGGGCGATGAAAGAAATAACTGATTAGATGAATCCA
CTGATTTCTGCCGCTTCCGTTATTGCTGCTGGGTTAGCTGTCGGGCTTGCTTCTATTGGA
CCTGGAGTTGGTCAAGGTACTGCTGCGGGCCAAGCTGTAGAAGGTATTGCAAGACAGCCC
GAGGCGGAGGGAAAAATACGAGGTACTTTATTGCTTAGTCTGGCTTTTATGGAAGCGTTA
ACAATTTATGGATTGGTTGTAGCCTTAGCGCTTTTATTTGCGAATCCCTTTGTGTAAATG
AATGTTTTATCA------TGTTCCACCAACACACTAAAAGGGTTA---TACGATATATCG
GGTGTGGAAGTAGGCCAACATTTCTATTGGCAAATAGGAGGTTTTCAAGTCCATGGCCAA
GTCCTTATTACTTCTTGGGTTGTAATTGCTATCTTATTAGGTTCCGCCAGTATAGCTGTT
CGGAATCCACAAACCATTCCGAATGACAGTCAGAATTTCTTCGAATATGTCCTTGAATTC
ATTCGAGACGTTAGCAAAACTCAGATTGGAGAAGAATATGGTCCATGGGTTCCTTTTATT
GGAACTATGTTCCTATTTATTTTTGTTTCGAATTGGTCAGGGGCTCTTTTACCATGGAAA
ATCATAGAGTTACCTCATGGGGAATTAGCCGCACCCACGAATGATATAAATACTACCGTT
GCTTTAGCTTTACTCACGTCAGTAGCATATTTCTATGCAGGTCTTACCAAAAAAGGATTA
AGTTATTTCAGTAAATACATTCAACCAACTCCAATCCTTTTACCCATTAACATCTTAGAA
GATTTCACAAAACCTTTATCACTTAGTTTTCGACTTTTCGGAAATATATTAGCCGATGAA
TTAGTAGTTGTTGTTCTTGTTTCTTTAGTACCTTTAGTGGTTCCTATACCTGTTATGTTC
CTTGGATTATTTACAAGTGGTATTCAAGCTCTTATTTTTGCAACTTTAGCCGCGGCTTAT
ATAGGCGAATCCATGGAGGGTCATCATTGAATGATATTTTCCACCTTAGAACATATATTA
ACTCATATATCCTTTTCGATCGTTTCAATAGTAATTACTATTTTTTTGATAAGCTTATCG
GTCGATGAAATCGTAGGACTATATGATTCGTCAGAAAAAGGCATGATAGCTACTTTTTTC
TGTATAACAGGATTATTAGTCACTCGTTGGATTTATTCGGGACATTTCCCGTTAAGTGAT
TTATATGAATCATTAATTTTTCTTTCATGGAGTTTCTCCGTTATTCATATGGTTCCGTAT
TTTAAAAAACATAAAAAT------TATTTAAGCGCAATAACCGCGCCAAGTACTATTTTT
ACCCAAGGCTTTGCTACTTCGGGTCTTTTAACTGAAATGCATCAATACCAAATAGTAGTA
CCTGCTCTCCAATCCCAATGGTTAATGATGCATGTAAGTATGATGATATTGGGCTACGCA
GCTCTTTTATGTGGATCATTATTATCAGTAGCTCTCTTAGTCATTACATTGCGAAAAGCC
ATAAGGATTTTTAGTAAAAAAAACAATTTTTTAAATGAGTCATTTTCCTTTGTCGAGATC
CAATACATGAATGAAAGAAGCAATGTTTTACTAAACACTTCTTTTTGTTCTTCTCGAAAT
TATTACAGGGCTCAACTGATTCAACAATTAGATCAGTGGAGTTATCGTATTATTAGTCTA
GGGTTTATCTTTTTAACCATAGGTATTCTTTCGGGAGCAGTATGGGCTAATGAGGCATGG
GGGTCATATTGGAATTGGGACCCAAAGGAAACTTGGGCATTTATTACTTGGACCCTATTT
GCGATTTATTTACATACTCGAACAAATAAAAATTGGGAAAGTTTAAATTGCGCAATTGTG
GCTTCTATAGGCTTTCTTATAATTTGGATATGCTATTTGGGGGTCAATTTATTAGGAATA
GGATTACATAGTTATGGTTCATTTAATTTCCATTAA------------ATGGTAAAAAAG
AAAGCATTTCTTCCTCTTCTATATCTTGCATCTATAGTATTTTTGCCCTGGTGGATCTCT
CTCTCATTTAATAAAAGTCTTGAATTTTGGATTACTAATTGGTGGAATACTAGGCAATCC
GAAACTTTTTTGACTGATATTCAAGAA---------AAGAGTATTCTAGAAAAATTCATA
GAATTGGAAGAACTCTTACTCTTGGACGAAATGATAAAAGAATACCCGGAAACACATCTA
CAAACACTTCGTATAGGAATCCACAAAGAAACGATCCAATTGATCAAGATGCACAATGAG
GATCATATCCATATGATTTTGCACTTATCGACAAATATAACCTCTTTCATTATTTTAAGT
GGTTATTCTATTTTGGGTAATGAAGAACTTGCTATTCTTAACTCTTGGGTTCAAGAATTC
CTATATAACTTAAGTGACACAATAAAAGCTTTTTCTATTCTTTTATTAACTGATTTATGT
ATCGGATTCCATTCGCCCCATGGTTGGGAACTAATGATTGGCTATGTCTACAAAGATTTT
GGATTTGTT------CACAACGATCAAATTATATCGGGTCTTGTTTCTACTTTTCCAGTC
ATTCTGGATACAATTTTTAAATATTGGATCTTCCGTTATTTAAATCGTATATCTCCATCA
CTTGTAGTGATTTATCATTCAATGAATGAC---------TGAATGGAGGAATTTCAAGGA
TATTTAGAACTAGATAGATCTAGACAACATGACTTCCTATACCCACTTCTTTTTCGAGAG
TATATTTATGCACTTACTCATGATCATGGT---TTAAATAAATCG------ATTTTGTTC
GAAAAT---GCAGGTTATGACAATAAATCTAGTTCAATAATTGTGAAACGTTTAATTACT
CGAATGTATCAACAGAATCCTTTGATTTTTTCAGCTAATGATTCTATCCAAAAT------
CCATTTTTTGGGCATGGGCAAAACAAGAATTTTTATTCTCAAATTATCTCCGAGGGATTT
GCAGTCATTGTGGAAATTCCA------TTTTCCCTAAGATTAGTATCTTCC------TTA
GAA---AGGAAAGAA------ATAGCAAAATCTCATAAATTACGATCAATTCATTCCATA
TTTCCTTTTTTAGAGGACAAATTTTCACATTTAGATTATGTGTCGGACGTACTAATACCA
TATCACATCCATCTAGAAATCTTGGTTCAAACCCTTCGCTACTGGGTGAACGATGCCTCT
TCTTTGCATTTATTACGTTTCTTTCTCCACGAGTAT------TGGAATAGTCTTATTACT
CAAAAGAAACATATTACCATTTTTTCAAAAGGTAATCCAAGATTATTCTTGTTCCTATAT
AATTCTCATATATGTGAATACGAATACATCTTTCTTTTTCTCCTTAATCAATCTTCTCAT
TTACGGTCAACATCTTCTGGAATCTTTTTTGAGCGAATATATTTCTATGTAAAAATAGAA
CATTTTGTCAAAGTCTTCTTTGATAATGATTTTCAG------TGCATCCTATGGTTCTTC
AAAGATCCTTTCATGCATTATGTTCGATATCAAGGAAAATCAATTCTGGCTTCAAAAGAT
ACGCCTCTTCTGATGAAGAAATGGAAATATTACCTTGTTAATTTATGGCAATATCATTTT
TACGCCTGGTTGAAACCAGGAAGGATCGATATAAACCAATTATGCAAGTATTCTCTTGAC
TTTTTGGGCTATCGTTCAAGCGTGCGACTAAATTCTTCAGTGGTACGAAGTCAAATGCTA
GAAAATTTATTTCTAATAAATAATGCTATGAAGAAGTTTGAGACAATAGTTCCAATTATT
CCTCTGATTGGATCATTGTCTAAAGCGAATTTTTGTAACACATTAGGGCATCCCATTAGT
AAACCGACCCGGGCTGATTCATCAGATTCTGATATTATCGACCGTTTTTTGCGTATATGC
AGAAATCTTTCTCATTATCACAGCGGATCCTCAAAAAAAAAGAGTTTATATCGAGGAAAA
TATATACTTCGACTTTCTTGTGTTAAAACTTTGGCTCGTAAACACAAAAAGACTGTACGC
ACTTTTTTAAAAAGATTAGGTTCGGAATTTTTGGAAGAATTCCTTACGGAGGAAGAAGTT
GTTCTTTCTTTGATCTTCCCAAGAACTTATTCTACTTCACGAAGGTTA---TATAGAGGG
CGGATTTGGTATTTGGATATTACTTCTATCAATGAT---------CTAGTCAATTATGAA
---------------------TGAATGATAATTGATACAACAGAAGTACAAGATATAAAT
TCTTTTTCTAGATTGGAATCT------TTAAAAGAAGTCTATGGAATCATAGGGATGTTT
TTACCTATTTTGACTCTTGTATTGGGAATCACAATAGGTGTACTCGTAATTGTGTGGTTA
GAAAGAGAAATATCCGCAGGAATACAACAACGTATTGGTCCCGAATACGCCGGTCCTTTG
GGAATTCTTCAAGCTTTAGCAGATGGGACAAAACTTATTTTCAAAGAGAATCTTTTTCCA
TCTCGAGGAGATACTCGTTTATTCAGTATAGGACCATCCATAGCAGTTATATCGATTTTA
CTAAGTTATTCAGTAATTCCTTTTAGTTATCACCTTGTTTTATCTGATCTCAATATCGGT
GTTTTTTTATGGATTGCCATTTCCAGTATTGCTCCCATTGGACTTCTTATGTCAGGATAT
GGATCAAATAATAAATATTCTTTTTTAGGTGGTCTACGAGCCGCTGCTCAATCGATTAGT
TATGAAATACCATTAACT---CTTTGTGTGTTATCAATATCTCTATTATCTAACAGTTCA
AGTACAGTTGATATAGTTGAGGCCCAGTCCAAATATGGTTTTTGGGGATGGAATTTGTGG
CGTCAACCTATAGGGTTTTTCGTTTTTCTAATTTCTTCCCTAGCAGAATGTGAGAGATTA
CCTTTCGATTTACCAGAAGCAGAAGAAGAATTAGTAGCAGGTTATCAAACCGAATATTCG
GGTATCAAATTTGGGTTATTTTACGTTGCTTCCTATCTAAATCTATTAGTTTCTTCGTTA
TTTGTAACAGTTCTTTACTTAGGGGGTTGGAATATCTCTATTCCTTACATA---TTCGTT
CCC------GAGCTATTTGAAATAAATAAAGTAGGTAGAGTCTTTGGAACGACAATTGGT
ATTTTTATTACATTAGCTAAAACTTATTTGTTCTTGTTTATTTCTATCACAACAAGATGG
ACTTTACCTAGACTAAGAATAGACCAATTATTAAATCTTGGATGGAAATTTCTTTTACCC
ATTTCTCTCGGTAATCTATTATTAACAACTTCTTTCCAACTCCTTTCATTG---TAAATG
ATCTGGCATGTACAGAATGAAAACCTCATTCTCGATTCTACGAGAATTTTTATGAAAGCC
TTTCATTTGCTTCTCTTCGATGGAAGTTTTATTTTCCCAGAATGTATCCTAATTTTTGGC
CTAATTCTTCTTCTGATGATCGATTCAACCTCTGATCAAAAAGATATACCTTGGTTCTAT
TTCATCTCTTCAACAAGTTTAGTAATGAGCATAACGGCCCTATTGTTCCGATGGAGAGAA
GAACCTATGATTATCTTTTCAGGAAATTTCCAAACGAACAATTTCAACGAAATCTTTCAA
TTTCTTATTTTACTATGTTCAACTCTATGTATTCCTCTATCCGTAGAGTACATTGAATGT
ACAGAAATGGCTATCACAGAGTTTCTCTTATTTGTATTAACAGCTACTCTAGGAGGAATG
TTTTTATGCGGTGCTAACGATTTAATAACTATCTTTGTAGCTCCAGAATGTTTCAGTTTA
TGCTCCTACCTATTATCTGGATATACCAAGAAGGATGTACGGTCTAATGAGGCTACTATG
AAATATTTACTCATGGGTGGGGCAAGCTCTTCTATTCTGGTTCATGGTTTCTCTTGGCTA
TATGGTTCATCCGGGGGAGAGATCGAGCTTCAAGAAATAGTGAATGGTCTTATCAATACA
CAAATGTATAACTCCCCAGGAATTTTAATTGCGCTTCTATTCATCACTGTAGGAATTGGG
TTCAAGCTTTCCCTAGCCCCTTCTCATCAATGGACTCCTGACGTATACGAAGGATCTCCC
ACTCCAGTCGTTGCTTTTCTTTCTGTTACTTCGAAAGTAGCTGCTTCAGCTTCAGCCACT
CGAATTTTCGATATTCCTTTTTATTTCTCATCAAACGAATGGCATCTTCTTCTGGAAATC
CTAGCTATTCTTAGCATGATATTGGGGAATCTCATTGCTATTACTCAAACAAGCATGAAA
CGTATGCTTGCATATTCGTCCATAGGTCAAATCGGATATGTAATTATTGGAATAATTGTT
GGAGACTCAAATGGTGGATATGCGAGCATGATAACTTATATGCTGTTCTATATCTCCATG
AATCTAGGAACTTTTGCTTGCATTGTATTATTTGGTCTACGTACCGGAACTGATAACATT
CGAGATTATGCAGGATTATACACGAAAGATCCTTTTTTGGCTCTCTCTTTAGCCCTATGT
CTCTTATCCCTAGGAGGTCTTCCTCCACTAGCAGGTTTTTTCGGAAAACTCCATTTATTC
TGGTGTGGATGGCAGGCAGGCCTATACTTCTTGGTTTCAATAGGACTCCTTACGAGCGTT
ATTTCTATCTACTATTATCTAAAAATAATCAAGTTATTAATGACTGGACGAAACCAAGAA
ATAACACCTCACGTGCGAAATTATAGAAGATCCCCTTTAAGATCAAACAATTCCATCGAA
TTGAGTATGATTGTATGTGTGATAGCATCTACTATACCAGGAATATCAATGAACCCGATT
ATTGCAATTGCTCAGGATACCCTTTTTTAGATGTTTCTTCTTTATGAATATGATATTTTC
TGGGCATTTCTAATAATATCAAGTGTTATTCCTATTTTGGCATTTCTAATTTCCGGAATT
TTAGCCCCGATTAGCAAAGGGCCAGAGAAACTTTCGAGTTATGAATCAGGTATAGAACCA
ATGGGCGATGCTTGGTTACAATTTCGAATCCGTTATTATATGTTTGCTCTAGTTTTTGTT
GTTTTTGATGTTGAAACGGTTTTTCTTTATCCATGGGCAATGAGTTTCGATGTATTGGGG
GTATCCGTATTTATAGAAGCTTTAATTTTCGTGCTTATCCTAATTGTTGGTTTAGTTTAT
GCATGGCGAAAAGGAGCATTGGAATGGTCTTAG---------------------------
---------ACGAATTATTTTCCTTGGTTAACAATAATTGTACTTTTGCCGATATTCGCA
GGTTCTTTAATTTTCTTTCTACCTCATAGAGGAAATAAGGTAATGCGGTGGTATACTATA
TGCATATGTACTTTAGAGCTCCTTTTAACTACCTATACATTCTGTTATCATTTCCAATTG
AACGATCCATTAACCCAATTAACAGAGGATTATAAATGGATTAATTTTTTTGATTTTTAC
TGGAGATTGGGAATAGATGGACTTTCTATAGGACCTATTTTACTGACGGGATTTATCACC
ACTTTAGCTACTTTAGCGGCTCGGCCAGTTACTCGAGATTCCCGATTATTCCATTTCCTG
ATGTTAGCAATGTACAGCGGTCAAATAGGATCATTTTCTTCTCGAGACCTTTTACTTTTT
TTCATCATGTGGGAGTTAGAATTAATTCCCGTTTATCTACTTCTATCGATGTGGGGGGGA
AAGAAACGTCTGTATTCCGCTACAAAATTTATTTTGTACACTGCGGGAGGTTCCATTTTT
CTATTAATAGGGGTTCTGGGTATTGGTTTATATGGTTCCAACGAACCAACATTAAATTTG
GAAACATTAGCTAATCAATCGTATCCGGTGGCGCTGGAAATAATATTCTATATTGGATTT
CTTATTGCTTTTGCTGTTAAATTACCGATTATACCCTTACATACATGGTTACCAGACACC
CATGGAGAGGCACATTATAGTACTTGTATGCTTTTAGCCGGAATTTTATTAAAAATGGGA
GCATATGGGTTGGTTCGGATCAATATGGAATTATTACCTCATGCTCATTCTATATTTTCT
CCCTGGTTGATTATAGTAGGCGCAATCCAAATAATCTATGCAGCTTTAACATCTCCTGGT
CAACGTAATTTAAAAAAAAGAATAGCCTATTCCTCTGTATCTCATATGGGTTTCATAATT
ATTGGAATTGGCTCGATAACTGATACGGGACTCAATGGATCCATTTTACAAATAATCTCT
CATGGATTTATCGGCGCTGCTCTTTTTTTCTTGGCAGGAACGAGTTATGATAGAATACGT
CTTGTTTATCTCGACGAAATGGGTGGAATGGCTATCCACCTTCCAAAAATATTCACGATG
TTTAGTATCTTATCAATGGCTTCCCTTGCATTACCGGGTATGAGTGGTTTTCTTGCAGAA
TTGATAGTATTTTTTGGAATAATTACCAGCCAACAATATCTTTTAATGCCAAAAATACTA
ATTACTTTTGTAATGGCAATTGGAATGATATTAACTCCTATTTATTTATTATCTATGTTA
CGCCAAATGTTCTATGGATACAAGTTATTTAATGTT---CCAAACTCTTATTTTTTTGAT
TTTGGGCCGCGAGAGTTATTTGTTTCCATCTCTATTCTTCTACCAATAATAGCTATTGGT
ATTTATCCAGATTTCGTTCTTTCACTATCTGTTGACAAAGTCGAAGCTATTATATCTAAT
TAT------------TTTTATCAATAGATGATACTCGAACATGTACTTGTTTTGAGTGCC
TATTTATTTTCTATTGGTATCTATGGATTGATCACGAGTCGAAATATGGTTAGGGCCCTT
ATGTGTCTTGAACTTATCCTCAATGCGGTTAATATAAATTTCGTAACATTTTCAGATTTT
TTTGATAGTCGACAATTAAAAGGAGATATTTTCTCCATTTTTGTTATAGCTATTGCAGCC
GCCGAAGCAGCTATTGGGTTAGCTATTGTTTCATCGATTTATCGTAACAGAAAATCAACT
CGTATCAATCAATCGAATTTGTTGAATAAATGA------ATGGAATATACATATCAATAT
TCATGGATTATCCCCTTCATTCCACTTCCAGTTCCTATGTTAATAGGAGTGGGACTTCTA
CTTTTTCCAACGGCAACAAAAAATCTTCGCCGTATGTGGGCTTTTCTTAGTATTTTCTTG
TTAAGTATAGTTATGATACTTTCGGTCTATCTATCTATTCAGCAAATAAATAGAAGTTTT
ATCTATCAATATGTATGGTCTTGGACCATTAATAATGATTTTTCTTTAGAGTTCGGTCAC
TTAATAGATCCACTTACTTCTATTATGTTAATATTAATTACTACTGTTGGAATTTTGGTT
CTTTTTTATAGTGACAATTATATGTCTCATGATCAAGGATATTTGAGATTTTTTGCTTAT
ATGAGTTTTTTCAATACTTCCATGTTGGGATTAGTTACTAGTTCGAATTTGATACAAATT
TATATTTTTTGGGAATTAGTTGGAATGTGTTCTTATCTATTAATAGGTTTTTGGTTCACA
CGACCTAGTGCGGCGACTGCTTGTCAAAAAGCGTTTGTAACAAATCGTGTAGGCGATTTT
GGTTTATTATTAGGAATTTTAGGTCTTTATTGGATAACCGGTAGTTTTGAACTTCGGGAT
TTGTTCCAAATATTGAATAACTTGATT---TATAATAATGAGGTTCCTTTTTTATTTCTT
ACTTTGTGTGCCTTTCTTTTATTTGCAGGTGCAGTTGCGAAATCGGCACAATTCCCCCTT
CATGTATGGTTACCTGATGCCATGGAAGGCCCTACTCCCATTTCGGCTCTTATACATGCC
GCTACGATGGTAGCAGCGGGCATTTTTCTTGTAGCTCGACTTCTTCCTCTTTTTATAATC
ATACCTTACATAATGAATTTCATATCTTTAATAGGTATAATAACAGTATTATTAGGAGCT
ACTTTAGCTCTTGCTCAAAAAGATATTAAAAGAGGTTTAGCTTATTCTACAATGTCTCAA
TTGGGTTATATGATGTTAGCTCTAGGTATGGGGTCTTATCGAGCCGCTTTCTTTCATTTG
ATTACTCATGCTTATTCGAAAGCGTTGTTGTTTTTAGGATCTGGATCAATTATTCATTCA
ATGGAAGCTATTGTTGGATATTCTCCAGATAAAAGTCAGAATATGGTTCTTATGGGAGGT
TTAAAAAAGCATGTACCAATTACAAAAACTGCTTTTTTAGTAGGTACACTTTCTCTTTGT
GGTATTCCCCCCCTTGCTTGTTTTTGGTCCAAAGATGAAATTCTTAATGATAGTTGGTTG
TATTCACCTATTTTCGCAATAATAGCTTGTTCCACAGCAGGATTAACCGCATTTTATATG
TTTCGGATCTATTTACTTACTTTTGAGGGACATTTCAATGTTCATTTTCAAAATTACAGT
GGTCAAAAAAGTAGTTCCTACTATTCAATATCTCTATGGGGAAAA---GAAGTACCAAAA
ACGATTAAAAATAAAAACAATTTTCGTTTATTAAGTTTA------TTGACAATGAATAAT
AATGAAAGGGCTTCTTTTTTTTCAAATAAGACATATCAAATTGAT------GGTAATGGA
AAAAACGGGATACGCCCTTTTATTACTATTACTCATTTTGTCACTAAAAATACTTTCTCT
TATCCTCATGAATCGGACAATACCATGTTATTTTCTATGGTTATATTAGTGCTATTTACT
TTCTTTGTTGGAGTCGTAGGAATTCCCTTTGCTTTTAATCAAGAAGGAATTCATTTGGAT
ATATTATCGAAATTGTTAAATCCGTCTATAAACCTTTTACATCCGAACTCAAATAATTCT
GTGGATTGGTATGAATTTGTGACAAATGCAAGTTTTTCTGTTAGTATAGCTTTTTTCGGA
ATATTTATAGCATCTTTTTTATATAAGCCTATTTATTCCTCTTTACAAAATTTGAACTTA
CTAAATTCGTTTTTTAAAAGGGGTCCTAATAGAATTTTAGGGGACAGAATAAGAAATGTG
ATATATGATTGGTCATATAATCGTGGTTACATAGATACTTTTTATACAATATCCTTAACT
CAGGGTATAAGAGGACTAGCTGAACTAATTCATTTTTTGGATAGACGAGTAATTGATGGA
ATTACGAATGGTTTCGGTCTTACAAGTTTCTTTTTCGGAGAAGGTATCAAATATGTA---
GGGGTCGGTCGCATCTCTTCTTATCTCTTATTGTATTTATTTTTTGTATTAATTTTTTTA
TTGATTTATTCCTTTTTTTTT---------------------------------------
------------------------------------------------------------
---------------------------------------TAAATGGATTTGCCTGGACCA
ATACATGATTTTCTTTTAGTTTTTCTGGGATCAGGTCTTATATTAGGAAGTCTAGGAGTG
GTATTACTTACCAATCCAATTTATTCTGCCTTTTCCTTGGGATTGGTTCTTGTTTGTATA
TCCTTATTTTATATTCTATCAAACTCCCATTTTGTAGCGGCTGCGCAGCTCCTTATTTAT
GTAGGAGCTATAAACGTTTTAATTCTATTTGCTGTGATGTTCATGAATGGTTCAGAATAT
------TACAAAGATTTGAATCTTTGGACTGTTGGAGATGGGATTACTTCGTTGGTTTGT
ACAAGTATTTTGGTTTCACTAATGACTACTATTTTAGATACGTCTTGGTACGGGATTATC
TGGACGACAAAGTCAAACCAGATTATCGAGCAAGATTTGATAGGTAATAGTCAACAAATC
GGAATTCATTTATCAACAGATTTTTTTCTTCCATTTGAACTCATTTCCATAATTCTTTTA
GTTGCTTTGATAGGTGCAATTGCTGTTGCTCGTCAATGAATGAATGTAACAACTACAAGA
AAAGACCTCATGATAGTCAATATGGGACCTCACCACCCATCAATGCATGGTGTTCTTCGG
CTCATCCTTACTCTAGATGGTGAAGATGTTATTGATTGTGAACCAATATTGGGTTATTTA
CACAGAGGAATGGAAAAAATTGCGGAAAATCGAACAGTTATACAATATCTACCTTATGTA
ACACGTTGGGATTATTTAGCTACTATGTTCACAGAAGCAATAACCGTAAATGGACCAGAA
CAGTTGGGAAATATTCAAGTACCTAAAAGAGCCAGTTATATCAGAGTAATTATGTTAGAG
TTGAGTCGTATAGCTTCTCATCTGTTATGGCTTGGCCCCTTTATGGCAGATATTGGTGCA
CAGACTCCTTTTTTCTATATTTTCAGAGAAAGAGAATTAGTATATGATCTATTCGAAGCT
GCCACCGGTATGAGAATGATGCATAATTATTTTCGTATCGGAGGAGTAGCGGCCGATCTA
CCTTATGGATGGATAGATAAATGTTTGGATTTCTGTGATTATTTTTTAACAGCGGTTTCG
GAATATCAAAAACTTATTACGCGAAATCCTATTTTTTTAGAACGAGTTGAGGGAGTAGGC
ATTATTGGTCCAGAAGAAGCAATAAATTGGGGTTTATCGGGACCAATGCTACGAGCTTCC
GGAATCCAATGGGATCTTCGTAAAGTTGATCATTATGAATGTTACGACGAATTGGATTGG
GAAATCCATTGGCAAAAAGAAGGAGATTCATTAGCTCGCTATTTAGTCCGAATCGGTGAA
ATGACGGAATCTATAAAAATTATTCAACAAGCTCTGGAAGGAATTCCAGGGGGGCCCTAT
GAGAATTTAGAAACCCGGTGCTTTGCTAGAGAAAGGGATCCGGAATGGAATGATTTTGAC
TATCGATTCATTAGTAAAAAACCTTCTCCTACTTTTGAATTGCCGAAGCAAGAACTTTAT
GTAAGAGTTGAAGCCCCAAAGGGAGAATTGGGAATTTTTTTAATAGGAGATCAGAGTGGT
TTTCCTTGGAGGTGGAAAATTCGTCCACCTGGTTTTATCAATTTGCAAATTCTTCCTCAG
TTAGTTAAAAGAATGAAATTGGCCGATATTATGACAATACTAGGTAGCATAGATATCATT
ATGGGAGAAGTTGATCGTTAAATGTTCCCTATGGTAACTGGGTTCATGAATTACGGCCAA
CAAACAGTACGAGCTGCAAGGTACATTGGTCAAGGGTTCATGATTACCTTATCCCACGCC
AATCGTTTACCTGTAACTATTCAATATCCTTATGAAAAATTAATTACATCCGAGCGTTTC
CGCGGCCGAATCCATTTTGAATTTGATAAATGTATTGCTTGTGAAGTATGTGTTCGTGTA
TGTCCTATAGATCTACCTGTTGTTGATTGGAAATTGGAAACTGGTATACGAAAGAAACGC
TTGCTTAATTACAGTATTGATTTCGGAATTTGTATTTTTTGTGGTAACTGTGTTGAGTAT
TGTCCAACAAATTGTTTATCAATGACTGAGGAATATGAACTTTCTACTTATGATCGTCAC
GAATTGAATTATAATCAAATCGCTTTGGGTCGTTTACCAATGTCAGTAATTAACGATTAT
ACAATTCGAACAATTTCGAATTCGCCTCAAATA---------------------ATAATA
AAA------TAAATGCAGGGTCCTTTGTCTGCTTGGCTAGTCAAGCATGGACTAGTTCAT
AGATCTTTGGGCTTCGATTATCAAGGAATAGAGACTTTACAAATAAAGCCTGAGGATTGG
CATTCCATTGCTGTCATTTTATATGTATATGGTTACAATTATCTACGTTCCCAATGTGCT
TATGATGTAGCACCCGGTGGACTGTTAGCTAGTGTGTATCATCTTACGAGAATAGAGTAT
GGTGTAGATCAACCGGAAGAGGTATGCATAAAAGTATTTGCCCCGAGGAGTAATCCTCGA
ATTCCGTCTGTTTTCTGGATTTGGAAAAGTGCGGATTTTCAAGAACGGGAATCTTATGAT
ATGTTGGGAATCTGTTATGATACTCATCCACGACTTAAACGTATCTTAATGCCTGAAAGT
TGGATAGGATGGCCCTTACGTAAGGATTATATTGCCCCTAATTTTTATGAAATACAAGAT
GCTCATTGA---------------------------------------------------
------------------------------------------------------------
------------------------------------------------------------
---------ATGAATTCCATAGAATTTCCCTTACTTGCT------CGAACAACCCAAAAT
TCAGTTATTTCAACTACATTAAATGATCTTTCAAATTGGTCAAGGCTCTCTAGTTTATGG
CCGCTTCTTTATGGTACCAGTTGTTGCTTCATTGAATTTGCTTCATTAATAGGCTCACGA
TTCGACTTTGATCGTTATGGACTGGTACCAAGATCGAGTCCTAGACAGGCAGACCTCATT
TTAACAGCCGGCACAGTAACAATGAAAATGGCTCCTTCTTTAGTGAGATTATATGAACAA
ATGCCTGAACCAAAATATGTTATTGCTATGGGAGCATGTACAATTACAGGGGGGATGTTC
AGTACCGATTCGTATAGTACTGTTCGGGGAGTCGATAAGCTAATTCCTGTAGATGTCTAT
TTGCCAGGCTGTCCACCTAAACCAGAGGCAGTTATAGATGCTATAACAAAACTTCGTAAG
AAAATAGCTAGAGAAATCTATGAAGAGCGAATT------AGGTCTCAAGAAGAAAATCGG
TGTTTTACTACCAATCACAAGTTTCATGTTGGACGCAGTATTCATACTGGAAATTATGAT
CAAGGATTACTCTATCAATCACCATCTACTTCAGAGATACCTCCTGAAACATTTTTCAAA
TACAAAAGTTCAGTA------TCTTCCCACGAATTAGTGAATTAGATGCAAACTAAAAAC
ACCTTTTCTTGGATAAAGAAAGAGATTATTCGATGTATTTCCGTATCGCTGATGATATAT
ATCATAGCTCGGACATCCATTTCAAATGCATATCCCATTTTTGCACAGCAGGGTTATGAA
AATCCACGAGAAGCGACCGGGCGTATTGTATGTGCCAATTGCCATTTAGCTAATAAGCCC
GTGGATATTGAGGTTCCGCAAGCGGTACTTCCTGATACTGTATTTGAAGCAGTTGTTCGA
ATTCCTTATGATATGCAAGTTAAACAAGTTCTTGCTAATGGTAAAAGGGGAGGTTTGAAT
GTGGGGGCTGTTCTTATTTTACCTGAGGGGTTTGAATTAGCGCCTCCCGATCGTATTTCG
CCCGAGATGAAAGAAAAGATAGGCAATCTGTCTTTTCAGAGCTATCGCCCCAATAAAAAA
AATATTCTTGTGATAGGTCCTGTTTCTGGTCAGAAATATAGTGAAGTCACCTTTCCTATT
CTTTCCCCGGACCCCGCTACTAATAAAAATGTTCACTTCTTAAAATATCCCATATATGTA
GGCGGGAACAGAGGAAGGGGTCAGATTTATCCCGATGGGAACAAGAGTAACAATACAGTT
TATAATGCTACAGCGGCTGGTGTAGTAAGTAAAATCATACGAAAAGAAAAAGGGGGGTAC
GAAATAACCATATCGGATGCGTCAGATGAACGTCAAGTGGTTGATATTATTCCACCAGGG
CCAGAACTTCTTGTTTCCGAAGGCGAATCTATCAAACTTGATCAGCCATTAACGAGTAAT
CCTAATGTGGGTGGATTTGGTCAAGGAGATGCGGAAATAGTACTTCAAGATCCATTCCGT
GTCCAAGGCCTTTTGTTCTTCTTGGCATCTGTTATTTTGGCACAAATATTTTTGGTTCTT
AAGAAGAAACAGTTTGAGAAGGTTCAATTGTCCGAAATGAATTTCTAG------------
---ATGAGTAAAGTCTATGATTGGTTTGAAGAACGTCTCGAGATTCAGGCGATTGCAGAT
GATATAACTAGTAAATATGTTCCTCCTCATGTCAACATATTTTATTGTCTAGGAGGAATT
ACGCTTACTTGTTTTTTAGTACAAGTAGCTACGGGGTTTGCTATGACTTTTTACTACCGT
CCAACTGTTACTGAGGCTTTTGCTTCTGTTCAATACATAATGACTGAAGCTAACTTTGGT
TGGTTAATTCGATCAGTTCATCGATGGTCGGCAAGTATGATGGTCCTAATGATGATCCTG
CACGTATTTCGTGTGTATCTCACTGGTGGTTTTAAAAAACCTCGCGAATTAACTTGGGTT
ACAGGTGTGGTTCTGGCTGTATTGACCGCATCCTTTGGTGTAACTGGTTATTCCTTACCT
TGGGACCAAATTGGTTATTGGGCAGTCAAAATTGTAACAGGTGTACCGGAAGCTATTCCT
GTAATAGGATCCCCTTTAGTAGAGTTATTACGCGGAAGTGCTAGTGTGGGACAATCCACT
TTGACTCGTTTTTATAGTTTACACACTTTTGTATTACCTCTTCTTACTGCCGTGTTTATG
TTAATGCATTTTCTAATGATACGTAAGCAAGGTATTTCCGGTCCTTTATAGATGGGAGTA
------ACAAAAAAACCTGACTTAAATGATCCTGTATTAAGAGCTAAATTGGCTAAAGGG
ATGGGTCATAATTATTACGGAGAACCTGCATGGCCCAACGATCTTTTATATATTTTTCCA
GTAGTAATTTTAGGTACTATTGCGTGTAACGTAGGCTTAGCGGTTCTAGAACCATCAATG
ATTGGTGAACCCGCCGATCCATTTGCAACTCCTTTGGAAATATTACCCGAATGGTATTTC
TTTCCTGTATTTCAAATACTTCGTACAGTACCTAATAAGTTATTGGGTGTTCTTTTAATG
GTTTCAGTACCTGCGGGATTATTAACAGTACCTTTTTTGGAGAATGTTAATAAATTTCAA
AATCCATTTCGTCGTCCAGTAGCGACAACTGTCTTTTTGATTGGTACCGTAGTGGCCCTT
TGGTTGGGTATTGGAGCAACATTACCTATTGATAAATCCCTAACTTTAGGTCTTTTTTAA
ATGATTGAAGTTTTTCTATTTGGAATTGTCTTAGGTCTAATTCCTATTACTTTAGCTGGA
TTATTTGTAACTGCATATTTACAATACAGACGTGGTGATCAGTTGGATCTTTGAATGCTT
ACTATAACTAGTTATTTCGGTTTTCTACTAGCAGCTTTAACTATAACCTCAGCTCTCTTT
ATTGGTCTGACCAAGATACGACTTATTTGAATGGATATAGTAAGTCTTGCTTGGGCTGCT
TTAATGGTAGTCTTTACATTTTCTCTTTCACTCGTAGTATGGGGAAGAAGTGGACTCTAG
ATGATTATTCGTTCGCCGGAACCAGAAGTCAAAATTTTGGTAGATAGGGATCCCGTAAAA
ACTTCTTTCGAGGAATGGGCCAAACCGGGTCATTTCTCAAGAACAATAGCTAAGGGCCCT
GATACTACCACTTGGATCTGGAACCTACATGCTGATGCTCACGATTTCGATAGCCATACC
AATGATTTGGAGGAGATCTCTCGAAAAGTATTTAGTGCTCATTTTGGCCAACTTTCCATT
ATCTTTCTTTGGCTGAGTGGTATGTATTTCCATGGTGCTCGTTTTTCCAATTATGAAGCA
TGGCTAAGTGACCCTACTCACATTGGACCTAGTGCCCAGGTGGTTTGGCCAATAGTGGGC
CAAGAAATATTGAATGGCGATGTGGGCGGGGGTTTCCGAGGAATACAAATAACCTCTGGT
TTTTTTCAGATTTGGCGAGCATCTGGAATAACTAGTGAATTACAACTCTATTGTACCGCA
ATTGGTGCATTAGTCTTTGCAGCCTTAATGCTTTTTGCTGGTTGGTTCCATTATCACAAA
GCTGCTCCAAAATTGGCCTGGTTCCAAGATGTAGAATCTATGTTGAATCACCATTTAGCA
GGGCTACTAGGACTTGGGTCTCTTTCTTGGGCGGGGCATCAAGTACATGTATCTTTACCA
ATTAACCAATTTCTAAACGCTGGAGTAGATCCTAAAGAGATCCCACTTCCTCATGAATTT
ATCTTGAATCGGGATCTTTTGGCTCAACTTTATCCCAGTTTTGCCGAGGGAGCAACCCCA
TTTTTTACCTTGAATTGGTCAAAATATGCGGAATTTCTTACTTTTCGTGGCGGATTAGAT
CCAGTAACTGGGGGTCTATGGCTGACTGATATTGCTCATCATCATTTAGCTATTGCAATT
CTTTTCTTGATAGCAGGTCACATGTATAGGACCAACTGGGGCATTGGTCATGGCATAAAA
GATATTTTAGAGGCTCATAAAGGTCCATTTACAGGCCAGGGCCATAAAGGCCTATACGAG
ATCCTAACAACGTCATGGCATGCTCAATTATCTCTTAACCTAGCTATGTTAGGCTCTTTA
ACCATTGTTGTAGCTCACCATATGTATTCCATGCCCCCTTATCCATATCTAGCTACTGAC
TATGGTACACAACTGTCATTGTTCACACATCACATGTGGATTGGCGGATTTCTCATAGTT
GGTGCTGCCGCGCATGCAGCTATTTTTATGGTAAGAGATTATGATCCAACTACTCGATAC
AACGATCTATTAGATCGTGTCCTTAGGCATCGTGATGCAATCATATCACATCTCAACTGG
GTATGTATATTTCTAGGCTTTCACAGTTTTGGTTTGTATATTCATAATGATACCATGAGC
GCTTTAGGGCGACCCCAAGATATGTTTTCTGATACCGCTATCCAATTACAACCCGTCTTT
GCTCAATGGATACAAAACACCCATGCTTTGGCGCCTGCTGCAACCGCCCCTGGTGCAACA
GCAAGCACCAGTTTGACTTGGGGAGGTGGTGATTTAGTGGCAGTAGGTGGCAAGGTTGCT
TTATTACCTATTCCATTAGGAACCGCAGATTTTTTGGTCCATCACATTCATGCATTTACG
ATTCATGTAACAGTATTGATACTCCTGAAAGGTGTTCTATTTGCTCGTAGCTCTCGTTTG
ATACCGGATAAAGCAAATCTTGGTTTTCGTTTCCCTTGTGATGGACCTGGAAGAGGGGGG
ACATGTCAAGTATCCGCTTGGGATCATGTCTTCTTAGGCCTATTCTGGATGTACAATGCA
ATTTCGGTAGTCATATTTCATTTCAGTTGGAAAATGCAGTCAGATGTTTGGGGTAGTATA
AGTGATCAAGGAGTGGTAACTCATATCACGGGAGGAAACTTTGCGCAGAGTTCCATCACT
ATTAATGGGTGGCTCCGCGATTTCTTATGGGCACAGGCATCCCAAGTAATTCAGTCTTAT
GGTTCTTCATTATCTGCATATGGCCTTTTTTTCCTAGGTGCTCATTTTGTATGGGCTTTT
AGTTTAATGTTTCTATTCAGCGGGCGTGGTTATTGGCAAGAACTTATTGAATCCATCGTT
TGGGCTCATAATAAATTAAAAGTTGCTCCTGCTACTCAGCCTAGAGCCTTGAGCATTGTA
CAAGGACGTGCTGTAGGAGTAACCCATTACCTTCTGGGTGGAATTGCCACAACATGGGCG
TTCTTCTTAGCAAGAATTATTGCAGTAGGATAAATGGCATTAAGATTTCCAAGGTTTAGC
CAAGGCTTAGCTCAGGACCCCACTACTCGTCGTATTTGGTTTGGTATTGCGACCGCGCAT
GACTTTGAGAGTCATGATGATATTACTGAGGAACGTCTTTATCAGAATATTTTTGCTTCT
CACTTCGGGCAATTAGCAATAATTTTTCTATGGACTTCCGGAAATCTGTTTCATGTAGCT
TGGCAAGGAAATTTTGAGGCATGGGTACAGGACCCCTTACATGTAAGACCTATTGCTCAT
GCAATTTGGGATCCTCATTTTGGTCAACCGGCCGTGGAAGCTTTTACTCGAGGGGGTGCT
CTTGGCCCAGTGAATATCGCTTATTCTGGTGTTTATCAGTGGTGGTATACAATTGGTTTA
CGTACTGATGAAGATCTTTATACGGGAGCCCTTTTTCTATTATTTCTTTCTGCCATATCC
TTAATAGCAGGTTGGTTACACCTACAACCGAAATGGAAACCGAGCGTTTCGTGGTTCAAA
AATGCCGAATCTCGTCTCAATCATCATTTGTCAGGACTATTCGGTGTAAGTTCTTTGGCT
TGGACAGGGCATTTAGTACATGTCGCTATTCCTGGATCCAGGGGGGAATACGTTCGATGG
AATAATTTTTTAGATGTATTACCGCATCCCGAAGGGTTAGGACCACTTTTTACAGGTCAG
TGGAATCTTTATGCCCAAAACCCCGATTCAAATAGTCATTTATTTGGTACCTCCCAAGGA
TCAGGAACTGCCATTCTAACCCTTCTAGGGGGATTCCATCCACAAACGCAAAGTTTATGG
TTGACTGATATTGCTCATCATCATTTGGCTATTGCATTTATTTTTCTCGTTGCTGGTCAT
ATGTATAGAACTAACTTCGGGATTGGGCACAGTATAAAAGATCTTTTAGAAGCACATATT
CCTCCGGGGGGGCGATTGGGGCGTGGACATAAAGGTCTTTATGACACAATCAATAATTCG
ATTCATTTTCAATTAGGCCTTGCTCTAGCCTCTTTAGGTGTTATTACTTCCTTGGTAGCT
CAACACATGTACTCTTTACCTGCTTATGCGTTCATAGCACAAGACTTTACTACTCAAGCT
GCGTTATATACTCATCACCAATACATCGCAGGATTCATCATGACAGGGGCTTTTGCTCAT
GGGGCTATATTTTTCATTAGAGATTACAATCCGGAACAGAATGAGGATAATGTATTGGCA
AGAATGTTAGACCATAAAGAAGCTATCATATCCCATTTAAGTTGGGCCAGCCTCTTTCTG
GGGTTCCACACTTTGGGGCTTTATGTTCATAATGATGTCATGCTTGCTTTTGGTACTCCG
GAGAAACAAATCTTAATCGAACCTATATTTGCCCAATGGATACAATCTGCTCATGGGAAA
ACTTCATATGGGTTCGATGTGCTTTTATCTTCAACGAATAGCCCAGCATTTAATGCAGGT
CAAAGCATATGGTTGCCCGGCTGGTTAAATGCTATTAATGAGAATAGTAATTCACTATTC
TTAACAATTGGTCCTGGAGACTTCTTGGTTCATCATGCGATTGCTCTAGGTTTACATACA
ACTACATTGATCTTAGTAAAAGGTGCTTTAGATGCACGTGGTTCAAAGTTAATGCCAGAT
AAAAAGGATTTCGGTTATAGTTTTCCTTGCGATGGTCCGGGACGAGGCGGTACTTGTGAT
ATTTCCGCTTGGGACGCATTTTATTTGGCAGTTTTCTGGATGTTAAATACCATTGGGTGG
GTTACTTTTTATTGGCATTGGAAACACATCACATTATGGCAGGGTAACGTTTCACAGTTT
AATGAATCTTCCACTTATTTGATGGGATGGTTAAGAGATTATCTATGGGTAAACTCTTCA
CAACTTATCAATGGATATAACCCCTTTGGTATGAATAGTTTATCAGTTTGGGCGTGGATG
TTCTTATTTGGACATCTTGTTTGGGCTACTGGATTTATGTTTTTAATTTCCTGGCGTGGA
TATTGGCAGGAATTGATTGAAACTTTAGCATGGGCTCATGAACGCACACCTTTAGCTAAT
TTGATTCGATGGAGAGATAAACCAGTGGCTCTTTCCATTGTACAAGCAAGATTGGTTGGA
TTAGCCCATTTTTCTGTAGGTTATATATTCACGTATGCGGCTTTCTTGATTGCCTCCACG
TCAGGCAAATTTGGTTAAATGTCACATTCAGTAAAGATTTATGATACATGTATAGGATGT
ACTCAATGTGTACGAGCCTGCCCAACAGATGTATTAGAAATGATACCGTGGGATGGATGT
AAAGCTAAGCAAATTGCTTCTGCTCCAAGAACAGAGGACTGTGTCGGTTGTAAGAGATGT
GAATCTGCCTGTCCAACAGATTTTTTGAGCGTTCGAGTTTATTTATGGCATGAAACAACT
CGAAGCATGGGTCTAGCGTATTAAATGATAATTTTTAACAACTTACCCTCTTTCTTTGTG
CCTTTAGTGGGCCTAGTATTTCCGGCAATTGCAATGGCTTCTTTATCTCTTCATGTTCAA
AAAAACAAGATTTTTTAGATGCGAGATCTAAAAACATATCTTTCCGTGGCACCGGTACTA
AGTACTCTATGGTTTGGGGCTTTAGCAGGTCTTTTGATAGAGATCAATCGTTTATTTCCG
GATGCGTTGACATTCCCTTTTTTTTCGTTCTAGATGACTGCAATTTTAGAGAGACGCGAA
AGCGAAAGCCTATGGGGTCGCTTCTGTAACTGGATAACCAGCACCGAAAACCGTCTTTAC
ATTGGATGGTTTGGTGTTTTGATGATCCCTACCTTATTGACCGCAACTTCTGTATTTATT
ATTGCCTTCATTGCTGCTCCTCCAGTAGATATTGATGGTATTCGTGAACCTGTTTCTGGA
TCTCTACTTTATGGAAACAATATTATCTCTGGTGCCATTATTCCTACTTCTGCAGCTATA
GGTTTGCATTTTTACCCAATATGGGAAGCGGCATCTGTTGATGAATGGTTATACAACGGC
GGTCCTTATGAGCTAATTGTTCTACACTTCTTACTTGGTGTAGCTTGTTACATGGGTCGT
GAGTGGGAACTTAGTTTCCGCCTGGGTATGCGCCCTTGGATTGCTGTTGCATATTCAGCT
CCTGTTGCAGCTGCTACTGCTGTTTTCTTGATCTACCCAATTGGTCAAGGAAGTTTTTCG
GATGGTATGCCTCTAGGAATTTCTGGTACTTTCAACTTCATGATTGTATTCCAGGCTGAG
CACAACATCCTTATGCACCCATTTCACATGTTAGGCGTAGCTGGTGTATTCGGCGGCTCC
CTATTCAGTGCTATGCATGGTTCCTTGGTAACCTCTAGTTTGATCAGGGAAACCACAGAA
AATGAATCTGCTAATGAAGGTTACAGATTCGGTCAAGAGGAAGAAACGTATAATATCGTA
GCTGCTCATGGTTATTTTGGCCGATTGATCTTCCAATATGCTAGTTTCAACAATTCTCGT
TCTTTACACTTCTTCCTAGCTGCTTGGCCTGTAGTAGGTATCTGGTTCACTGCTTTAGGT
ATCAGCACTATGGCTTTCAACCTAAATGGTTTCAATTTCAACCAATCCGTAGTTGATAGT
CAAGGTCGTGTAATTAATACCTGGGCTGATATTATTAATCGTGCTAACCTTGGTATGGAA
GTTATGCATGAACGTAATGCTCATAACTTCCCTCTAGACCTAGCTGCTGTCGAAGTTCCA
TCTACAAATGGATAAATGGGTTTGCCTTGGTATCGTGTTCATACCGTCGTATTAAATGAT
CCCGGCCGTTTGCTTTCTGTCCATATAATGCATACAGCTTTGGTTGCTGGTTGGGCCGGT
TCGATGGCTCTATATGAATTAGCAGTTTTTGATCCCTCGGATCCCGTTCTTGATCCAATG
TGGAGACAAGGTATGTTCGTTATACCCTTCATGACTCGTTTAGGAATAACCAATTCATGG
GGCGGCTGGAGTATTACAGGAGGGACTATAACAAATCCGGGTATTTGGAGTTACGAAGGC
GTGGCCGGTGCACATATTGTGTTTTCTGGCTTGTGCTTCTTGGCAGCTATCTGGCATTGG
GTGTATTGGGATTTAGAAATATTTTGTGATGAGCGTACAGGAAAACCTTCTTTGGATTTG
CCAAAAATTTTTGGAATTCATTTATTTCTTTCAGGAGTGGCTTGCTTTGGGTTTGGCGCA
TTTCATGTAACAGGATTGTATGGTCCTGGAATATGGGTGTCCGATCCTTATGGACTAACT
GGAAAGGTACAACCTGTAAATCCAGCGTGGGGTGTAGAAGGTTTTGATCCTTTTGTTCCG
GGAGGAATAGCCTCTCATCATATTGCAGCAGGTACTTTAGGCATATTAGCGGGCCTATTT
CATCTTAGTGTCCGTCCGCCCCAACGTCTATATAAAGGATTACGTATGGGCAATATTGAA
ACCGTCCTTTCCAGTAGTATTGCTGCTGTCTTTTTTGCAGCTTTTGTTGTTGCTGGAACT
ATGTGGTATGGTTCAGCAACTACCCCTATCGAATTATTTGGTCCCACTCGTTATCAATGG
GATCAGGGATACTTCCAGCAAGAAATATATCGAAGAGTTGGTGCTGGGCTAGCCAAAAAT
CAAAGTTTATCAGAAGCTTGGTCTAAAATTCCTGAAAAATTAGCTTTTTATGATTATATC
GGTAATAATCCGGCAAAGGGGGGATTATTCAGAGCGGGTTCAATGGACAACGGGGATGGA
ATAGCTGTTGGGTGGTTAGGACATCCTATCTTTCGAGATAAAGAAGGGCGTGAACTTTTT
GTACGTCGTATGCCTACTTTTTTTGAAACATTTCCGGTTGTTTTGGTAGACGGAGACGGA
ATTGTTCGAGCCGACGTTCCTTTTCGAAGGGCAGAATCGAAGTATAGTGTTGAACAAGTG
GGTGTAACTGTTGAGTTCTATGGTGGGGAACTCAATGGAGTCAGTTATAGTGATCCTGCT
ACTGTGAAAAAATATGCTAGACGTGCCCAATTAGGTGAAATTTTTGAATTAGATCGTGCT
ACTTTGAAAGCCGATGGTGTTTTTCGTAGCAGTCCAAGGGGTTGGTTTACTTTTGGACAT
GCTTCGTTTGCTCTGCTCTTCTTCTTCGGACACATTTGGCATGGTGCTAGAACCTTGTTC
AGAGATGTTTTTGCTGGTATTGACCCCGATTTGGATGCTCAAGTGGAATTTGGAGCATTC
CAAAAACTTGGAGATCCAACTACAAGAAGACAAGTAGTCTGAATGAAAACCTTATATTCC
CTGAGGAGGTTCTACCCCGTGGAAACGCTCTTTAATGGAACTTTAGCTTTAGCTGGTCGT
GACCAAGAAACCACCGGTTTCGCTTGGTGGGCCGGGAATGCACGACTTATCAATTTATCC
GGTAAACTGTTGGGGGCTCATGTAGCCCATGCCGGATTAATCGTATTCTGGGCCGGAGCA
ATGAACCTATTTGAAGTGGCTCATTTTGTACCAGAAAAGCCCATGTATGAACAAGGATTA
ATTTTACTTCCCCACTTAGCTACTCTAGGTTGGGGGGTAGGTCCGGGTGGGGAAGTTATA
GACACCTTTCCATATTTTGTATCTGGAGTACTTCACTTAATTTCGTCTGCAGTATTAGGC
TTTGGCGGTATTTATCATGCACTTCTGGGCCCTGAGACTCTTGAAGAATCTTTTCCATTC
TTTGGTTATGTATGGAAAGATAGAAATAAAATGACCACAATTTTGGGTATTCACTTAATC
TTGTTAGGTATAGGTGCTTTTCTTCTAGTATTCAAGGCTCTTTATTTTGGAGGCGTATAT
GATACCTGGGCTCCGGGAGGGGGAGATGTAAGAAAAATTACCAACTTGACCCTTAGCCCA
AGTGTTATATTTGGTTATTTACTAAAATCTCCTTTTGGAGGAGAAGGATGGATTGTTAGT
GTGGACGATTTGGAAGATATAATTGGAGGGCATGTATGGTTAGGTTCCATTTGTATACTT
GGCGGAATCTGGCATATCTTAACCAAACCTTTTGCATGGGCTCGTCGAGCACTTGTATGG
TCTGGGGAGGCTTACTTGTCTTATAGTTTAGCTGCTTTATCTGTTTTTGGTTTCATTGCT
TGTTGCTTTGTCTGGTTCAATAATACCGCTTATCCTAGTGAATTTTACGGGCCTACTGGG
CCAGAAGCTTCTCAAGCTCAGGCATTTACTTTTCTAGTTAGAGACCAACGTCTTGGGGCT
AACGTGGGATCCGCTCAAGGACCTACTGGTTTAGGTAAATACCTAATGCGTTCCCCGACT
GGAGAAGTCATTTTTGGAGGGGAAACTATGCGTTTTTGGGATCTGCGTGCTCCTTGGTTA
GAACCTCTAAGGGGTCCGAATGGATTGGACTTGAGTAGGCTGAAAAAAGATATACAGCCT
TGGCAAGAACGGCGTTCCGCAGAATATATGACTCATGCTCCTTTAGGTTCTTTAAATTCT
GTGGGTGGTGTCGCTACCGAGATCAATGCAGTCAATTATGTCTCTCCTAGAAGTTGGTTA
GCTACCTCTCATTTTGTTCTAGGATTCTTTCTATTCGTAGGTCATTTATGGCACGCGGGA
AGGGCTCGTGCAGCTGCAGCAGGATTTGAAAAGGGAATTGATCGTGATTTTGAACCTGTT
CTTTCCATGACCCCCCTTAATTGAATGACTATAGCCCTTGGTAAATTTACCAAAGACGAA
AATGATTTATTTGATATTATGGATGACTGGTTACGTAGAGACCGTTTCGTTTTTGTAGGT
TGGTCCGGTCTATTGCTCTTTCCTTGTGCCTATTTCGCCTTAGGTGGTTGGTTCACAGGT
ACAACCTTTGTAACTTCATGGTATACTCATGGATTGGCCAGTTCCTATTTGGAAGGATGC
AACTTCTTAACCGCCGCAGTTTCTACTCCCGCTAATAGTTTAGCACATTCTTTGTTGTTA
CTATGGGGTCCTGAAGCACAAGGAGATTTTACTCGTTGGTGTCAATTAGGCGGTCTGTGG
ACTTTTGTGGCTCTCCACGGCGCTTTCGGACTAATAGGTTTCATGTTACGTCAATTTGAA
CTTGCTCGATCTGTTCAATTGCGACCTTATAATGCAATCGCATTCTCTGGTCCAATTGCT
GTTTTTGTTTCTGTATTCCTGATTTATCCACTAGGTCAGTCTGGTTGGTTCTTTGCGCCT
AGTTTTGGTGTAGCAGCTATATTTCGCTTCATCCTTTTTTTCCAAGGGTTTCATAATTGG
ACATTGAACCCATTTCATATGATGGGAGTTGCCGGTGTATTGGGCGCTGCTCTCCTATGC
GCTATTCATGGTGCTACCGTAGAAAATACTTTATTTGAAGATGGTGATGGTGCAAATACA
TTCCGTGCTTTTAACCCAACTCAAGCTGAAGAAACTTATTCAATGGTCACCGCTAATCGC
TTTTGGTCCCAAATCTTTGGGGTTGCTTTTTCCAATAAACGTTGGTTACATTTCTTTATG
TTATTTGTACCAGTAACCGGTTTATGGATGAGTGCTCTTGGAGTAGTCGGTCTGGCTCTG
AACCTACGTGCCTATGACTTCGTTTCCCAGGAGATCCGTGCAGCGGAAGATCCTGAATTT
GAAACTTTCTATACCAAAAATATTCTCTTAAACGAAGGTATTCGTGCTTGGATGGCGGCT
CAAGATCAGCCTCATGAAAACCTTATATTCCCTGAGGAGGTTCTACCCCGTGGAAACGCT
CTTTAAATGTCTGGAAGCACAGGAGAACGTTCTTTTGCTGATATTATTACCAGTATTCGA
TACTGGGTTATTCATAGTATTACTATACCTTCCCTATTCATTGCGGGTTGGTTATTCGTC
AGCACGGGTTTAGCTTATGATGTGTTTGGAAGCCCTCGTCCAAACGAATATTTTACAGAG
AGCCGACAAGGAATTCCATTAATAACTGGCCGTTTTGACCCTTTGGAACAACTCGATGAA
TTTAGTAGATCTTTT---------------------TAGATGACCATAGATCGAACCTAT
CCAATTTTTACAGTGCGATGGTTAGCTGTTCATGGACTAGCTGTACCTACCGTTTCTTTT
TTAGGGTCAATATCAGCAATGCAGTTCATCCAACGATAAATGGCTACGCAAACCGTTGAG
GGTAGTTCTAGATCTGGACCAAGACGAACTATTGTAGGGGATTTATTGAAACCATTGAAT
TCAGAATATGGTAAAGTAGCTCCTGGATGGGGAACTACTCCTTTGATGGGTGCCGCAATG
GCTCTATTTGCAGTATTCCTATCTATTATTTTAGAAATTTATAATTCTTCTGTTTTACTG
GACGGAATTTCAATGAATTAGATGCTTACTCTCAAACTCTTTGTTTACACAGTAGTAATA
TTTTTTGTTTCTCTCTTCATCTTTGGATTCCTATCTAATGATCCAGGACGTAATCCTGGA
CGTGAAGAATAAATGCTTAATATCTTTAGTTTGATCTGTATCTGTCTTCATTCCACCCTT
TATTCAAGTAGTTTTTTCTTAGCCAAATTGCCTGAGGCCTACGCTTTTTTGAATCCAATC
GTAGATTTTATGCCAGTAATACCCCTTCTCTTTTTTCTCTTAGCCTTTGTTTGGCAAGCT
GCTGTAAGTTTTCGATGAACGACACAATCAAATCCGAACGAACAAAATGTTGAATTGAAT
CGTACCAGTCTCTACTGGGGGTTATTACTCATTTTTGTACTTGCTGTTTTATTTTCCAAT
TATTTCTTCAATTAAATGGAAGTAAATATTCTCGCATTTATTGCTACTGCACTCTTCATT
CTAGTTCCTACTGCTTTTTTACTTATAATATACGTAAAAACAGTCAGTCAAAGTGAT---
------TAAATGGAAACAGCAACCCTAGTCGCCATCTCTATATCTGGTTTACTTGTAAGT
TTTACTGGGTACGCCTTATATACTGCTTTTGGGCAACCCTCTCAACAATTAAGAGATCCA
TTCGAAGAACACGGGGACTAG---------ATGGAAGCATTGGTTTATACATTCCTCTTA
GTCTCGACTCTAGGGATAATTTTTTTCGCTATCTTTTTTCGAGAACCACCTAAAGTTCCA
ACTAAAAAGGTGAAATGAATGACTATTGCTTTCCAATTGGCTGTTTTTGCATTAATTGCT
ACTTCATTAATCTTACTGATTAGTGTACCCGTTGTATTTGCTTCTCCTGACGGTTGGTCG
AGTAACAAAAATATTGTATTTTCTGGTACATCATTATGGATTGGATTAGTCTTTCTGGTG
GGTATCCTTAATTCTCTCATCTCTTGAATGTCACCACAAACAGAGACTAAAGCAAGTGTT
GGATTCAAAGCTGGTGTTAAAGATTATAAACTGACTTATTATACTCCTGATTATGAAACC
AAAGATACTGATATCTTGGCAGCATTCCGAGTAACTCCTCAACCTGGAGTTCCTCCTGAG
GAAGCAGGGGCTGCGGTAGCTGCTGAATCTTCTACTGGTACATGGACAACTGTGTGGACC
GATGGGCTTACCAGCCTTGATCGTTATAAAGGAAGATGCTACCACATCGAGCCTGTTGCT
GGAGAAGAAAATCAATATATATGTTATGTAGCTTACCCTTTAGACCTTTTTGAAGAAGGT
TCTGTTACTAATATGTTTACTTCCATTGTGGGTAATGTATTTGGGTTCAAAGCCCTGCGC
GCTCTACGTCTGGAGGATCTGCGAATCCCTACTTCCTATACGAAAACTTTCCAAGGCCCG
CCTCATGGTATCCAAGTTGAGAGAGATAAATTGAACAAGTATGGGCGTCCCCTATTGGGA
TGTACTATTAAACCTAAATTGGGGTTATCCGCTAAGAACTACGGTAGAGCAGTTTATGAA
TGTCTTCGTGGTGGACTTGATTTTACGAAAGATGATGAGAACGTGAACTCACAACCATTT
ATGCGTTGGAGAGACCGTTTCTTATTTTGTGCCGAAGCAATTTTTAAATCACAGGCTGAA
ACAGGTGAAATCAAAGGGCATTACTTGAATGCTACTGCAGGTACATGCGAAGAAATGATC
AAAAGGGCTGTATTTGCCAGAGAATTGGGAGTTCCTATCGTAATGCATGACTACTTAACA
GGGGGATTCACTGCAAATACTAGCTTGGCTCATTATTGCCGAGATAATGGTCTACTTCTT
CACATCCATCGTGCAATGCATGCAGTTATTGATAGACAGAAAAATCATGGTATACACTTT
AGAGTACTAGCTAAAGCCTTACGTATGTCTGGTGGAGATCATATTCACTCTGGTACTGTA
GTAGGTAAACTTGAAGGAGAAAGAGACATTACTTTGGGCTTTGTTGATTTACTACGTGAT
GATTTTATTGAAAAAGATCGAAGCCGCGGTATTTATTTCACTCAAGATTGGGTCTCTCTA
CCAGGTGTTCTGCCCGTAGCTTCTGGGGGTATTCACGTTTGGCATATGCCTGCTCTGACC
GAGATCTTTGGAGATGATTCCGTACTACAATTCGGCGGAGGAACTTTAGGACACCCTTGG
GGAAATGCACCGGGTGCCGTAGCTAATCGAGTAGCTCTAGAAGCATGCGTACAAGCTCGT
AATGAGGGACGTGATCTTGCTCGTGAGGGTAATGAAATTATCCGTGAGGCTAGCAAATGG
AGTCCTGAACTAGCTGCTGCTTGTGAAGTATGGAAGGAGATCAAATTTGAATTCGAAGCA
ATGGATACTTTG------TAAATGGCGATACATTTATACAAAACTTCTACC------CCG
AGCACACGCAATGGAGCCGTAGACAGTCAAGTGAAATCCAATACACGAAATAATTTGATC
TATGGACAGCATCGTTGTAGTAAAGGTCGTAATGCCAGAGGAATCATTACCGCAGGGCAT
AGA---GGGGGAGGTCATAAGCGTCTATACCGTAAAATCGATTTTCGACGGAATGAAAAA
GACATATATGGTAGAATCGTAAGCATAGAATACGACCCTAATCGAAATGCATCCATTTGT
CTCATACACTATGGGGATGGTGAGAAGAGATATATTTTACATCCCAGAGGGGCTATAATT
GGAGATACCATTGTTTCTGGTACAGAAGTTCCTATAAAAATGGGAAATGCCCTACCTTTG
ACCGATATGCCCTTAGGCACGGCCATACATAACATAGAAATCACACTTGGAAAGGGTGGA
CAATTAGCTAGAGCAGCGGGTGCTGTAGCGAAACTGATTGCAAAAGAGGGGAAATCGGCC
ACATTAAAATTACCTTCTGGGGAGGTCCGTTTGATATCCAAAAACTGCTCAGCAACAGTC
GGACAAGTGGGGAATGTTGAGGTGAACCAGAAAAAGTTGGGTAGAGCCGGATCTAAATGT
TGGCTAGGTAAGCGTCCTGTAGTAAGAGGAGTGGTTATGAACCCTGTAGACCATCCCCAT
GGGGGTGGTGAAGGGAGAGCCCCAATTGGTAGAAAAAAACCCGCAACCCCTTGGGGTTAT
CCTGCACTTGGAAGAAGAAGTAGAAAAAGGAAGAAATATAGTGATAATTTGATTCTTCGT
CGCCGTAGTAAA------TAGATGATTCAACCTCAAAGCCATTTGAATGTAGCGGATAAC
AGCGGGGCCCGAGAATTAATGTGTATTAGAATCATAGGAGCTAGTAATCGCCGATATGCT
CATATCGGTGACATTATTGTTGCTGTGATCAAGGAAGCATTACCAAACACACCTCTAGAA
AGATCAGAGGTGATCAGAGCTGTAATTGTACGTACTTGTAAAGAACTTAAACGTGACAAC
GGTATGATAATACGATATGATGATAATGCTGCAGTTGTGATTGATCAAGAAGGAAATCCA
AAAGGAACTCGAGTTTTTGGTGCGATTGCCCGAGAATTGAGACAGTTAAATTTCACTAAA
ATAGTTTCATTAGCACCTGAGGTATTATAAATGCTTAGTCCTAAAAGAACCAGATTTCGA
AAACAACATAGAGGAAGAATGAAAGGAATATCTTATCGAGGTAATCGTATTTGTTTCGGT
AAATATGCTCTTCAGGCACTTGAACCCGCTTGGATCACATCTAGACAAATAGAAGCAGGG
CGACGAGCAATGACAAGAAATGTGCGCCGTGGTGGAAAAATATGGGTACGTATATTTCCA
GACAAACCAGTTACGGTAAGACCTACGGAAACACGTATGGGTTCGGGTAAAGGATCTCCC
GAATATTGGGTAGCTGTCGTTAAACCAGGTAGAATACTTTATGAAATGGGCGGAGTAGCA
GAAAATATAGCCAGAAAGGCTATTTCAATAGCGGCGTCCAAAATGCCTATACGAACTCAA
TTTATTATTTCGGGA------------------------TAGATGACTAGAATTAGACGA
GGATATATAGCTCGGAGACGTAGAACAAAAATTCGTTTATTTGCATCAAGCTTTCGGGGG
GCTCGTTCAAGACTTACTCGAACAATTATTCAACAGAAAATAAGATCTTTGGTTTCGTCT
CATCGAGATAGAGATAGGAAAAAGATAGATTTTCGTCGTTTGTGGATCACTCGGATAAAT
GCAGTAATTCGCGGGAATAGAGTATCCTATAGTTATAGTAGATTAATACACAATCTGTAC
AAGAGACAGTTGCTTCTTAATCGTAAAATACTTGCACAAATAGCTATATTAAATAGGAAT
TGTCTTTATATGATTTCTAATGAGATCAGATCA---------------------------
------------------------TAAATGACAAAGAAGAGAAATAAGAACCCATATGGA
GAAGTATATGCTTTAGGTCAACATATATCTATGTCTGCTCACAAAGCACGAAGAGTAATT
GATCAGATTCGTGGACGTTCCTACGAAGAGACACTTATGATACTCGACCTTATGCCTTAT
CGAGCGTGTTATCCCATTTTTAAGTTGGTTTATTCTGCAGCAGCAAATGCTAGTCATAAT
ATGGGTTTCGATGAAGCAAGTTTAGTTATTAGTAAAGCCGAAGTCAACGAGGGTACTACT
ATGAAAAAATTAAAACCTCGAGCTCGAGGACGGAGTTATGCAATAAAAAGACCCACTTGT
CATATAAGGATTGTATTGAAAGATAAATCT---------------TTCTATGAA---AAA
GAATATTTCTTTTGCTTAAAAAAATACGAATGGAAAAAAAAAAAGAAGTATACA---GAT
ATGACATATCATTATATGGATAAGAGTGGGGGATTATGGGACAAAAAA---TAAATGGAT
GGAATCAAATATGCAGTATTTACAGACAAAAGTATTCGGTTATTGGGGAAAAATCAATAT
ACTTTTAATGTCGAATCAGGATCAACTAGGACAGAAATAAAGCATTGGGTC---------
GAACTCTTCTTTGGTGTCAAGGTAAAAGCTATGAATAGTCATCGACTCCCGGGAAAG---
------------GGTAGAAGAATGGGACCTATTCTGGGACATACAATGCATTACAGACGT
ATGATCATTACGCTTCAACCG---------------------------------------
------------------------------------------------------------
------------------------------------------------------------
------------------------GGTTATTCTATTCCACCTCTTAGAAAGAAAAGAACT
---------------------------------TGAATGGCAGTTCCAAAAAAAAGTACT
TCTATATCAAAAAAACGTATTCGTAAAAACATTTGGAAAAAGAAGGTATATTGGGCAGCG
TTGAAAGCTTTTTCCTTAGCGAAGTCTCTTTCTACCGGGAATTCAAAAAGT---------
------------------------------------TTT---TTTGTACGAAAATTAAAT
AGTCAAACACTAGAT---------------------------------------------
------------------------------------------------------------
---------------------------TAAATGGCCAAGGGTAAAGATGTCCGAGTAACG
GTTATTTTAGAATGTACCAACTGT------GTTAGAAACGGTCTTAAT------------
---AAGGAA------TCAAGGGGTGTTTCCAGATATATTACTCAAAAGAATCGACACAAT
ACGCCTAGTCGATTGGAATTGAGAAAATTCTGTCCCTATTGTTACAAACATACGATTCAC
GGGGAGATAAAGAAA------TAAATGAAAATAAGGGCCTCCGTTCGTAAAATTTGTGAA
AAATGTCGACTGATCCGTAGAAGGGGACGAATTATAGTAATTTGTTCGAATCCGAGACAT
AAACAAAGACAAGGATAAATGACAAGAAGGTATTGGAATATCAATTTGGAAGAGATGATG
GAAGCGGGAGTTCATTTTGGTCATGGTACTAGGAAATGGAATCCTAGGATGGCACCTTAT
------ATTTCT------------GCCAAGCGTAAAGGTATTCATATTCCAAATCTTACT
AAAACTGCTCGTTTTTTATCAGAAGCTTGTGATTTAGTTTTTGATGCAGCAAGTAGGGGA
AAACAGTTTTTAATTGTTGGTACCAAGAATAAAGCAGCTGATTCAGTAGCACGGGCTGCA
ATAAGGGCTCGATGTCATTATGTTAATAAAAAGTGGCTTGGTGGTATGTTAACGAATTGG
TCCACTACAGAAACGAGACTTCATAAGTTCAGGGACTTGAGAACGGAACAAAAGGCGGGG
AGACTCAATCGTCTTCCGAAAAGAGACGCAGCTATGTTGAAGAGACAATTATCTCACTTG
CAAACATATCTGGGCGGGATTAAATATATGACGGGGTTACCTGATATTGTAATTATCGTT
GATCAACAAGAAGAATATACGGCTCTTCGAGAATGTATCACTTTGGGAATCCCAACAATT
TGTTTAATCGATACAAATTGTGACCCGGATCTTGCAGATATTTCGATTCCAGCAAATGAT
GACGCTATAGCTTCAATCCGATTAATTCTTAACAAATTAGTATTTGCAATTTGTGAGGGT
CGTTCT------------------------AGCTATATACGA------------AATCCT
------------------------------------TGAATGGGACAAAAAATAAATCCA
CTTGGTTTCAGACTTGGTACAACCCAAGGTCATCATTCTATTTGGTTTGCACAACCCAAA
AATTATTCCGAGGGTCTACAAGAAGATCAAAAAATACGAAATTGTATCAAGAATTATCTA
CAAAAAAATATG---------------------------AGAATATCC------TCTGGT
------GTGGAGGGAATTGCACGCATAGAAATTCGAAAAAGAATTGATCTGATTCAAGTC
ATAATCTATATGGGATTCCCAAAGTTATTACTA---------------------------
------------------------------------------------------------
---------GAAGGCAAGACGCGA------------------------------------
------------AGAATCGAAGAATTACAGATGAATGTACAAAAAGAACTTAAT------
------------------------------------------------------TGTGTG
AACCGAAAACTCAACATTGCTATTACAAGAATTACAAACCCTTATGGGCACCCTAATATT
CTTGCAGAATTTATAGCCGGACAGTTAAAGAATAGAGTTTCATTTCGCAAAGCAATAAAA
AAGGCTATTGAATTAACCGAACAGGCAGAG---ACAAAAGGAATTCAAGTACAAATTGCA
GGTCGCCTCGACGGAAAA------GAAATTGCACGTGTCGAATGGATCAGAGAAGGTAGG
GTTCCTCTACAAACCATTCGAGCTAAAATTGATTATTGTTCCTATGGAGTCCGAACGGTC
TATGGAGTATTAGGCATCAAAATTTGGATATTTGGGGAA------------------TAA
ATGTCGCGTTACCGAGGGCCTCGTTTCAAAAAAATACGCCGTCTTGGGGCTTTACCAGGA
CTAACTAGTAAAAGG------------------CCTAGAGCCGGAAGCGATCTTAGAAAC
CAATCGCGC---------------------TCTGGGAAAAAATCTCAATATCGTATTCGT
TTAGAAGAAAAACAAAAATTGCGTTTTCATTATGGTCTTACAGAACGACAATTACTTAAA
TACGTTCGTATCGCCGGAAAAGCAAAAGGGTCAACAGGTCAGGTTTTACTACAATTACTT
GAAATGCGTTTGGATAACATCCTTTTCCGATTGGGTATGGCTTCGACTATTCCTCAAGCC
CGCCAATTAGTTAACCATAGACATATTTTAGTTAATGGCTGTATAGTAGATATACCAAGT
TATCGCTGCAAACCACGCGATATTATTACGGCGAGGGATCATCAAAAATCGAGAGCTATG
ATTCAAAATTAT------------CTTGATTCATCCCCCCATGAGGAAGTG------CCA
AAACATTTG------------------ACTCTTCACCCATTTCAA---TATAAAGGATTA
GTCAATCAAATAATCGATAGTAAATGGATCGGTTTGAAA---ATAAATGAATTGCTAGTC
GTAGAATATTATTCTCGTCAGACT------TAAATGTCACGTCGAGGTACTGCAGAAGAA
------AAAACTGCAAAATCCGATCCAATTTATCGTAATCGATTAGTTAACATGTTGGTT
AACCGTATTCTGAAACACGGAAAAAAATCATTGGCTTATCAAATTATCTATCGAGCCATG
AAAAAGATTCAA------------------------------------------------
---------------------------------CAAAAGACAGAAACAAATCCACTATCC
GTTTTACGTCAAGCAATACGTGGAGTAACTCCCGATATAGCAGTAAAAGCAAGACGTGTA
GGC---GGATCGACTCATCAAGTTCCCATTGAAATAGGATCCACACAAGGAAAAGCACTT
GCCATTCGTTGGTTATTAGGAGCATCCCGAAAACGTCCGGGTCGAAATATGGCTTTCAAA
TTAAGTTCCGAATTAGTGGATGCTGCCAAAGGGAGTGGCGATGCCATACGCAAAAAGGAA
GAGACTCATAGAATGGCAGAGGCAAATAGAGCTTTTGCGCATTTTCGT------TAAATG
GGTAGGGACACTATTGCTGACATAATAACCTCTATACGAAATGCTGACATGAATAGAAAA
GGGACGATTCAAATAGCATCCACTAACATCACGGAAAACATTGTTAAAATACTTTTAAGA
GAAGGTTTTATCAAAAACGTGAGGAAGCATCAGGAAAACAACAAATATTTTTTGGTTTTA
ACCCTACGACATAGAAGGAATAGGAAAGGA------CCCTATCGAACTATT------TTA
AATTTAAAACGTATCAGTAGGCCTGGCCTACGAATCTATTCGAACTATCAACGAATTCCT
AGAATTTTAGGCGGGATGGGGATTGTAATTCTTTCTACTTCTCGAGGTATAATGACAGAC
CGAGAGGCTCGACTAGAAGGAATCGGCGGAGAAATTTTGTGTTATATATGGTAAATGGCA
AAATCTATACCAAGAACTGGT------------------TCACGTAGGAATGCCCGTAGT
GGTTCACGTAAAAGTACACGTAGAATACCAAAGGGAGTTATTCATGTTCAAGCAAGTTTC
AACAATACCATTGTGACTGTTACAGATGTACGGGGTCGGGTAATTTCTTGGTCCTCCGCC
GGTACGTGTGGATTCAATGGTACAAGAAGGGGGACACCATTTGCTGCTCAAACCGCAGCA
GGAAATGCTATTCGGACAGTAGTAGATCAAGGTATGCAACGAGCAGAAGTCATGATAAAA
GGTCCTGGTCTCGGAAGAGATGCAGCATTAAGAGCTATTCGTAGAAGTGGTATACTATTA
AGTTTCGTACGTGATGTAACCCCTATGCCACATAATGGCTGTAGACCTCCTAAAAAAAGA
CGTGTG---------------TAGATACACCCTAGTACA------------------TGT
TCCTCGACGCTGAGGACATCCCCCAAGAGCGGGGGATTTCGTGACATTTCTGATTGGCTG
TCTTGTGTTTCTAATAAGTTGTTTAATAGTTGGCATACTATCACCCCCAAAAAACCAAAC
TCTGCCTTACGTAAAGTTGCCAGAGTACGATTAACCTCTGGATTTGAAATCACTGCTTAT
ATACCTGGTATTGGCCATAATTCACAAGAACATTCTGTAGTCTTAGTAAGAGGGGGAAGG
GTTAAGGATTTACCCGGTGTGAGATATCACATTGTTCGAGGAACCCTAGATGCTGTCGGA
GTAAAGGATCGTCAACAAGGGCGTTCTAGTGCGTTA------------------------
------------------------------------------------------------
------------------------------------------------------------
------------------------------------------------------------
------------------------------------------------------------
------------------------------------------------------------
------------------------------------------------------------
------------------------------------------------------------
------------------------------------------------------------
---------------TCCACCCTACAATATGGGGTCAAAAAGCCAAAA------------
-----------------TAAATGGCAAGGAAAAGTTTGATTCAGAGGGAGAAGAAGAGGC
AAAAACTGGAACAAAAATATCATTTGATTCGTCGATCCTCAAAAAAAGAAATAAGCAAAG
TTCCGTCGTTGAGTGAGAAATGGAAAATTCATGGAAAGTTACAATCCTCACCGCGTAATA
GTGCGCCTACACGTCTTCATCGACGTTGTTTTTCGACCGGAAGACCGAGAGCTAACTATC
GAGACTTTGGGCTTTCCGGGCACATACTTCGGGAAATGGTTCATGCATGTTTGTTGCCAG
GGGCAACAAGATCAAGTTGGTAAATGGTAAAAAATTCATTCATTTCAGTTATTTCACAA-
--GAAGAAAAAGAAGAAAACAGGGGGTCCGTTGAATTTCAAGTATTTCGTTTCACCAATA
AGATACGAAGACTGACTTCCCATTTGGAATTGCACCGAAAAGATTATTTATCTCAGAGAG
GTTTACGTAAAATCCTGGGAAAACGCCAACGACTGCTGTCTTATTTGTCAAAGAAAAATA
GAATACGTTATAAAGAATTAATTAGTCACCTGGATATTCGGGAGTCAAAAACTCGT----
-----------------TAAATGGTAAAACTTCGTTTGAAACGATGTGGTAGAAAGCAA-
--CCCGTTTATCGAATCGTTGCAATTGATGTTCGATCCCGAAGAGAAGGAAGAGATCTTC
GGAAAGTGGGTTTTTATGATCCGATAAATAATCAAACGTATTTAAATATTCCTGCTATTC
TATTTTTTCTTGAAAAAGGTGCTCAACCTACAGGAACTGTTTATGATATTTTAAAGAAGG
CGGGGGTTTGTTTT----------------------------------------------
--TAG-------------------------------------------------------
-----------------------------ATGGAAAAA----------------------
--------TCCAAGCGACTCTTTCTT------AAATCCAAGCGATCTTTTCGTAGGCGTT
TGCCCCCGATC------CAATCGGGGGATCGAATTGATTATAGAAACATGAGTTTAATTA
GTCGATTTATTAGTGAACAAGGAAAAATATTATCTAGACGGGTAAATAGATTAACCTTAA
AACAACAACGATTAATTACTATTGCTATAAAACAAGCTCGTATTTTATCTTTGTTACCTT
TTCTTAAT---AAT----------------------------------------------
-----------------GAGAAACAATTT------------------GAAAGAAGCGAGT
CGACC------------------------------------GCCGGAGCTACT-------
------------------------------------------------------------
--------------------------------------GGTCTTAGAACCATA-------
--------------------------------------AATAAA----------------
--------------------------------------------TAAGTGACACGTTCAC
TAAAAAAA---------------------------------AATCCTTTTGTAGCGAATC
CTTTATTAAGAAAAATTGAGAAGCTTAACACAAAGGCGGAAAAAGAAATAATAATAACTT
GGTCTCGGGCATCTACCATTATACCTACAATGATCGGACATACTATTGCTATCCATAATG
GAAGGGAGCATTTACCTATTTATATAACAGATCGTATGGTAGGCCATAAATTGGGAGAAT
TTTCACCTACTATAAATTTCCGTGGACAT-------------------------------
--------------------------------GCGAAAAATGATAATAGATCTCGTCGT-
--------------------------TAA
>Cor_eximia
ATGGTAACCATTAGAGCCGACGAAATTAGTAATATTATCCGTGAACGTATTGAGCAATAT
AATAGAGAAGTAAAGATTGTAAATACCGGTACCGTACTGCAAGTAGGCGACGGCATTGCT
CGTATTTATGGTCTTGATGAAGTAATGGCGGGTGAATTAGTAGAATTTGAAGAGGGTACA
ATAGGGATTGCTCTGAATTTGGAATCAAATAATGTTGGTGTTGTATTAATGGGTGACGGT
TTGATGATACAAGAGGGAAGTTCTGTAAAAGCAACAGGAAGAATTGCTCAGATACCGGTG
AGTGAGGCTTATTTGGGTCGTGTTATAAATGCCCTGGCCAAACCTATTGATGGTCGAGGT
GAAATTTACGCTTCTGAATCTCGATTAATTGAATCTCCTGCTCCAGGTATTATTTCGAGA
CGTTCCGTATATGAGCCTCTTCAAACTGGACTTATTGCTATTGATTCGATGATCCCTATA
GGACGTGGTCAGCGAGAATTAATTATTGGGGACAGACAGACCGGTAAAACAGCAGTAGCC
ACGGATACTATTCTCAATCAACAAGGTCAAAATGTAATATGTGTTTATGTAGCTATTGGT
CAAAAAGCATCTTCTGTGGCTCAGGTAGTGAATACTCTCCAGGAAAGGGGAGCTATGGAA
TACACTATTGTGGTAGCTGAAACGGCGGATTCCCCAGCTACGTTACAATACCTCGCTCCT
TATACAGGAGCAGCTCTTGCTGAATATTTTATGTTTCGTGAACGACACACTTTAATCATT
TATGATGATCTCTCCAAACAAGCACAGGCTTATCGCCAAATGTCTCTTCTATTACGAAGA
CCACCCGGTCGCGAAGCTTATCCAGGAGATGTTTTTTATTTGCATTCACGCCTTTTAGAA
AGAGCTGCTAAATTAAGTTCTCTTTTAGGTGAAGGAAGTATGACTGCCTTACCAATAGTG
GAGACCCAGTCGGGAGATGTTTCGGCTTATATTCCTACTAATGTAATTTCCATTACAGAT
GGACAAATATTCTTATCAGCCGATCTATTCAATGCTGGAATCAGACCTGCTATTAATGTG
GGTATTTCTGTTTCCAGAGTAGGATCTGCAGCTCAAATTAAAGCCATGAAACAAGTAGCT
GGAAAATTAAAATTGGAATTAGCGCAATTCGCAGAATTAGAAGCCTTTGCACAATTCGCT
TCTGATCTCGATAAAGCTACCCAGAATCAATTGGCAAGAGGTCAACGATTACGTGAATTG
CTTAAACAATCCCAATCAGCCCCTCTCACGGTGGAAGAACAGATAATGACTATTTATACG
GGAACGAATGGTTATCTTGATTCATTAGAAATTGGACAGGTAAGGAAATTTCTCGTTGAG
TTACGTACTTACGTAAAAACGAATAAACCTCAATTCCAAGAAATTATATCTTCTACTAAA
ACATTTACTGAGGAAGCAGAAGCCCTTTTGAAAGAAGCTATCCAGGAACAGAAGGAACGC
TTTCTACTTCAGGAACAAGGATAGATGAGAATCAATCCTACTACTTCGGGTCCTGGAGTT
TCCACACTTGAAAAAAAAAACCTGGGACGTATCGCTCAAATCATTGGTCCGGTACTAGAT
GTAGCCTTTCCCCCGGGCAAGATGCCTAATATTTATAACGCTCTGGTAGTTAAAGGTCGA
GATACTATCGGTCAAGAAATTAATGTGACTTGTGAGGTACAGCAATTATTAGGAAATAAT
CGAGTTAGAGCTGTAGCTATGAGTGCTACAGATGGTCTAATGAGAGGAATGGAAGTGATT
GACACAGGAGCTCCTCTAAGTGTTCCAGTCGGCGGAGCGACTCTCGGCCGAATTTTCAAC
GTGCTTGGAGAACCTGTTGATGATTTAGGACCTGTAGATACTCGTACAACATCTCCTATT
CATAGATCTGCGCCCGCCTTTATACAGTTAGATACAAAATTATCTATTTTTGAAACAGGA
ATTAAAGTAGTAGATCTTTTAGCCCCTTATCGGCGTGGAGGAAAAATAGGACTATTCGGG
GGGGCTGGAGTGGGTAAAACAGTACTCATTATGGAATTGATCAACAACATTGCTAAAGCT
CATGGGGGGGTATCCGTATTTGGAGGAGTAGGTGAACGTACTCGTGAAGGAAATGATCTT
TACATGGAAATGAAAGAATCGGGAGTAATTAATGAACAAAATATTGCAGAATCTAAGGTG
GCTCTAGTCTACGGTCAGATGAATGAACCCCCTGGAGCTCGTATGAGAGTTGGTTTGACT
GCCCTAACTATGGCGGAATATTTCCGAGATGTTAATGAACAAGACGTACTTCTATTTATC
GACAATATATTCCGTTTCGTCCAAGCAGGATCTGAGGTATCCGCCTTATTGGGTAGAATG
CCTTCTGCTGTGGGTTATCAACCCACCCTTAGTACCGAAATGGGTACTTTACAAGAAAGA
ATTACTTCTACCAAAGAGGGATCCATAACTTCTATTCAAGCAGTTTATGTACCTGCGGAC
GATTTAACCGACCCTGCTCCTGCCACGACATTTGCACATTTAGATGCTACGACCGTACTA
TCAAGAGGATTAGCTGCTAAAGGTATCTATCCAGCAGTAGATCCTTTAGATTCAACGTCA
ACTATGCTCCAACCTCGAATCGTTGGTGAGGAACATTATGAAACTGCGCAAAGAGTTAAG
CAAACTTTACAACGTTACAAAGAACTTCAGGACATTATAGCTATCCTTGGGTTGGACGAA
TTATCCGAAGAGGATCGCTTAACCGTAGCAAGAGCACGAAAAATTGAGCGTTTCTTATCC
CAACCCTTTTTCGTAGCAGAAGTATTTACCGGTTCCCCGGGGAAATATGTTGGTCTAGCA
GAAACAATTAGAGGGTTTAAATTGATCCTTTCCGGAGAATTAGATGGTCTTCCTGAACAA
GCCTTTTATTTGGTAGGTAACATCGATGAAGCTACTGCGAAGGCTACGAACTTAGAAATG
GAGAGTAAATTGAAGAAATGAATGACCTTAAATCTTTGTGTACTAACCCCTAATCGAATT
GTTTGGAATTCAGAAGTGAAAGAAATCATTTTATCTACTAATACTGGACAAATTGGCGTA
TTACCAAATCACGCGCCTATTGCCACAGCTGTAGATATAGGTATTTTGAGAATACGC---
CTTAACGACCAATGGTTAACAATGGCTCTGATGGGTGGTTTTGCTAGAATAGGCAATAAT
GAGATCACTATTTTAGTAAATGACGCGGAAAAGGGTAGTGATATTGATCCACAAGAAGCT
CAGGAAACTCTTGAACTAGCGGAAGCTAACTTAAGAAAAGCT------GAAGGTAAG---
AGACAAACAATTGAGGCAAATCTAGCTCTC------AGACGAGCTAGGACACGAGTCGAG
GCTATCAATGCAATTTCATAAATGAAAAATGTAACCGATTCTTTCGTTTCCTTGGGTCAC
TGGCCATCGGCCGGGAGTTTCGGATTTAATACCGATATTTTAGCAACAAATCCAATAAAT
CTAAGTGTAGTCCTTGGTGTATTGATCTTTTTTGGAAAGGGAGTGTATAATCTACTTTCG
TTAAGCGATTTATTAGATAATCGAAAACAGAGGATCTTGAATACTATTCGAAATTCAGAA
GAATTACGCGGCGGGGCCATTGAACAGCTGGAAAAAGCCCGGGCCCGTTTACGGAAAGTG
GAAATGGAAGCGGAGCAGTTTCGAGTGAATGGATACTCTGAGATAGAACAAGAAAAGTTG
AATCTGATTAATTCAACTTATAAGACCTTGGAACAATTAGAAAATTACAAAAACGAAACT
ATTCATTTTGAACAGCAAAGAGCGATTAATCAAGTCCGACAACGGGTTTTCCAACAAGCC
TTACAAGGAGCTCTAGGAACTCTGAATAGTTGTTTGAACAACGAGTTCCATTTACGTACT
ATCAGTGCTAATATTGGCATGTTTGGGGCGATGAAAGAAATAACTGATTAGATGAATCCA
CTGATTTCTGCCGCTTCCGTTATTGCTGCTGGGTTAGCTGTGGGGCTTGCTTCTATTGGA
CCTGGAGTTGGTCAAGGTACTGCTGCGGGCCAAGCTGTAGAAGGTATTGCAAGACAGCCC
GAGGCGGAGGGAAAAATACGAGGTACTTTATTGCTTAGTCTGGCTTTTATGGAAGCGTTA
ACAATTTATGGATTGGTTGTAGCCTTAGCGCTTTTATTTGCGAATCCCTTTGTGTAAATG
AATGTTTTATCA------TGTTCCACCAACACACTAAAAGGGTTA---TACGATATATCG
GGTGTGGAAGTAGGCCAACATTTCTATTGGCAAATAGGAGGTTTTCAAGTCCATGGCCAA
GTCCTTATTACTTCTTGGGTTGTAATTGCTATCTTATTAGGTTCCGCCAGTATAGCTGTT
CGGAATCCACAAACCATTCCGAATGACAGTCAGAATTTCTTCGAATATGTCCTTGAATTC
ATTCGAGACGTTAGCAAAACTCAGATTGGAGAAGAATATGGTCCATGGGTTCCTTTTATT
GGAACTATGTTCCTATTTATTTTTGTTTCGAATTGGTCAGGGGCTCTTTTACCATGGAAA
ATCATAGAGTTACCTCATGGGGAATTAGCCGCACCCACGAATGATATAAATACTACCGTT
GCTTTAGCTTTACTCACGTCAGTAGCATATTTCTATGCAGGTCTTACCAAAAAAGGATTA
AGTTATTTCAGTAAATACATTCAACCAACTCCAATCCTTTTACCCATTAACATCTTAGAA
GATTTCACAAAACCTTTATCACTTAGTTTTCGACTTTTCGGAAATATATTAGCCGATGAA
TTAGTAGTTGTTGTTCTTGTTTCTTTAGTACCTTTAGTGGTTCCTATACCTGTTATGTTC
CTTGGATTATTTACAAGTGGTATTCAAGCTCTTATTTTTGCAACTTTAGCCGCGGCTTAT
ATAGGCGAATCCATGGAGGGTCATCATTGAATGATATTTTCCACCTTAGAACATATATTA
ACTCATATATCCTTTTCGATCGTTTCAATAGTAATTACTATTTTTTTGATAAGCTTATCG
GTCGATGAAATCGTAGGACTATATGATTCGTCAGAAAAAGGCATGATAGCTACTTTTTTC
TGTATAACAGGATTATTAGTCACTCGTTGGATTTATTCGGGACATTTCCCGTTAAGTGAT
TTATATGAATCATTAATTTTTCTTTCATGGAGTTTCTCCGTTATTCATATGGTTCCGTAT
TTTAAAAAACATAAAAAT------TATTTAAGCGCAATAACCGCGCCAAGTACTATTTTT
ACCCAAGGCTTTGCTACTTCGGGTCTTTTAACTGAAATGCATCAATACCAAATAGTAGTA
CCTGCTCTCCAATCCCAATGGTTAATGATGCATGTAAGTATGATGATATTGGGCTACGCA
GCTCTTTTATGTGGATCATTATTATCAGTAGCTCTCTTAGTCATTACATTGCGAAAAGCC
ATAAGGATTTTTAGTAAAAAAAACAATTTTTTAAATGAGTCATTTTCCTTTGTCGAGATC
CAATACATGAATGAAAGAAGCAATGTTTTACTAAACACTTCTTTTTGTTCTTCTCGAAAT
TATTACAGGGCTCAACTGATTCAACAATTAGATCAGTGGAGTTATCGTATTATTAGTCTA
GGGTTTATCTTTTTAACCATAGGTATTCTTTCGGGAGCAGTATGGGCTAATGAGGCATGG
GGGTCATATTGGAATTGGGACCCAAAGGAAACTTGGGCATTTATTACTTGGACCCTATTT
GCGATTTATTTACATACTCGAACAAATAAAAATTGGGAAAGTTTAAATTGCGCAATTGTG
GCTTCTATAGGCTTTCTTATAATTTGGATATGCTATTTGGGGGTCAATTTATTAGGAATA
GGATTACATAGTTATGGTTCATTTAATTTCCATTAA------------ATGGTAAAAAAG
AAAGCATTTCTTCCTCTTCTATATCTTGCATCTATAGTATTTTTGCCCTGGTGGATCTCT
CTCTCATTTAATAAAAGTCTTGAATTTTGGATTACTAATTGGTGGAATACTAGGCAATCC
GAAACTTTTTTGACTGATATTCAAGAA---------AAGAGTATTCTAGAAAAATTCATA
GAATTGGAAGAACTCTTACTCTTGGACGAAATGATAAAAGAATACCCGGAAACACATCTA
CAAACACTTCGTATAGGAATCCACAAAGAAACGATCCAATTGATCAAGATGCACAATGAG
GATCATATCCATATGATTTTGCACTTATCGACAAATATAACCTCTTTCATTATTTTAAGT
GGTTATTCTATTTTGGGTAATGAAGAACTTGCTATTCTTAACTCTTGGGTTCAAGAATTC
CTATATAACTTAAGTGACACAATAAAAGCTTTTTCTATTCTTTTATTAACTGATTTATGT
ATCGGATTCCATTCGCCCCATGGTTGGGAACTAATGATTGGCTATGTCTACAAAGATTTT
GGATTTGTT------CACAACGATCAAATTATATCGGGTCTTGTTTCTACTTTTCCAGTC
ATTCTGGATACAATTTTTAAATATTGGATCTTCCGTTATTTAAATCGTATATCTCCATCA
CTTGTAGTGATTTATCATTCAATGAATGAC---------TGAATGGAGGAATTTCAAGGA
TATTTAGAACTAGATAGATCTAGACAACATGACTTCCTATACCCACTTCTTTTTCGAGAG
TATATTTATGCACTTACTCATGATCATGGT---TTAAATAAATCG------ATTTTGTTC
GAAAAT---GCAGGTTATGACAATAAATCTAGTTCAATAATTGTGAAACGTTTAATTACT
CGAATGTATCAACAGAATCCTTTGATTTTTTCAGCTAATGATTCTATCCAAAAT------
CCATTTTTTGGGCATGGGCAAAACAAGAATTTTTATTCTCAAATTATCTCCGAGGGATTT
GCAGTCATTGTGGAAATTCCA------TTTTCCCTAAGATTAGTATCTTCC------TTA
GAA---AGGAAAGAA------ATAGCAAAATATCATAAATTACGATCAATTCATTCCATA
TTTCCTTTTTTAGAGGACAAATTTTCACATTTAGATTATGTGTCGGACGTACTAATACCA
TATCACATCCATCTAGAAATCTTGGTTCAAACCCTTCGCTACTGGGTGAACGATGCCTCT
TCTTTGCATTTATTACGTTTCTTTCTCCACGAGTAT------TGGAATAGTCTTATTACT
CAAAAGAAACATATTACCATTTTTTCAAAAGGTAATCCAAGATTATTCTTGTTCCTATAT
AATTCTCGTATATGTGAATACGAATACATCTTTCTTTTTCTCCTTAATCAATCTTCTCAT
TTACGGTCAACATCTTCTGGAATCTTTTTTGAGCGAATATATTTCTATGTAAAAATAGAA
CATTTTGTCAAAGTCTTCTTTGATAATGATTTTCAG------TGCATCCTATGGTTCTTC
AAAGATCCTTTCATGCATTATGTTCGATATCAAGGAAAATCAATTCTGGCTTCAAAAGAT
ACGCCTCTTCTGATGAAGAAATGGAAATATTACCTTGTTAATTTATGGCAATATCATTTT
TACGCCTGGTTGAAACCAGGAAGGATCGATATAAACCAATTATGCAAGTATTCTCTTGAC
TTTTTGGGCTATCGTTCAAGCGTGCGACTAAATTCTTCAGTGGTACGAAGTCAAATGCTA
GAAAATTCATTTCTAATAAATAATGCTATGAAGAAGTTTGAGACAATAGTTCCAATTATT
CCTCTGATTGGATCATTGTCTAAAGCGAATTTTTGTAACACATTAGGGCATCCCATTAGT
AAACCGACCCGGGCTGATTCATCAGATTCTGATATTATCGACCGTTTTTTGCGTATATGC
AGAAATCTTTCTCATTATCACAGCGGATCCTCAAAAAAAAAGAGTTTATATCGAGTAAAA
TATATACTTCGACTTTCTTGTGTTAAAACTTTGGCTCGTAAACACAAAAAGACTGTACGC
ACTTTTTTAAAAAGATTAGGTTCGGAATTTTTGGAAGAATTCCTTACGGAGGAAGAAGTT
GTTCTTTCTTTGATCTTCCCAAGAACTTATTCTACTTCACGAAGGTTA---TATAGAGGT
CGGATTTGGTATTTGGATATTACTTCTATCAATGAT---------CTAGTCAATTATGAA
---------------------TGAATGATAATTGATACAACAGAAGTACAAGATATAAAT
TCTTTTTCTAGATTGGAATCT------TTAAAAGAAGTCTATGGAATCATAGGGATGTTT
TTACCTATTTTGACTCTTGTATTGGGAATCACAATAGGTGTACTCGTAATTGTGTGGTTA
GAAAGAGAAATATCCGCAGGAATACAACAACGTATTGGTCCCGAATACGCCGGTCCTTTG
GGAATTCTTCAAGCTTTAGCAGATGGGACAAAACTTATTTTCAAAGAGAATCTTTTTCCA
TCTCGAGGAGATACTCGTTTATTCAGTATAGGACCATCCATAGCAGTTATATCGATTTTA
CTAAGTTATTCAGTAATTCCTTTTAGTTATCACCTTGTTTTATCTGATCTCAATATCGGT
GTTTTTTTATGGATTGCCATTTCCAGTATTGCTCCCATTGGACTTCTTATGTCAGGATAT
GGATCAAATAATAAATATTCTTTTTTAGGTGGTCTACGAGCCGCTGCTCAATCGATTAGT
TATGAAATACCATTAACT---CTTTGTGTGTTATCAATATCTCTATTATCTAACAGTTCA
AGTACAGTTGATATAGTTGAGGCCCAGTCCAAATATGGTTTTTGGGGATGGAATTTGTGG
CGTCAACCTATAGGGTTTTTCGTTTTTCTAATTTCTTCCCTAGCAGAATGTGAGAGATTA
CCTTTCGATTTACCAGAAGCAGAAGAAGAATTAGTAGCAGGTTATCAAACCGAATATTCG
GGTATCAAATTTGGGTTATTTTACGTTGCTTCCTATCTAAATCTATTAGTTTCTTCGTTA
TTTGTAACAGTTCTTTACTTAGGGGGTTGGAATATCTCTATTCCTTACATA---TTCGTT
CCC------GAGCTATTTGAAATAAATAAAGTAGGTAGAGTCTTTGGAACGACAATTGGG
ATTTTTATTACATTAGCTAAAACTTATTTGTTCTTGTTTATTTCTATCACAACAAGATGG
ACTTTACCTAGACTAAGAATAGATCAATTATTAAATCTTGGATGGAAATTTCTTTTACCC
ATTTCTCTGGGTAATCTATTATTAACAACTTCTTTCCAACTCCTTTCATTG---TAAATG
ATCTGGCATGTACAGAATGAAAACCTCATTCTCGATTCTACGAGAATTTTTATGAAAGCC
TTTCATTTGCTTCTCTTCGATGGAAGTTTTATTTTCCCAGAATGTATCCTAATTTTTGGC
CTAATTCTTCTTCTGATGATCGATTCAACCTCTGATCAAAAAGATATACCTTGGTTCTAT
TTCATCTCTTCAACAAGTTTAGTAATGAGCATAACGGCCCTATTGTTCCGATGGAGAGAA
GAACCTATGATTATCTTTTCAGGAAATTTCCAAACGAACAATTTCAACGAAATCTTTCAA
TTTCTTATTTTACTATGTTCAACTCTATGTATTCCTCTATCCGTAGAGTACATTGAATGT
ACAGAAATGGCTATCACAGAGTTTCTCTTATTTGTATTAACAGCTACTCTAGGAGGAATG
TTTTTATGCGGTGCTAACGATTTAATAACTATCTTTGTAGCTCCAGAATGTTTCAGTTTA
TGCTCCTACCTATTATCTGGATATACCAAGAAGGATGTACGGTCTAATGAGGCTACTATG
AAATATTTACTCATGGGTGGGGCAAGCTCTTCTATTCTGGTTCATGGTTTCTCTTGGCTA
TATGGTTCATCCGGGGGAGAGATCGAGCTTCAAGAAATAGTGAATGGTCTTATCAATACA
CAAATGTATAACTCCCCAGGAATTTTAATTGCGCTTCTATTCATCACTGTAGGAATTGGG
TTCAAGCTTTCCCTAGCCCCTTCTCATCAATGGACTCCTGACGTATACGAAGGATCTCCC
ACTCCAGTCGTTGCTTTTCTTTCTGTTACTTCGAAAGTAGCTGCTTCAGCTTCAGCCACT
CGAATTTTCGATATTCCTTTTTATTTCTCATCAAACGAATGGCATCTTCTTCTGGAAATC
CTAGCTATTCTTAGCATGATATTGGGGAATCTCATTGCTATTACTCAAACAAGCATGAAA
CGTATGCTTGCATATTCGTCCATAGGTCAAATCGGATATGTAATTATTGGAATAATTGTT
GGAGACTCAAATGGTGGATATGCGAGCATGATAACTTATATGCTGTTCTATATCTCCATG
AATCTAGGAACTTTTGCTTGCATTGTATTATTTGGTCTACGTACCGGAACTGATAACATT
CGAGATTATGCAGGATTATACACGAAAGATCCTTTTTTGGCTCTCTCTTTAGCCCTATGT
CTCTTATCCCTAGGAGGTCTTCCTCCACTAGCAGGTTTTTTCGGAAAACTCCATTTATTC
TGGTGTGGATGGCAGGCAGGCCTATACTTCTTGGTTTCAATAGGACTCCTTACGAGCGTT
ATTTCTATCTACTATTATCTAAAAATAATCAAGTTATTAATGACTGGACGAAACCAAGAA
ATAACACCTCACGTGCGAAATTATAGAAGATCCCCTTTCAGATCAAACAATTCCATCGAA
TTGAGTATGATTGTATGTGTGATAGCATCTACTATACCAGGAATATCAATGAACCCGATT
ATTGCAATTGCTCAGGATACCCTTTTTTAGATGTTTCTTCTTTACGAATATGATATTTTC
TGGGCATTTCTAATAATATCAAGTGTTATTCCTATTTTGGCATTTCTAATTTCCGGAATT
TTAGCCCCGATTAGCAAAGGGCCAGAGAAACTTTCGAGTTATGAATCAGGTATAGAACCA
ATGGGCGATGCTTGGTTACAATTTCGAATCCGTTATTATATGTTTGCTCTAGTTTTTGTT
GTTTTTGATGTTGAAACGGTTTTTCTTTATCCATGGGCAATGAGTTTCGATGTATTGGGG
GTATCCGTATTTATAGAAGCTTTAATTTTCGTGCTTATCCTAATTGTTGGTTTAGTTTAT
GCATGGCGAAAAGGAGCATTGGAATGGTCTTAG---------------------------
---------ACGAATTATTTTCCTTGGTTAACAATAATTGTACTTTTGCCGATATTCGCA
GGTTCTTTAATTTTCTTTCTACCTCATAGAGGAAATAAGGTAATACGGTGGTATACTATA
TGCATATCTACTTTAGAGCTCCTTTTAACTACCTATACATTCTGTTATCATTTCCAATTG
AACGATCCATTAACCCAATTAACAGAGGATTATAAATGGATTAATTTTTTTGATTTTTAC
TGGAGATTGGGAATAGATGGACTTTCTATAGGACCTATTTTACTGACGGGATTTATCACC
ACTTTAGCTACTTTAGCGGCTCGGCCAGTTACTCGAGATTCCCGATTATTCCATTTCCTG
ATGTTAGCAATGTACAGCGGTCAAATAGGATCATTTTCTTCTCGAGACCTTTTACTTTTT
TTCATCATGTGGGAGTTAGAATTAATTCCCGTTTATCTACTTCTATCGATGTGGGGGGGA
AAGAAACGTCTGTATTCCGCTACAAAATTTATTTTGTACACTGCGGGAGGTTCCATTTTT
CTATTAATAGGGGTTCTGGGTATTGGTTTATATGGTTCCAACGAACCAACATTAAATTTT
GAAACATTAGCTAATCAATCGTATCCGGTGGCGCTGGAAATAATATTCTATATTGGATTT
CTTATTGCTTTTGCTGTTAAATTACCGATTATACCCTTACATACATGGTTACCAGACACC
CATGGCGAGGCACATTATAGTACTTGTATGCTTTTAGCCGGAATTTTATTAAAAATGGGA
GCATATGGGTTGGTTCGGATCAATATGGAATTATTACCTCATGCTCATTCTATATTTTCT
CCCTGGTTGATTATAGTAGGCGCAATCCAAATAATCTATGCAGCTTTAACATCTCCTGGT
CAACGTAATTTAAAAAAAAGAATAGCCTATTCCTCTGTATCTCATATGGGTTTCATAATT
ATTGGAATTGGCTCGATAACTGATACGGGACTCAATGGAGCCATTTTACAAATAATCTCT
CATGGATTTATCGGCGCTGCTCTTTTTTTCTTGGCAGGAACGAGTTATGATAGAATACGT
CTTGTTTATCTCGACGAAATGGGTGGAATGGCTATCCACCTTCCAAAAATATTCACGATG
TTTAGTATCTTATCAATGGCTTCCCTTGCATTACCGGGTATGAGTGGTTTTCTTGCAGAA
TTGATATTATTTTTTGGAATAATTACCAGCCAACAATATCTTTTAATGCCAAAAATACTA
ATTACTTTTGTAATGGCAATTGGAATGATATTAACTCCTATTTATTTATTATCTATGTTA
CGCCAAATGTTCTATGGATACAAGTTATTTAATGTT---CCAAACTCTTATTTTTTTGAT
TTTGGGCCGCGAGAGTTATTTGTTTCCATCTCTATTCTTCTACCAATAATAGCTATTGGT
ATTTATCCAGATTTCGTTCTTTCACTATCTGTTGACAAAGTCGAAGCTATTATATCTAAT
TAT------------TTTTATCAATAGATGATACTCGAACATGTACTTGTTTTGAGTGCC
TATTTATTTTCTATTGGTATCTATGGATTGATCACGAGTCGAAATATGGTTAGGGCCCTT
ATGTGTCTTGAACTTATCCTCAATGCGGTTAATATAAATTTCGTAACATTTTCAGATTTT
TTTGATAGTCGGCAATTAAAAGGAGATATTTTCTCCATTTTTGTTATAGCTATTGCAGCC
GCCGAAGCAGCTATTGGGTTAGCTATTGTTTCATCGATTTATCGTAACAGAAAATCAACT
CGTATCAATCAATCGAATTTGTTGAATAAATGA------ATGGAATATACATATCAATAT
TCATGGATTATCCCCTTCATTCCACTTCCAGTTCCTATGTTAATAGGAGTGGGACTTCTA
CTTTTTCCAACGGCAACAAAAAATCTTCGCCGTATGTGGGCTTTTCTTAGTATTTTCTTG
TTAAGTATAGTTATGATACTTTCGGTCTATCTATCTATTCAGCAAATAAATAGAAGTTTT
ATCTATCAATATGTATGGTCTTGGACCATTAATAATGATTTTTCTTTAGAGTTCGGTCAC
TTAATAGATCCACTTACTTCTATTATGTTAATATTAATTACTACTGTTGGAATTTTGGTT
CTTTTTTATAGTGACAATTATATGTCTCATGATCAAGGATATTTGAGATTTTTTGCTTAT
ATGAGTTTTTTCAATACTTCCATGTTGGGATTAGTTACTAGTTCGAATTTGATACAAATT
TATATTTTTTGGGAATTAGTTGGAATGTGTTCTTATCTATTAATAGGTTTTTGGTTCACA
CGACCTAGTGCGGCGACTGCTTGTCAAAAAGCGTTTGTAACAAATCGTGTAGGCGATTTT
GGTTTATTATTAGGAATTTTAGGTCTTTATTGGATAACCGGTAGTTTTGAATTTCGGGAT
TTGTTCCAAATATTGAATAACTTGATT---TATAATAATGAGGTTCCTTTTTTATTTCTT
ACTTTGTGTGCCTTTCTTTTATTTGCAGGTGCAGTTGCGAAATCGGCACAATTCCCCCTT
CATGTATGGTTACCTGATGCCATGGAAGGCCCTACTCCCATTTCGGCTCTTATACATGCC
GCTACGATGGTAGCAGCGGGCATTTTTCTTGTAGCTCGACTTCTTCCTCTTTTTATAATC
ATACCTTACATAATGAATTTCATATCTTTAATAGGTATAATAACAGTATTATTAGGAGCT
ACTTTAGCTCTTGCTCAAAAAGATATTAAAAGAGGTTTAGCTTATTCTACAATGTCTCAA
TTGGGTTATATGATGTTAGCTCTAGGTATGGGGTCTTATCGAGCCGCTTTCTTTCATTTG
ATTACTCATGCTTATTCGAAAGCGTTGTTGTTTTTAGGATCCGGATCAATTATTCATTCA
ATGGAAGCTATTGTTGGATATTCTCCAGATAAAAGTCAGAATATGGTTCTTATGGGAGGT
TTAAAAAAGCATGTACCAATTACAAAAACTGCTTTTTTAGTAGGTACACTTTCTCTTTGT
GGTATTCCCCCCCTTGCTTGTTTTTGGTCCAAAGATGAAATTCTTAATGATAGTTGGTTG
TATTCACCTATTTTCGCAATAATAGCTTGTTCCACAGCAGGATTAACCGCATTTTATATG
TTTCGGATCTATTTACTTACTTTTGAGGGACATTTCAATGTTCATTTTCAAAATTACAGT
GGTCAAAAAAGTAGTTCCTACTATTCAATATCTCTATGGGGAAAA---GAAGTACCAAAA
ACGATTAAAAATAAAAACAATTTTCGTTTATTAAGTTTA------TTGACAATGAATAAT
AATGAAAGGGCTTCTTTTTTTTCAAATAAGACATATCAAATTGAT------GGTAATGGA
AAAAAGAGGATACGCTCTTTTATTACTATTACTCATTTTGTCACTAAAAATACTTTCTCT
TATCCTCATGAATCGGACAATACCATGTTATTTTCTATGGTTATATTAGTGCTATTTACT
TTCTTTGTTGGAGTCGTAGGAATTCCCTTTGCTTTTAATCAAGAAGGAATTCATTTGGAT
ATATTATCTAAATTGTTAAATCCGTCTATAAACCTTTTACATCCGAACTCAAATAATTCT
GTGGATTGGTATGAATTTGTGACAAATGCAAGTTTTTCTGTTAGTATAGCTTTTTTCGGA
ATATTTATAGCGTCTTTTTTATATAAGCCTATTTATTCCTCTTTACAAAATTTGAACTTA
CTAAATTCGTTTTCTAAAAGAGGTCCTAATAGAATTTTAGGGGACAGAATAAGAAATGTG
ATATATGATTGGTCATATAATCGTGGTTACATAGATACTTTTTATACAATATCCTTAACT
CAGGGTATAAGAGGACTAGCTGAACTAATTCATTTTTTGGATAGACGAGTAATTGATGGA
ATTACGAATGGTTTCGGTCTTACAAGTTTCTTTTTCGGAGAAGGTATCAAATATGTA---
GGGGTCGGTCGCATCTCTTCTTATCTCTTATTGTATTTATTGTTTGTATTAATTTTTTTA
TTGATTTATTCCTTTTTTTTTTTAATT---------------------------------
------------------------------------------------------------
---------------------------------------TGAATGGATTTGCCTGGACCA
ATACATGATTTTCTTTTCGTTTTTCTGGGATCAGGTCTTATATTAGGAAGTCTAGGAGTG
GTATTACTTACCAATCCAATTTATTCTGCCTTTTCCTTGGGATTGGTTCTTGTTTGTATA
TCCTTATTTTATATTCTATCAAACTCCCATTTTGTAGCGGCTGCGCAGCTCCTTATTTAT
GTAGGAGCTATAAACGTTTTAATTCTATTTGCTGTGATGTTCATGAATGGTTCAGAATAT
------TACAAAGATTTGAATCTTTGGACTGTTGGAGATGGGATTACTTCGTTGGTTTGT
ACAAGTATTTTGGTTTCACTAATGACTACTATTTTAGATACGTCTTGGTACGGGATTATC
TGGACGACAAAGTCAAACCAGATTATCGAGCAAGATTTGATAGGTAATAGTCAACAAATC
GGAATTCATTTATCAACAGATTTTTTTCTTCCATTTGAACTCATTTCCATAATTCTTTTA
GTTGCTTTGATAGGTGCAATTGCTGTTGCTCGTCAATGAATGAATGTAACAACTACAAGA
AAAGACCTCATGATAGTCAATATGGGACCTCACCACCCATCAATGCATGGTGTTCTTCGG
CTCATCCTTACTCTAGATGGTGAAGATGTTATTGATTGTGAACCAATATTGGGTTATTTA
CACAGAGGAATGGAAAAAATTGCGGAAAATCGAACAGTTATACAATATCTACCTTATGTA
ACACGTTGGGATTATTTAGCTACTATGTTCACAGAAGCAATAACCGTAAATGGACCCGAA
CAGTTGGGAAATATTCAAGTACCTAAAAGAGCCAGTTATATCAGAGTAATTATGTTAGAG
TTGAGTCGTATAGCTTCTCATCTGTTATGGCTTGGCCCCTTTATGGCAGATATTGGTGCA
CAGACTCCTTTTTTCTATATTTTCAGAGAAAGAGAATTAGTATATGATCTATTCGAAGCT
GCCACCGGTATGAGAATGATGCATAATTATTTTCGTATCGGAGGAGTAGCGGCCGATCTA
CCTTATGGATGGATAGATAAATGTTTGGATTTCTGTGATTATTTTTTAACAGCGGTTTCG
GAATATCAAAAACTTATTACGCGAAATCCTATTTTTTTAGAACGAGTTGAGGGAGTAGGC
ATTATTGGTCCAGAAGAAGCAATAAATTGGGGTTTATCGGGACCAATGCTACGAGCTTCC
GGAATCCAATGGGATCTTCGTAAAGTTGATCATTATGAATGTTACGACGAATTGGATTGG
GAAATCCATTGGCAAAAAGAAGGAGATTCATTAGCTCGCTATTTGGTCCGAATCGGTGAA
ATGACGGAATCTATAAAAATTATTCAACAAGCTCTGGAAGGAATTCCAGGAGGGCCCTAT
GAGAATTTAGAAACCCGGTGCTTTGCTAGAGAAAGGGATCCGGAATGGAATGATTTTGAA
TATCGATTCATTAGTAAAAAACCTTCTCCTACTTTTGAATTGCCGAAGCAAGAACTTTAT
GTAAGAGTTGAAGCCCCAAAGGGAGAATTGGGAATTTTTTTAATAGGAGATCAGAGTGGT
TTTCCTTGGAGGTGGAAAATTCGTCCACCTGGTTTTATCAATTTGCAAATTCTTCCTCAG
TTAGTTAAAAGAATGAAATTGGCCGATATTATGACAATACTAGGTAGCATAGATATCATT
ATGGGAGAAGTTGATCGTTAAATGTTCCCTATGGTAACTGGGTTCATGAATTACGGCCAA
CAAACAGTACGAGCTGCAAGGTACATTGGTCAAGGGTTCATGATTACCTTATCCCACGCC
AATCGTTTACCTGTAACTATTCAATATCCTTATGAAAAATTAATTACATCCGAGCGTTTC
CGCGGCCGAATCCATTTTGAATTTGATAAATGTATTGCTTGTGAAGTATGTGTTCGTGTA
TGTCCTATAGATCTACCTGTTGTTGATTGGAAATTGGAAACTGGTATACGAAAGAAACGC
TTGCTTAATTACAGTATTGATTTCGGAATTTGTATTTTTTGTGGTAACTGTGTTGAGTAT
TGTCCAACAAATTGTTTATCAATGACTGAGGAATATGAACTTTCTACTTATGATCGTCAC
GAATTGAATTATAATCAAATCGCTTTGGGTCGTTTACCAATGTCAGTAATTAACGATTAT
ACAATTCGAACAATTTCGAATTCGCCTCAAATA---------------------ATAATA
AAA------TAAATGCAGGGTCCTTTGTCTGCTTGGCTAGTCAAGCATGGACTAGTTCAT
AGATCTTTGGGCTTTGATTATCAAGGAATAGAGACTTTACAAATAAAGCCTGAGGATTGG
CATTCCATTGCTGTCATTTTATATGTATATGGTTACAATTATCTACGTTCCCAATGTGCT
TATGATGTAGCACCCGGTGGACTGTTAGCTAGTGTGTATCATCTTACGAGAATAGAGTAT
GGTGTAGATCAACCGGAAGAGGTATGCATAAAAGTATTTGCCCCGAGGAGTAATCCTCGA
ATTCCGTCTGTTTTCTGGATTTGGAAAAGTTCGGATTTTCAAGAACGGGAATCTTATGAT
ATGTTGGGAATCTGTTATGATACTCATCCACGACTTAAACGTATCTTAATGCCTGAAAGT
TGGATAGGATGGCCCTTACGTAAGGATTATATTGCCCCTAATTTTTATGAAATACAAGAT
GCTCATTGA---------------------------------------------------
------------------------------------------------------------
------------------------------------------------------------
---------ATGAATTCCATAGAATTTCCCTTACTTGCT------CGAACAACCCAAAAT
TCAGTTATTTCAACTACATTAAATGATCTTTCAAATTGGTCAAGGCTCTCTAGTTTATGG
CCGCTTCTTTATGGTACCAGTTGTTGCTTCATTGAATTTGCTTCATTAATAGGCTCACGA
TTCGACTTTGATCGTTATGGACTGGTACCAAGATCGAGTCCTAGACAGGCAGACCTCATT
TTAACAGCCGGCACAGTAACAATGAAAATGGCTCCTTCTTTAGTGAGATTATATGAACAA
ATGCCTGAACCAAAATATGTTATTGCTATGGGAGCATGTACAATTACAGGGGGGATGTTC
AGTACCGATTCGTATAGTACTGTTCGGGGAGTCGATAAGCTAATTCCTGTAGATGTCTAT
TTGCCAGGCTGTCCACCTAAACCAGAGGCAGTTATAGATGCTATAACAAAACTTCGTAAG
AAAATAGCTAGAGAAATCTATGAAGAGCGAATT------AGGTCTCAAGAAGAAAATCGG
TGTTTTACTACCAATCACAAGTTTCATGTTGGACGCAGTATTCATACTGGAAATTATGAT
CAAGGATTACTCTATCAATCACCATCTACTTCAGAGATACCTCCTGAAACATTTTTCAAA
TACAAAAGTTCAGTA------TCTTCCCACGAATTAGTGAATTAGATGCAAACTAAAAAC
ACCTTTTCTTGGATAAAGAAAGAGATTATTCGATGTATTTCCGTATCGCTGATGATATAT
ATCATAGCTCGGACATCCATTTCAAATGCATATCCCATTTTTGCACAGCAGGGTTATGAA
AATCCACGAGAAGCGACCGGGCGTATTGTATGTGCCAATTGCCATTTAGCTAATAAGCCC
GTGGATATTGAGGTTCCGCAAGCGGTACTTCCTGATACTGTATTTGAAGCAGTTGTTCGA
ATTCCTTATGATATGCAAGTTAAACAAGTTCTTGCTAATGGTAAAAGGGGAGGTTTGAAT
GTGGGGGCTGTTCTTATTTTACCTGAGGGGTTTGAATTAGCGCCTCCCGATCGTATTTCG
CCCGAGATGAAAGAAAAGATAGGCAATCTGTCTTTTCAGAGCTATCGCCCCAATAAAAAA
AATATTCTTGTGATAGGTCCTGTTTCTGGTCAGAAATATAGTGAAGTCACCTTTCCTATT
CTTTCCCCGGACCCCGCTACTAATAAAAATGTTCACTTCTTAAAATATCCCATATATGTA
GGCGGGAACAGAGGAAGGGGTCAGATTTATCCCGATGGGAACAAGAGTAACAATACAGTT
TATAATGCTACAGCGGCTGGTGTAGTAAGTAAAATCATACGAAAAGAAAAAGGGGGGTAC
GAAATAACCATATCGGATGCGTCAGATGAACGTCAAGTGGTTGATATTATTCCACCAGGG
CCAGAACTTCTTGTTTCCGAAGGCGAATCTATCAAACTTGATCAGCCATTAACGAGTAAT
CCTAATGTGGGTGGATTTGGTCAAGGAGATGCGGAAATAGTACTTCAAGATCCATTCCGT
GTCCAAGGCCTTTTGTTCTTCTTGGCATCTGTTATTTTGGCACAAATATTTTTGGTTCTT
AAGAAGAAACAGTTTGAGAAGGTTCAATTGTCCGAAATGAATTTCTAG------------
---ATGAGTAAAGTCTATGATTGGTTTGAAGAACGTCTCGAGATTCAGGCGATTGCAGAT
GATATAACTAGTAAATATGTTCCTCCTCATGTCAACATATTTTATTGTCTAGGAGGAATT
ACGCTTACTTGTTTTTTAGTACAAGTAGCTACGGGGTTTGCTATGACTTTTTACTACCGT
CCAACTGTTACTGAGGCTTTTGCTTCTGTTCAATACATAATGACTGAAGCTAACTTTGGT
TGGTTAATTCGATCAGTTCATCGATGGTCGGCAAGTATGATGGTCCTAATGATGATCCTG
CACGTATTTCGTGTGTATCTCACTGGTGGTTTTAAAGAACCTCGCGAATTAACTTGGGTT
ACAGGTGTGGTTCTGGCTGTATTGACCGCATCCTTTGGTGTAACTGGTTATTCCTTACCT
TGGGACCAAATTGGTTATTGGGCAGTCAAAATTGTAACAGGTGTACCGGAAGCTATTCCT
GTAATAGGATCCCCTTTAGTAGAGTTATTACGCGGAAGTGCTAGTGTGGGACAATCCACT
TTGACTCGTTTTTATAGTTTACACACTTTTGTATTACCTCTTCTTACTGCCGTGTTTATG
TTAATGCATTTTCTAATGATACGTAAGCAAGGTATTTCCGGTCCTTTATAGATGGGAGTA
------ACAAAAAAACCTGACTTTAATGATCCTGTATTAAGAGCTAAATTGGCTAAAGGG
ATGGGTCATAATTATTACGGAGAACCTGCATGGCCCAACGATCTTTTATATATTTTTCCA
GTAGTAATTTTAGGTACTATTGCGTGTAACGTAGGCTTAGCGGTTCTAGAACCATCAATG
ATTGGTGAACCCGCCGATCCATTTGCAACTCCTTTGGAAATATTACCCGAATGGTATTTC
TTTCCTGTATTTCAAATACTTCGTACAGTACCTAATAAGTTATTGGGTGTTCTTTTAATG
GTTTCAGTACCTGCGGGATTATTAACAGTACCTTTTTTGGAGAATGTTAATAAATTTCAA
AATCCATTTCGTCGTCCAGTAGCGACAACTGTCTTTTTGATTGGTACCGTAGTGGCCCTT
TGGTTGGGTATTGGAGCAACATTACCTATTGATAAATCCCTAACTTTAGGTCTTTTTTAA
ATGATTGAAGTTTTTCTATTTGGAATTGTCTTAGGTCTAATTCCTATTACTTTAGCTGGA
TTATTTGTAACTGCATATTTACAATACAGACGTGGTGATCAGTTGGATCTTTGAATGCTT
ACTATAACTAGTTATTTCGGTTTTCTACTAGCAGCTTTAACTATAACCTCAGCTCTCTTT
ATTGGTCTGACCAAGATACGACTTATTTGAATGGATATAGTAAGTCTTGCTTGGGCTGCT
TTAATGGTAGTCTTTACATTTTCTCTTTCACTCGTAGTATGGGGAAGAAGTGGACTCTAG
ATGATTATTCGTTCGCCGGAACCAGAAGTCAAAATTTTGGTAGATAGGGATCCCGTAAAA
ACTTCTTTCGAGGAATGGGCCAAACCGGGTCATTTCTCAAGAACAATAGCTAAGGGCCCT
GATACTACCACTTGGATCTGGAACCTACATGCTGATGCTCACGATTTCGATAGCCATACC
AATGATTTGGAGGAGATCTCTCGAAAAGTATTTAGTGCTCATTTTGGCCAACTTTCCATT
ATCTTTCTTTGGCTGAGTGGTATGTATTTCCATGGTGCTCGTTTTTCCAATTATGAAGCA
TGGCTAAGTGACCCTACTCACATTGGACCTAGTGCCCAGGTGGTTTGGCCAATAGTGGGC
CAAGAAATATTGAATGGCGATGTGGGCGGGGGTTTCCGAGGAATACAAATAACCTCTGGT
TTTTTTCAGATTTGGCGAGCATCTGGAATAACTAGTGAATTACAACTCTATTGTACCGCA
ATTGGTGCATTAGTCTTTGCAGCCTTAATGCTTTTTGCTGGTTGGTTCCATTATCACAAA
GCTGCTCCAAAATTGGCCTGGTTCCAAGATGTAGAATCTATGTTGAATCACCATTTAGCA
GGGCTACTAGGACTTGGGTCTCTTTCTTGGGCGGGGCATCAAGTACATGTATCTTTACCA
ATTAACCAATTTCTAAACGCTGGAGTAGATCCTAAAGAGATCCCACTTCCTCATGAATTT
ATCTTGAATCGGGATCTTTTGGCTCAACTTTATCCCAGTTTTGCCGAGGGAGCAACCCCA
TTTTTTACCTTGAATTGGTCAAAATATGCGGAATTTCTTACTTTTCGTGGCGGATTAGAT
CCAGTAACTGGGGGTCTATGGCTGACTGATATTGCTCATCATCATTTAGCTATTGCAATT
CTTTTCTTGATAGCAGGTCACATGTATAGGACCAACTGGGGCATTGGTCATGGCATAAAA
GATATTTTAGAGGCTCATAAAGGTCCATTTACAGGCCAGGGCCATAAAGGCCTATACGAG
ATCCTAACAACGTCATGGCATGCTCAATTATCTCTTAACCTAGCTATGTTAGGCTCTTTA
ACCATTGTTGTAGCTCACCATATGTATTCCATGCCCCCTTATCCATATCTAGCTACTGAC
TATGGTACACAACTGTCATTGTTCACACATCACATGTGGATTGGCGGATTTCTCATAGTT
GGTGCTGCCGCGCATGCAGCTATTTTTATGGTAAGAGATTATGATCCAACTACTCGATAC
AACGATCTATTAGATCGTGTCCTTAGGCATCGTGATGCAATCATATCACATCTCAACTGG
GTATGTATATTTCTAGGCTTTCACAGTTTTGGTTTGTATATTCATAATGATACCATGAGC
GCTTTAGGGCGACCCCAAGATATGTTTTCTGATACCGCTATCCAATTACAACCCGTCTTT
GCTCAATGGATACAAAACACCCATGCTTTGGCGCCTGCTGCAACCGCCCCTGGTGCAACA
GCAAGCACCAGTTTGACTTGGGGAGGTGATGATTTAGTGGCAGTAGGTGGCAAGGTTGCT
TTATTACCTATTCCATTAGGAACCGCAGATTTTTTGGTCCATCACATTCATGCATTTACG
ATTCATGTAACAGTATTGATACTCCTGAAAGGTGTTCTATTTGCTCGTAGCTCTCGTTTG
ATACCGGATAAAGCAAATCTTGGTTTTCGTTTCCCTTGTGATGGACCTGGAAGAGGGGGG
ACATGTCAAGTATCCGCTTGGGATCATGTCTTCTTAGGCCTATTCTGGATGTACAATGCA
ATTTCGGTAGTCATATTTCATTTCAGTTGGAAAATGCAGTCAGATGTTTGGGGTAGTATA
AGTGATCAAGGAGTGGTAACTCATATCACGGGAGGAAACTTTGCGCAGAGTTCCATCACT
ATTAATGGGTGGCTCCGCGATTTCTTATGGGCACAGGCATCCCAAGTAATTCAGTCTTAT
GGTTCTTCATTATCTGCATATGGCCTTTTTTTCCTAGGTGCTCATTTTGTATGGGCTTTT
AGTTTAATGTTTCTATTCAGCGGGCGTGGTTATTGGCAAGAACTTATTGAATCCATCGTT
TGGGCTCATAATAAATTAAAAGTTGCTCCTGCTACTCAGCCTAGAGCCTTGAGCATTGTA
CAAGGACGTGCTGTAGGAGTAACCCATTACCTTCTGGGTGGAATTGCCACAACATGGGCG
TTCTTCTTAGCAAGAATTATTGCAGTAGGATAAATGGCATTAAGATTTCCAAGGTTTAGC
CAAGGCTTAGCTCAGGACCCCACTACTCGTCGTATTTGGTTTGGTATTGCGACCGCGCAT
GACTTTGAGAGTCATGATGATATTACTGAGGAACGTCTTTATCAGAATATTTTTGCTTCT
CACTTCGGGCAATTAGCAATAATTTTTCTATGGACTTCCGGAAATCTGTTTCATGTAGCT
TGGCAAGGAAATTTTGAGGCATGGGTACAGGACCCCTTACATGTAAGACCTATTGCTCAT
GCAATTTGGGATCCTCATTTTGGTCAACCGGCCGTGGAAGCTTTTACTCGAGGGGGTGCT
CTTGGCCCAGTGAATATCGCTTATTCTGGTGTTTATCAGTGGTGGTATACAATTGGTTTA
CGTACTAATGAAGATCTTTATACGGGAGCCCTTTTTCTATTATTTCTTTCTGCCATATCC
TTAATAGCAGGTTGGTTACACCTACAACCGAAATGGAAACCGAGCGTTTCGTGGTTCAAA
AATGCCGAATCTCGTCTCAATCATCATTTGTCAGGACTATTCGGTGTAAGTTCTTTGGCT
TGGACAGGGCATTTAGTACATGTCGCTATTCCTGGATCCAGGGGGGAATACGTTCGATGG
AATAATTTTTTAGATGTATTACCGCATCCCGAAGGGTTAGGACCACTTTTTACAGGTCAG
TGGAATCTTTATGCCCAAAACCCCGATTCAAATAGTCATTTATTTGGTACCTCCCAAGGA
TCAGGAACTGCCATTCTAACCCTTCTAGGGGGATTCCATCCACAAACGCAAAGTTTATGG
TTGACTGATATTGCTCATCATCATTTGGCTATTGCATTTATTTTTCTCGTTGCTGGTCAT
ATGTATAGAACTAACTTCGGGATTGGGCACAGTATAAAAGATCTTTTAGAAGCACATATT
CCTCCGGGGGGGCGATTGGGGCGTGGACATAAAGGTCTTTATGACACAATCAATAATTCG
ATTCATTTTCAATTAGGCCTTGCTCTAGCCTCTTTAGGTGTTATTACTTCCTTGGTAGCT
CAACACATGTACTCTTTACCTGCTTATGCGTTCATAGCACAAGACTTTACTACTCAAGCT
GCGTTATATACTCATCACCAATACATCGCAGGATTCATCATGACAGGGGCTTTTGCTCAT
GGGGCTATATTTTTCATTAGAGATTACAATCCGGAACAGAATGAGGATAATGTATTGGCA
AGAATGTTAGACCATAAAGAAGCTATCATATCCCATTTAAGTTGGGCCAGCCTCTTTCTG
GGGTTCCACACTTTGGGGCTTTATGTTCATAATGATGTCATGCTTGCTTTTGGTACTCCG
GAGAAACAAATCTTAATCGAACCTATATTTGCCCAATGGATACAATCTGCTCATGGGAAA
ACTTCATATGGGTTCGATGTGCTTTTATCTTCAACGAATAGCCCAGCATTTAATGCAGGT
CAAAGCATATGGTTGCCCGGCTGGTTAAATGCTATTAATGAGAATAGTAATTCACTATTC
TTAACAATTGGTCCTGGAGACTTCTTGGTTCATCATGCGATTGCTCTAGGTTTACATACA
ACTACATTGATCTTAGTAAAAGGTGCTTTAGATGCACGTGGTTCAAAGTTAATGCCAGAT
AAAAAGGATTTCGGTTATAGTTTTCCTTGCGATGGTCCGGGACGAGGCGGTACTTGTGAT
ATTTCCGCTTGGGACGCATTTTATTTGGCAGTTTTCTGGATGTTAAATACCATTGGGTGG
GTTACTTTTTATTGGCATTGGAAACACATCACATTATGGCAGGGTAACGTTTCACAGTTT
AATGAATCTTCCACTTATTTGATGGGATGGTTAAGAGATTATCTATGGGTAAACTCTTCA
CAACTTATCAATGGATATAACCCCTTTGGTATGAATAGTTTATCAGTTTGGGCGTGGATG
TTCTTATTTGGACATCTTGTTTGGGCTACTGGATTTATGTTTTTAATTTCCTGGCGTGGA
TATTGGCAGGAATTGATTGAAACTTTAGCATGGGCTCATGAACGCACACCTTTAGCTAAT
TTGATTCGATGGAGAGATAAACCAGTGGCTCTTTCCATTGTACAAGCAAGATTGGTTGGA
TTAGCCCATTTTTCTGTAGGTTATATATTCACGTATGCGGCTTTCTTGATTGCCTCCACG
TCAGGCAAATTTGGTTAAATGTCACATTCAGTAAAGATTTATGATACATGTATAGGATGT
ACTCAATGTGTACGAGCCTGCCCAACAGATGTATTAGAAATGATACCGTGGGATGGATGT
AAAGCTAAGCAAATTGCTTCTGCTCCAAGAACAGAGGACTGTGTCGGTTGTAAGAGATGT
GAATCCGCCTGTCCAACAGATTTTTTGAGCGTTCGAGTTTATTTATGGCATGAAACAACT
CGAAGCATGGGTCTAGCGTATTAAATGATAATTTTTAACAACTTACCCTCTTTCTTTGTG
CCTTTAGTGGGCCTAGTATTTCCGGCAATTGCAATGGCTTCTTTATCTCTTCATGTTCAA
AAAAACAAGATTTTTTAGATGCGAGATCTAAAAACATATCTTTCCGTGGCACCGGTACTA
AGTACTCTATGGTTTGGGGCTTTAGCAGGTCTTTTGATAGAGATCAATCGTTTATTTCCG
GATGCGTTGACATTCCCTTTTTTTTCGTTCTAGATGACTGCAATTTTAGAGAGACGCGAA
AGCGAAAGCCTATGGGGTCGCTTCTGTAACTGGATAACCAGCACCGAAAACCGTCTTTAC
ATTGGATGGTTTGGTGTTTTGATGATCCCTACCTTATTGACCGCAACTTCTGTATTTATT
ATTGCCTTCATTGCTGCTCCTCCAGTAGATATTGATGGTATTCGTGAACCTGTTTCTGGA
TCTCTACTTTATGGAAACAATATTATCTCTGGTGCCATTATTCCTACTTCTGCAGCTATA
GGTTTGCATTTTTACCCAATATGGGAAGCGGCATCTGTTGATGAATGGTTATACAACGGC
GGTCCTTATGAGCTAATTGTTCTACACTTCTTACTTGGTGTAGCTTGTTACATGGGTCGT
GAGTGGGAACTTAGTTTCCGCCTGGGTATGCGCCCTTGGATTGCTGTTGCATATTCAGCT
CCTGTTGCAGCTGCTACTGCTGTTTTCTTGATCTACCCAATTGGTCAAGGAAGTTTTTCG
GATGGTATGCCTCTAGGAATTTCTGGTACTTTCAACTTCATGATTGTATTCCAGGCTGAG
CACAACATCCTTATGCACCCATTTCACATGTTAGGCGTAGCTGGTGTATTCGGCGGCTCC
CTATTCAGTGCTATGCATGGTTCCTTGGTAACCTCTAGTTTGATCAGGGAAACCACAGAA
AATGAATCTGCTAATGAAGGTTACAGATTCGGTCAAGAGGAAGAAACGTATAATATCGTA
GCTGCTCATGGTTATTTTGGCCGATTGATCTTCCAATATGCTAGTTTCAACAATTCTCGT
TCTTTACACTTCTTCCTAGCTGCTTGGCCTGTAGTAGGTATCTGGTTCACTGCTTTAGGT
ATCAGCACTATGGCTTTCAACCTAAATGGTTTCAATTTCAACCAATCCGTAGTTGATAGT
CAAGGTCGTGTAATTAATACCTGGGCTGATATTATTAATCGTGCTAACCTTGGTATGGAA
GTTATGCATGAACGTAATGCTCATAACTTCCCTCTAGACCTAGCTGCTGTCGAAGTTCCA
TCTACAAATGGATAAATGGGTTTGCCTTGGTATCGTGTTCATACCGTCGTATTAAATGAT
CCCGGCCGTTTGCTTTCTGTCCATATAATGCATACAGCTTTGGTTGCTGGTTGGGCCGGT
TCGATGGCTCTATATGAATTAGCAGTTTTTGATCCCTCGGATCCCGTTCTTGATCCAATG
TGGAGACAAGGTATGTTCGTTATACCCTTCATGACTCGTTTAGGAATAACCAATTCATGG
GGCGGCTGGAGTATTACAGGAGGGACTATAACAAATCCGGGTATTTGGAGTTACGAAGGC
GTGGCCGGTGCACATATTGTGTTTTCTGGCTTGTGCTTCTTGGCAGCTATTTGGCATTGG
GTGTATTGGGATTTAGAAATATTTTGTGATGAGCGTACAGGAAAACCTTCTTTGGATTTG
CCAAAAATTTTTGGAATTCATTTATTTCTTTCAGGAGTGGCTTGCTTTGGGTTTGGCGCA
TTTCATGTAACAGGATTGTATGGTCCTGGAATATGGGTGTCCGATCCTTATGGACTAACT
GGAAAGGTACAACCTGTAAATCCAGCGTGGGGTGTAGAAGGTTTTGATCCTTTTGTTCCG
GGAGGAATAGCCTCTCATCATATTGCAGCAGGTACTTTAGGCATATTAGCGGGCCTATTT
CATCTTAGTGTCCGTCCGCCCCAACGTCTATATAAAGGATTACGTATGGGCAATATTGAA
ACCGTCCTTTCCAGTAGTATTGCTGCTGTCTTTTTTGCAGCTTTTGTTGTTGCTGGAACT
ATGTGGTATGGTTCAGCAACTACCCCTATCGAATTATTTGGTCCCACTCGTTATCAATGG
GATCAGGGATACTTCCAGCAAGAAATATATCGAAGAGTTGGTGCTGGGCTAGCCAAAAAT
CAAAGTTTATCAGAAGCTTGGTCTAAAATTCCTGAAAAATTAGCTTTTTATGATTATATC
GGTAATAATCCGGCAAAGGGGGGATTATTCAGAGCGGGTTCAATGGACAACGGGGATGGA
ATAGCTGTTGGGTGGTTAGGACATCCTATCTTTCGAGATAAAGAAGGGCGTGAACTTTTT
GTACGTCGTATGCCTACTTTTTTTGAAACATTTCCGGTTGTTTTGGTAGACGGAGACGGA
ATTGTTCGAGCCGACGTTCCTTTTCGAAGGGCAGAATCGAAGTATAGTGTTGAACAAGTG
GGTGTAACTGTTGAGTTCTATGGTGGGGAACTCAATGGAGTCAGTTATAGTGATCCTGCT
ACTGTGAAAAAATATGCTAGACGTGCCCAATTAGGTGAAATTTTTGAATTCGATCGTGCT
ACTTTGAAAGCCGATGGTGTTTTTCGTAGCAGTCCAAGGGGTTGGTTTACTTTTGGACAT
GCTTCGTTTGCTCTGCTCTTCTTCTTCGGACACATTTGGCATGGTGCTAGAACCTTGTTC
AGAGATGTTTTTGCTGGTATTGACCCCGATTTGGATGCTCAAGTGGAATTTGGAGCATTC
CAAAAACTTGGAGATCCAACTACAAGAAGACAAGTAGTCTGAATGAAAACCTTATATTCC
CTGAGGAGGTTCTACCCCGTGGAAACGCTCTTTAATGGAACTTTAGCTTTAGCTGGTCGT
GACCAAGAAACCACCGGTTTCGCTTGGTGGGCCGGGAATGCACGACTTATCAATTTATCC
GGTAAACTGTTGGGGGCTCATGTAGCCCATGCCGGATTAATCGTATTCTGGGCCGGAGCA
ATGAACCTATTTGAAGTGGCTCATTTTGTACCAGAAAAGCCCATGTATGAACAAGGATTA
ATTTTACTTCCCCACTTAGCTACTCTAGGTTGGGGGGTAGGTCCGGGTGGGGAAGTTATA
GACACCTTTCCATATTTTGTATCTGGAGTACTTCACTTAATTTCGTCTGCAGTATTAGGC
TTTGGCGGTATTTATCATGCACTTCTGGGCCCTGAGACTCTTGAAGAATCTTTTCCATTC
TTTGGTTATGTATGGAAAGATAGAAATAAAATGACCACAATTTTGGGTATTCACTTAATC
TTGTTAGGTATAGGTGCTTTTCTTCTAGTATTCAAGGCTCTTTTTTTTGGAGGCGTATAT
GATACCTGGGCTCCGGGAGGGGGAGATGTAAGAAAAATTACCAACTTGACCCTTAGCCCA
AGTGTTATATTTGGTTATTTACTAAAATCTCCTTTTGGAGGAGAAGGATGGATTGTTAGT
GTGGACGATTTGGAAGATATAATTGGAGGGCATGTATGGTTAGGTTCCATTTGTATACTT
GGCGGAATCTGGCATATCTTAACCAAACCTTTTGCATGGGCTCGTCGAGCACTTGTATGG
TCTGGGGAGGCTTACTTGTCTTATAGTTTAGCTGCTTTATCTGTTTTTGGTTTCATTGCT
TGTTGCTTTGTCTGGTTCAATAATACCGCTTATCCTAGTGAATTTTACGGGCCTACTGGG
CCAGAAGCTTCTCAAGCTCAGGCATTTACTTTTCTAGTTAGAGACCAACGTCTTGGGGCT
AACGTGGGATCCGCTCAAGGACCTACTGGTTTAGGTAAATACCTAATGCGTTCCCCGACT
GGAGAAGTCATTTTTGGAGGGGAAACTATGCGTTTTTGGGATCTGCGTGCTCCTTGGTTA
GAACCTCTAAGGGGTCCGAATGGATTGGACTTGAGTAGGCTGAAAAAAGATATACAGCCT
TGGCAAGAACGGCGTTCCGCAGAATATATGACTCATGCTCCTTTAGGTTCTTTAAATTCT
GTGGGTGGTGTCGCTACCGAGATCAATGCAGTCAATTATGTCTCTCCTAGAAGTTGGTTA
GCTACCTCTCATTTTGTTCTAGGATTCTTTCTATTCGTAGGTCATTTATGGCACGCGGGA
AGGGCTCGTGCAGCTGCAGCAGGATTTGAAAAGGGAATTGATCGTGATTTTGAACCTGTT
CTTTCCATGACCCCCCTTAATTGAATGACTATAGCCCTTGGTAAATTTACCAAAGACGAA
AATGATTTATTTGATATTATGGATGACTGGTTACGTAGAGACCGTTTCGTTTTTGTAGGT
TGGTCCGGTCTATTGCTCTTTCCTTGTGCCTATTTCGCCTTAGGTGGTTGGTTCACAGGT
ACAACCTTTGTAACTTCATGGTATACTCATGGATTGGCCAGTTCCTATTTGGAAGGATGC
AACTTCTTAACCGCCGCAGTTTCTACTCCCGCTAATAGTTTAGCACATTCTTTGTTGTTA
CTATGGGGTCCTGAAGCACAAGGAGATTTTACTCGTTGGTGTCAATTAGGCGGTCTGTGG
ACTTTTGTGGCTCTCCACGGCGCTTTCGGACTAATAGGTTTCATGTTACGTCAATTTGAA
CTTGCTCGATCTGTTCAATTGCGACCTTATAATGCAATCGCATTCTCTGGTCCAATTGCT
GTTTTTGTTTCTGTATTCCTGATTTATCCACTAGGTCAGTCTGGTTGGTTCTTTGCGCCT
AGTTTTGGTGTAGCAGCTATATTTCGCTTCATCCTTTTTTTCCAAGGGTTTCATAATTGG
ACATTGAACCCATTTCATATGATGGGAGTTGCCGGTGTATTGGGCGCTGCTCTCCTATGC
GCTATTCATGGTGCTACCGTAGAAAATACTTTATTTGAAGATGGTGATGGTGCAAATACA
TTCCGTGCTTTTAACCCAACTCAAGCTGAAGAAACTTATTCAATGGTCACCGCTAATCGC
TTTTGGTCCCAAATCTTTGGGGTTGCTTTTTCCAATAAACGTTGGTTACATTTCTTTATG
TTATTTGTACCAGTAACCGGTTTATGGATGAGTGCTCTTGGAGTAGTCGGTCTGGCTCTG
AACCTACGTGCCTATGACTTCGTTTCCCAGGAGATCCGTGCAGCGGAAGATCCTGAATTT
GAAACTTTCTATACCAAAAATATTCTCTTAAACGAAGGTATTCGTGCTTGGATGGCGGCT
CAAGATCAGCCTCATGAAAACCTTATATTCCCTGAGGAGGTTCTACCCCGTGGAAACGCT
CTTTAAATGTCTGGAAGCACAGGAGAACGTTCTTTTGCTGATATTATTACCAGTATTCGA
TACTGGGTTATTCATAGTATTACTATACCTTCCCTATTCATTGCGGGTTGGTTATTCGTC
AGCACGGGTTTAGCTTATGATGTGTTTGGAAGCCCTCGTCCAAACGAATATTTTACAGAG
AGCCGACAAGGAATTCCATTAATAACTGGCCGTTTTGACCCTTTGGAACAACTCGATGAA
TTTAGTAGATCTTTT---------------------TAGATGACCATAGATCGAACCTAT
CCAATTTTTACAGTGCGATGGTTAGCTGTTCATGGACTAGCTGTACCTACCGTTTCTTTT
TTAGGGTCAATATCAGCAATGCAGTTCATCCAACGATAAATGGCTACGCAAACCGTTGAG
GGTAGTTCTAGATCTGGACCAAGACGAACTATTGTAGGGGATTTATTGAAACCATTGAAT
TCAGAATATGGTAAAGTAGCTCCTGGATGGGGAACTACTCCTTTGATGGGTGCCGCAATG
GCTCTATTTGCAGTATTCCTATCTATTATTTTAGAAATTTATAATTCTTCTGTTTTACTG
GACGGAATTTCAATGAATTAGATGCTTACTCTCAAACTCTTTGTTTACACAGTAGTAATA
TTTTTTGTTTCTCTCTTCATCTTTGGATTCCTATCTAATGATCCAGGACGTAATCCTGGA
CGTGAAGAATAAATGCTTAATATCTTTAGTTTGATCTGTATCTGTCTTCATTCCACCCTT
TATTCAAGTAGTTTTTTCTTAGCCAAATTGCCTGAGGCCTACGCTTTTTTGAATCCAATC
GTAGATTTTATGCCAGTAATACCCCTTCTCTTTTTTCTCTTAGCCTTTGTTTGGCAAGCT
GCTGTAAGTTTTCGATGAACGACACAATCAAATCCGAACGAACAAAATGTTGAATTGAAT
CGTACCAGTCTCTACTGGGGGTTATTACTCATTTTTGTACTTGCTGTTTTATTTTCCAAT
TATTTCTTCAATTAAATGGAAGTAAATATTCTCGCATTTATTGCTACTGCACTCTTCATT
CTAGTTCCTACTGCTTTTTTACTTATAATATACGTAAAAACAGTCAGTCAAAGTGAT---
------TAAATGGAAACAGCAACCCTAGTCGCCATCTCTATATCTGGTTTACTTGTAAGT
TTTACTGGGTACGCCTTATATACTGCTTTTGGGCAACCCTCTCAACAATTAAGAGATCCA
TTCGAAGAACACGGGGACTAG---------ATGGAAGCATTGGTTTATACATTCCTCTTA
GTCTCGACTCTAGGGATAATTTTTTTCGCTATCTTTTTTCGAGAACCACCTAAAGTTCCA
ACTAAAAAGGTGAAATGAATGACTATTGCTTTCCAATTGGCTGTTTTTGCATTAATTGCT
ACTTCATTAATCTTACTGATTAGTGTACCCGTTGTATTTGCTTCTCCTGACGGTTGGTCG
AGTAACAAAAATATTGTATTTTCTGGTACATCATTATGGATTGGATTAGTCTTTCTGGTG
GGTATCCTTAATTCTCTCATCTCTTGAATGTCACCACAAACAGAGACTAAAGCAAGTGTT
GGATTCAAAGCTGGTGTTAAAGATTATAAACTGACTTATTATACTCCTGATTATGAAACC
AAAGATACTGATATCTTGGCAGCATTCCGAGTAACTCCTCAACCTGGAGTTCCTCCTGAG
GAAGCAGGGGCTGCGGTAGCTGCTGAATCTTCTACTGGTACATGGACAACTGTGTGGACC
GATGGGCTTACCAGCCTTGATCGTTATAAAGGAAGATGCTACCACATCGAGCCTGTTGCT
GGAGAAGAAAATCAATATATATGTTATGTAGCTTACCCTTTAGACCTTTTTGAAGAAGGT
TCTGTTACTAATATGTTTACTTCCATTGTGGGTAATGTATTTGGGTTCAAAGCCCTGCGC
GCTCTACGTCTGGAGGATCTGCGAATCCCTCCTTCCTATACGAAAACTTTCCAAGGCCCG
CCTCATGGTATCCAAGTTGAGAGAGATAAATTGAACAAGTATGGGCGTCCCCTATTGGGA
TGTACTATTAAACCTAAATTGGGGTTATCCGCTAAGAACTACGGTAGAGCAGTTTATGAA
TGTCTTCGTGGTGGACTTGATTTTACGAAAGATGATGAGAACGTGAACTCACAACCATTT
ATGCGTTGGAGAGACCGTTTCTTATTTTGTGCCGAAGCAATTTTTAAATCACAGGCTGAA
ACAGGTGAAATCAAAGGGCATTACTTGAATGCTACTGCAGGTACATGCGAAGAAATGATC
AAAAGGGCTGTATTTGCCAGAGAATTGGGAGTTCCTATCGTAATGCATGACTACTTAACA
GGGGGATTCACTGCAAATACTAGCTTGGCTCATTATTGCCGAGATAATGGTCTACTTCTT
CACATCCATCGTGCAATGCATGCAGTTATTGATAGACAGAAAAATCATGGTATACACTTT
AGGGTACTAGCTAAAGCCTTACGTATGTCTGGTGGAGATCATATTCACTCTGGTACTGTA
GTAGGTAAACTTGAAGGAGAAAGAGACATTACTTTGGGCTTTGTTGATTTACTACGTGAT
GATTTTATTGAAAAAGATCGAAGCCGCGGTATTTATTTCACTCAAGATTGGGTCTCTCTA
CCAGGTGTTCTGCCCGTAGCTTCTGGGGGTATTCACGTTTGGCATATGCCTGCTCTGACC
GAGATCTTTGGAGATGATTCCGTACTACAATTCGGCGGAGGAACTTTAGGACACCCTTGG
GGAAATGCACCGGGTGCCGTAGCTAATCGAGTAGCTCTAGAAGCATGCGTACAAGCTCGT
AATGAGGGACGTGATCTTGCTCGTGAGGGTAATGAAATTATCCGTGAGGCTAGCAAATGG
AGTCCTGAACTAGCTGCTGCTTGTGAAGTATGGAAGGAGATCAAATTTGAATTTGAAGCA
ATGGATACTTTG------TAAATGGCGATACATTTATACAAAACTTCTACC------CCG
AGCACACGCAATGGAGCCGTAGACAGTCAAGTGAAATCCAATACACGAAATAATTTGATC
TATGGACAGCATCGTTGTAGTAAAGGTCGTAATGCCAGAGGAATCATTACCGCAGGGCAT
AGA---GGGGGAGGTCATAAGCGTCTATACCGTAAAATCGATTTTCGACGGAATGAAAAA
GACATATATGGTAGAATCGTAAGCATAGAATACGACCCTAATCGAAATGCATCCATTTGT
CTCATACACTATGGGGATGGTGAGAAGAGATATATTTTACATCCCAGAGGGGCTATAATT
GGAGATACCATTGTTTCTGGTACAGAAGTTCCTATAAAAATGGGAAATGCCCTACCTTTG
ACCGATATGCCCTTAGGCACGGCCATACATAACATAGAAATCACACTTGGAAAGGGTGGA
CAATTAGCTAGAGCAGCGGGTGCTGTAGCGAAACTGATTGCAAAAGAGGGGAAATCGGCC
ACATTAAAATTACCTTCTGGGGAGGTCCGTTTGATATCCAAAAACTGCTCAGCAACAGTC
GGACAAGTGGGGAATGTTGAGGTGAACCAGAAAAAGTTGGGTAGAGCCGGATCTAAATGT
TGGCTAGGTAAGCGTCCTGTAGTAAGAGGAGTGGTTATGAACCCTGTAGACCATCCCCAT
GGGGGTGGTGAAGGGAGAGCCCCAATTGGTAGAAAAAAACCCGCAACCCCTTGGGGTTAT
CCTGCACTTGGAAGAAGAAGTAGAAAAAGGAAGAAATATAGTGATAATTTGATTCTTCGT
CGCCGTAGTAAA------TAGATGATTCAACCTCAAAGCCATTTGAATGTAGCGGATAAC
AGCGGGGCCCGAGAATTAATGTGTATTAGAATCATAGGAGCTAGTAATCGCCGATATGCT
CATATCGGTGACATTATTGTTGCTGTGATCAAGGAAGCATTACCAAACACACCTCTAGAA
AGATCAGAGGTGATCAGAGCTGTAATTGTACGTACTTGTAAAGAACTTAAACGTGACAAC
GGTATGATAATACGATATGATGATAATGCTGCAGTTGTGATTGATCAAGAAGGAAATCCA
AAAGGAACTCGAGTTTTTGGTGCGATTGCCCGAGAATTGAGACAGTTAAATTTCACTAAA
ATAGTTTCATTAGCACCTGAGGTATTATAAATGCTTAGTCCTAAAAGAACCAGATTTCGA
AAACAACATAGAGGAAGAATGAAAGGAATATCTTATCGAGGTAATCGTATTTGTTTCGGT
AAATATGCTCTTCAGGCACTTGAACCCGCTTGGATCACATCTAGACAAATAGAAGCAGGG
CGACGAGCAATGACAAGAAATGTGCGCCGTGGTGGAAAAATATGGGTACGTATATTTCCA
GACAAACCAGTTACGGTAAGACCTACGGAAACACGTATGGGTTCGGGTAAAGGATCTCCC
GAATATTGGGTAGCTGTCGTTAAACCAGGTAGAATACTTTATGAAATGGGCGGAGTAGCA
GAAAATATAGCCAGAAAGGCTATTTCAATAGCGGCGTCCAAAATGCCTATACGAACTCAA
TTTATTATTTCGGGA------------------------TAGATGACTAGAATTAGACGA
GGATATATAGCTCGGAGACGTAGAACAAAAATTCGTTTATTTGCATCAAGCTTTCGGGGG
GCTCGTTCAAGACTTACTCGAACAATTATTCAACAGAAAATAAGATCTTTGGTTTCGTCT
CATCGAGATAGAGATAGGAAAAAGATAGATTTTCGTCGTTTGTGGATCACTCGGATAAAT
GCAGTAATTCGCGGGAATAGAGTATCCTATAGTTATAGTAGATTAATACACAATCTGTAC
AAGAGACAGTTGCTTCTTAATCGTAAAATACTTGCACAAATAGCTATATTAAATAGGAAT
TGTCTTTATATGATTTCTAATGAGATCAGATCA---------------------------
------------------------TAAATGACAAAGAAGAGAAATAAGAACCCATATGGA
GAAGTATATGCTTTAGGTCAACATATATCTATGTCTGCTCACAAAGCACGAAGAGTAATT
GATCAGATTCGTGGACGTTCCTACGAAGAGACACTTATGATACTCGAACTTATGCCTTAT
CGAGCGTGTTATCCCATTTTTAAGTTGGTTTATTCTGCAGCAGCAAATGCTAGTCATAAT
ATGGGTTTCAATGAAGCAAGTTTAGTTATTAGTAAAGCCGAAGTCAACGAGGGTACTACT
ATGAAAAAATTAAAACCTCGAGCTCGAGGACGGAGTTATGCAATAAAAAGACCCACTTGT
CATATAAGGATTGTATTGAAAGATAAATCT---------------TTCTATGAA---GAA
GAAGATTTCTTTTGCTTAAAAAAATCCGAATGGAAAAAAAAAAAGAAGTATACA---GAT
ATGACATATCATTATATGGATAAGAGTGGGGGATTATGGGACAAAAAA---TAAATGGAT
GGAATCAAATATGCAGTATTTACAGACAAAAGTATTCGGTTATTGGGGAAAAATCAATAT
ACTTTTAATGTCGAATCAGGATCAACTAGGACAGAAATAAAGCATTGGGTC---------
GAACTCTTCTTTGGTGTCAAGGTAAAAGCTATGAATAGTCATCGACTCCCGGGAAAG---
------------GGTAGAAGAATGGGACCTATTCTGGGACATACAATGCATTACAGACGT
ATGATCATTACGCTTCAACCG---------------------------------------
------------------------------------------------------------
------------------------------------------------------------
------------------------GGTTATTCTATTCCACCTCTTAGAAAGAAAAGAACT
---------------------------------TGAATGGCAGTTCCAAAAAAAAGTACT
TCTATATCAAAAAAACGTATTCGTAAAAACATTTGGAAAAAGAAGGTATATTGGGCAGCG
TTGAAAGCTTTTTCCTTAGCGAAGTCTCTTTCTACCGGGAATTCAAAAAGT---------
------------------------------------TTT---TTTGTACGAAAATTAAAT
AGTCAAACACTAGAT---------------------------------------------
------------------------------------------------------------
---------------------------TAAATGGCCAAGGGTAAAGATGTCCGAGTAAGG
GTTATTTTAGAATGTACCAACTGT------GTTAGAAACGGTCTTAAT------------
---AAGGAA------TCAAGGGGTGTTTCCAGATATATTACTCAAAAGAATCGACACAAT
ACGCCTAGTCGATTGGAATTGAGAAAATTCTGTCCCTATTGTTACAAACATACGATTCAC
GGGGAGATAAAGAAA------TAAATGAAAATAAGGGCCTCCATTCGTAAAATTTGTGAA
AAATGTCGACTGATCCGTAGAAGGGGACGAATTATAGTAATTTGTTCGAATCCGAGACAT
AAACAAAGACAAGGATAAATGACAAGAAGGTATTGGAATATCAATTTGGAAGAGATGATG
GAAGCGGGAGTTCATTTTGGTCATGGTACTAGGAAATGGAATCCTAGGATGGCACCTTAT
------ATTTCT------------GCCAAGCGTAAAGGTATTCATATTCCAAATCTTACT
AAAACTGCTCGTTTTTTATCAGAAGCTTGTGATTTAGTTTTTGATGCAGCAAGTAGGGGA
AAACAGTTTTTAATTGTTGGTACCAAGAATAAAGCAGCTGATTCAGTAGCACGGGCTGCA
ATAAGGGCTCGATGTCATTATGTTAATAAAAAGTGGCTTGGTGGTATGTTAACGAATTGG
TCCACTACAGAAACGCGACTTCATAAGTTCAGGGACTTGAGAACGGAACAAAAGGCGGGG
AGACTCAATCGTCTTCCGAAAAGAGACGCAGCTATGTTGAAGAGACAATTATCTCACTTG
CAAACATATCTGGGCGGGATTAAATATATGACGGGGTTACCTGATATTGTAATTATCGTT
GATCAACAAGAAGAATATACGGCTCTTCGAGAATGTATCACTTTGGGAATCCCAACAATT
TGTTTAATCGATACAAATTGTGACCCGGATCTTGCAGATATTTCGATTCCAGCAAATGAT
GACGCTATAGCTTCAATCCGATTAATTCTTAACAAATTAGTATTTGCAATTTGTGAGGGT
CGTTCT------------------------AGCTATATACGA------------AATCCT
------------------------------------TGAATGGGACAAAAAATAAATCCA
CTTGGTTTCAGACTTGGTACAACCCAAGGTCATCATTCTATTTGGTTTGCACAACCCAAA
AATTATTCCGAGGGTCTACAAGAAGATCAAAAAATACGAAATTGTATCAAGAATTATCTA
CAAAAAAATATG---------------------------AGAATATCC------TCTGGT
------GTGGAGGGAATTGCACGCATAGAAATTCGAAAAAGAATTGATCTGATTCAAGTC
ATAATCTATATGGGATTCCCAAAGTTATTACTA---------------------------
------------------------------------------------------------
---------GAAGGCAAGACGCGA------------------------------------
------------AGAATCGAAGAATTACAGATGAATGTACAAAAAGAACTTAAT------
------------------------------------------------------TGTGTG
AACCGAAAACTCAACATTGCTATTACAAGAATTACAAACCCTTATGGGCACCCTAATATT
CTTGCAGAATTTATAGCCGGACAGTTAAAGAATAGAGTTTCATTTCGCAAAGCAATAAAA
AAGGCTATTGAATTAACCGAACAGGCAGAG---ACAAAAGGAATTCAAGTACAAATTGCA
GGTCGCCTCGACGGAAAA------GAAATTGCACGTGTCGAATGGATCAGAGAAGGTAGG
GTTCCTCTACAAACCATTCGAGCTAAAATTGATTATTGTTCCTATGGAGTCCGAACGGTC
TATGGAGTATTAGGCATCAAAATTTGGATATTTGGGGAA------------------TAA
ATGTCGCGTTACCGAGGGCCTCGTTTCAAAAAAATACGCCGTCTTGGGGCTTTACCAGGA
CTAACTAGTAAAAGG------------------CCTAGAGCCGGAAGCGATCTTAGAAAC
CAATCGCGC---------------------TCTGGGAAAAAATCTCAATATCGTATTCGT
TTAGAAGAAAAACAAAAATTGCGTTTTCATTATGGTCTTACAGAACGACAATTACTTAAA
TACGTTCGTATCGCCGGAAAAGCAAAAGGGTCAACAGGTCAGGTTTTACTACAATTACTT
GAAATGCGTTTGGATAACATCCTTTTCCGATTGGGTATGGCTTCGACTATTCCTCAAGCC
CGCCAATTAGTTAACCATAGACATATTTTAGTTAATGGCTGTATAGTAGATATACCAAGT
TATCGCTGCAAACCACGCGATATTATTACGGCGAGGGATCATCAAAAATCGAGAGCTATG
ATTCAAAATTAT------------CTTGATTCATCCCCCCATGAGGAAGTG------CCA
AAACATTTG------------------ACTCTTCACCCATTTCAA---TATAAAGGATTA
GTCAATCAAATAATCGATAGTAAATGGATCGGTTTGAAA---ATAAATGAATTGCTAGTC
GTAGAATATTATTCTCGTCAGACT------TAAATGTCACGTCGAGGTACTGCAGAAGAA
------AAAACTGCAAAATCCGATCCAATTTATCGTAATCGATTAGTTAACATGTTGGTT
AACCGTATTCTGAAACACGGAAAAAAATCATTGGCTTATCAAATTATCTATCGAGCCATG
AAAAAGATTCAA------------------------------------------------
---------------------------------CAAAAGACAGAAACAAATCCACTATCC
GTTTTACGTCAAGCAATACGTGGAGTAACTCCCGATATAGCAGTAAAAGCAAGACGTGTA
GGC---GGATCGACTCATCAAGTTCCCATTGAAATAGGATCCACACAAGGAAAAGCACTT
GCCATTCGTTGGTTATTAGGAGCATCCCGAAAACGTCCGGGTCGAAATATGGCTTTCAAA
TTAAGTTCCGAATTAGTGGATGCTGCCAAAGGGAGTGGCGATGCCATACGCAAAAAGGAA
GAGACTCATAGAATGGCAGAGGCAAATAGAGCTTTTGCGCATTTTCGT------TAAATG
GGTAGGGACACTATTGCTGACATAATAACCTCTATACGAAATGCTGACATGAATAGAAAA
GGGACGATTCAAATAGCATCCACTAACATCACGGAAAACATTGTTAAAATACTTTTAAGA
GAAGGTTTTATCAAAAACGTGAGGAAGCATCAGGAAAACAACAAATATTTTTTGGTTTTA
ACCCTACGACATAGAAGGAATAGGAAAGGA------CCCTATCGAACTATT------TTA
AATTTAAAACGTATCAGTAGGCCTGGCCTACGAATCTATTCGAACTATCAACGAATTCCT
AGAATTTTAGGCGGGATGGGGATTGTAATTCTTTCTACTTCTCGAGGTATAATGACAGAC
CGAGAGGCTCGACTAGAAGGAATCGGCGGAGAAATTTTGTGTTATATATGGTAAATGGCA
AAATCTATACCAAGAACTGGT------------------TCACGTAGGAATGCCCGTAGT
GGTTCACGTAAAAGTACACGTAGAATACCAAAGGGAGTTATTCATGTTCAAGCAAGTTTC
AACAATACCATTGTGACTGTTACAGATGTACGGGGTCGGGTAATTTCTTGGTCCTCCGCC
GGTACGTGTGGATTCAATGGTACAAGAAGGGGGACACCATTTGCTGCTCAAACCGCAGCA
GGAAATGCTATTCGGACAGTAGTAGATCAAGGTATGCAACGAGCAGAAGTCATGATAAAA
GGTCCTGGTCTCGGAAGAGATGCAGCATTAAGAGCTATTCGTAGAAGTGGTATACTATTA
AGTTTCGTACGTGATGTAACCCCTATGCCACATAATGGCTGTAGACCTCCTAAAAAAAGA
CGTGTG---------------TAGATACACCCTAGTACA------------------TGT
TCCTCGACGCTGAGGACATCCCCCAAGAGCGGGGGATTTCGTGACATTTCTGATTGGCTG
TCTTGTGTTTCTAATAAGTTGTTTAATAGTTGGCATACTATCACCCCCAAAAAACCAAAC
TCTGCCTTACGTAAAGTTGCCAGAGTACGATTAACCTCTGGATTTGAAATCACTGCTTAT
ATACCTGGTATTGGCCATAATTCACAAGAACATTCTGTAGTCTTAGTAAGAGGGGGAAGG
GTTAAGGATTTACCCGGTGTGAGATATCACATTGTTCGAGGAACCCTAGATGCTGTCGGA
GTAAAGGATCGTCAACAAGGGCGTTCTAGTGCGTTA------------------------
------------------------------------------------------------
------------------------------------------------------------
------------------------------------------------------------
------------------------------------------------------------
------------------------------------------------------------
------------------------------------------------------------
------------------------------------------------------------
------------------------------------------------------------
---------------TCCACCCTACAATATGGGGTCAAAAAGCCAAAA------------
-----------------TAAATGGCAAGGAAAAGTTTGATTCAGAGGGAGAAGAAGAGGC
AAAAACTGGAACAAAAATATCATTTGATTCGTCGATCCTCAAAAAAAGAAATAAGCAAAG
TTCCGTCGTTGAGTGAGAAATGGAAAATTCATGGAAAGTTACAATCCTCACCGCGTAATA
GTGCGCCTACACGTCTTCATCGACGTTGTTTTTCGACCGGAAGACCGAGAGCTAACTATC
GAGACTTTGGGCTTTCCGGACACATACTTCGGGAAATGGTTCATGCATGTTTGTTGCCAG
GGGCAACAAGATCAAGTTGGTAAATGGTAAAAAATTCATTCATTTCAGTTATTTCACAA-
--GAAGAAAAAGAAGAAAACAAGGGGTCCATTGAATTTCAAGTATTTCGTTTCACCAATA
AGATACGAAGACTGACTTCCCATTTGGAATTGCACCGAAAAGATTATTTATCTCAGAGAG
GTTTACGTAAAATCCTGGGAAAACGCCAACGACTGCTGTCTTATTTGTCAAAGAAAAATA
GAATACGTTATAAAGAATTAATTAGTCACCTGGATATTCGGGAGTCAAAAACTCGT----
-----------------TAAATGGTAAAACTTCGTTTGAAACGATGTGGTAGAAAGCAA-
--CCCGTTTATCGAATCGTTGCAATTGATGTTCGATCCCGAAGAGAAGGAAGAGATCTTC
GGAAAGTGGGTTTTTATGATCCGATAAATAATCAAACGTATTTAAATATTCCTGCTATTC
TATTTTTTCTTGAAAAAGGTGCTCAACCTACAGGAACTGTTTATGATATTTTAAAGAAGG
CGGGGGTTTGTTTT----------------------------------------------
--TAG-------------------------------------------------------
-----------------------------ATGGAAAAA----------------------
--------TCCAAGCGACTCTTTCTT------AAATCCAAGCGATCTTTTCGTAGGCGTT
TGCCCCCGATC------CAATCGGGGGATCGAATTGATTATAGAAACATGAGTTTAATTA
GTCGATTTATTAGTGAACAAGGAAAAATATTATCTAGACGGGTAAATAGATTAACCTTAA
AACAACAACGATTAATTACTATTGCTATAAAACAAGCTCGTATTTTATCTTTGTTACCTT
TTCTTAAT---AAT----------------------------------------------
-----------------GAGAAACAATTT------------------GAAAGAAGCGAGT
CGACC------------------------------------GCCGGAGCTACT-------
------------------------------------------------------------
--------------------------------------GGTCTTAGAACCATA-------
--------------------------------------AATAAA----------------
--------------------------------------------TAAGTGACACGTTCAC
TAAAAAAA---------------------------------AATCCTTTTGTAGCGAATC
ATTTATTAAGAAAAATTGAGAAGCTTAACACAAAGGCGGAAAAAGAAATAATAATAACTT
GGTCTCGGGCATCTACCATTATACCTACAATGATCGGACATACTATTGCTATCCATAATG
GAAGGGAGCATTTACCTATTTATATAACAGATCGTATGGTAGGACATAAATTGGGAGAAT
TTTCACCTACTATAAATTTCCGTGGACAT-------------------------------
--------------------------------GCGAAAAATGATAATAGATCTCGTCGT-
--------------------------TAA
>Cor_gummifera
ATGGTAACCATTAGAGCCGATGAAATTAGTAATATTATCCGTGAACGTATTGAGCAATAT
AATAGAGAAGTAAAGATTGTAAATACCGGTACCGTACTGCAAGTAGGCGACGGCATTGCT
CGTATTTATGGTCTTGATGAAGTAATGGCGGGTGAATTAGTAGAATTTGAAGAGGGTACA
ATAGGGATTGCTCTGAATTTGGAATCAAATAATGTTGGTGTTGTATTAATGGGTGACGGT
TTGATGATACAAGAGGGAAGTTCTGTAAAAGCAACAGGAAGAATTGCTCAGATACCGGTG
AGTGAGGCTTATTTGGGTCGTGTTATAAATGCCCTGGCCAAACCTATTGATGGTCGAGGT
GAAATTTACGCTTCTGAATCTCGATTAATTGAATCTCCTGCTCCAGGTATTATTTCGAGA
CGTTCCGTATATGAGCCTCTTCAAACTGGACTTATTGCTATTGATTCGATGATCCCTATA
GGACGTGGTCAGCGAGAATTAATTATTGGGGACAGACAGACCGGTAAAACAGCAGTAGCC
ACGGATACTATTCTCAATCAACAAGGTCAAAATGTAATATGTGTTTATGTAGCTATTGGT
CAAAAAGCATCTTCTGTGGCTCAGGTAGTGAATACTCTCCAGGAAAGGGGAGCTATGGAA
TACACTATTGTGGTAGCTGAAACGGCGGATTCCCCAGCTACGTTACAATACCTCGCTCCT
TATACAGGAGCAGCTCTTGCTGAATATTTTATGTTTCGTGAACGACACACTTTAATCATT
TATGATGATCTCTCCAAACAAGCACAGGCTTATCGCCAAATGTCTCTTCTATTACGAAGA
CCACCCGGTCGTGAAGCTTATCCAGGAGATGTTTTTTATTTGCATTCACGCCTTTTAGAA
AGAGCTGCTAAATTAAGTTCTCTTTTAGGTGAAGGAAGTATGACTGCCTTACCAATAGTG
GAGACCCAGTCGGGAGATGTTTCGGCTTATATTCCTACTAATGTAATTTCCATTACAGAT
GGACAAATATTCTTATCAGCCGATCTATTCAATGCTGGAATCAGACCTGCTATTAATGTG
GGTATTTCTGTTTCCAGAGTAGGATCTGCAGCTCAAATTAAAGCCATGAAACAAGTAGCT
GGAAAATTAAAATTGGAATTAGCGCAATTCGCAGAATTAGAAGCCTTTGCACAATTCGCT
TCTGATCTCGATAAAGCTACCCAGAATCAATTGGCAAGAGGTCAACGATTACGTGAATTG
CTTAAACAATCCCAATCAGCCCCTCTCACGGTGGAAGAACAGATAATGACTATTTATACG
GGAACGAATGGTTATCTTGATTCATTAGAAATTGGACAGGTAAGGAAATTTCTCGTTGAG
TTACGTACTTACGTAAAAACGAATAAACCTCAATTCCAAGAAATTATATCTTCTAATAAA
ACATTTACTGAGGAAGCAGAAGCCCTTTTGAAAGAAGCTATCCAGGAACAGAAGGAACGC
TTTCTACTTCAGGAACAAGGATAGATGAGAATCAATCCTACTACTTCGGGTCCTGGAGTT
TCCACACTTGAAAAAAAAAACCTGGGACGTATCGCTCAAATCATTGGTCCGGTACTAGAT
GTAGCCTTTCCCCCGGGCAAGATGCCTAATATTTATAACGCTCTGGTAGTTAAAGGTCGA
GATACTATCGGTCAAGAAATTAATGTGACTTGTGAGGTACAGCAATTATTAGGAAATAAT
CGAGTTCGAGCTGTAGCTATGAGTGCTACAGATGGTCTAATGAGAGGAATGGAAGTGATT
GACACAGGAGCTCCTCTAAGTGTTCCAGTCGGCGGAGCGACTCTCGGCCGAATTTTCAAC
GTGCTTGGAGAACCTGTTGATGATTTAGGACCTGTAGATACTCGTACAACATCTCCTATT
CATAGATCTGCGCCCGCCTTTATACAGTTAGATACAAAATTATCTATTTTTGAAACAGGA
ATTAAAGTAGTAGATCTTTTAGCCCCTTATCGGCGTGGAGGAAAAATAGGACTATTCGGG
GGGGCTGGAGTGGGTAAAACAGTACTCATTATGGAATTGATCAACAACATTGCTAAAGCT
CATGGGGGGGTATCCGTATTTGGAGGAGTAGGTGAACGTACTCGTGAAGGAAATGATCTT
TACATGGAAATGAAAGAATCGGGAGTAATTAATGAACAAAATATTGCAGAATCTAAGGTG
GCTCTAGTCTACGGTCAGATGAATGAACCCCCCGGAGCTCGTATGAGAGTTGGTTTGACT
GCCCTAACTATGGCGGAATATTTCCGAGATGTTAATGAACAAGACGTACTTCTATTTATC
GACAATATATTCCGTTTCGTCCAAGCAGGATCTGAGGTATCCGCCTTATTGGGTAGAATG
CCTTCTGCTGTGGGTTATCAACCCACCCTTAGTACCGAAATGGGTACTTTACAAGAAAGA
ATTACTTCTACCAAAGAGGGATCCATAACTTCTATTCAAGCAGTTTATGTACCTGCGGAC
GATTTAACCGACCCTGCTCCTGCCACGACATTTGCACATTTAGATGCTACGACCGTACTA
TCAAGAGGATTAGCTGCTAAAGGTATCTATCCAGCAGTAGATCCTTTAGATTCAACGTCA
ACTATGCTCCAACCTCGAATCGTTGGTGAGGAACATTATGAAACTGCGCAAAGAGTTAAG
CAAACTTTACAACGTTACAAAGAACTTCAGGACATTATAGCTATCCTTGGGTTGGACGAA
TTATCCGAAGAGGATCGCTTAACCGTAGCAAGAGCACGAAAAATTGAGCGTTTCTTATCC
CAACCCTTTTTCGTAGCAGAAGTATTTACCGGTTCCCCGGGGAAATATGTTGGTCTAGCA
GAAACAATTAGAGGGTTTAAATTGATCCTTTCCGGAGAATTAGATGGTCTTCCTGAACAA
GCCTTTTATTTGGTAGGTAACATCGATGAAGCTACTGCGAAGGCTACGAACTTAGAAATG
GAGAGTAAATTGAAGAAATGAATGACCTTAAATCTTTGTGTACTAACCCCTAATCGAATT
GTTTGGGATTCAGAAGTGAAAGAAATCATTTTATCTACTAATACTGGACAAATTGGCGTA
TTACCAAATCACGCGCCTATTGCCACAGCTGTAGATATAGGTATTTTGAGAATACGC---
CTTAACGACCAATGGTTAACAATGGCTCTGATGGGTGGTTTTGCTAGAATAGGCAATAAT
GAGATCACTATTTTAGTAAATGACGCGGAAAAGGGTAGTGATATTGATCCACAAGAAGCT
CAGGAAACTCTTGAACTAGCGGAAGCTAACTTAAGAAAAGCT------GAAGGTAAG---
AGACAAACAATTGAGGCAAATCTAGCTCTC------AGACGAGCTAGGACACGAGTCGAG
GCTATCAATGCAATTTCATAAATGAAAAATGTAACCGATTCTTTCGTTTCCTTGGGTCAC
TGGCCATCGGCCGGGAGTTTCGGATTTAATACCGATATTTTAGCAACAAATCCAATAAAT
CTAAGTGTAGTCCTTGGTGTATTGATCTTTTTTGGAAAGGGAGTGTATAATCTACTTTCA
TTAAGCGATTTATTAGATAATCGAAAACAGAGGATCTTGAATACTATTCGAAATTCAGAA
GAATTACGCGGCGGGGCCATTGAACAGCTGGAAAAAGCCCGGGCCCGTTTACGGAAAGTG
GAAATGGAAGCGGAGCAGTTTCGAGTGAATGGATACTCTGAGATAGAACAAGAAAAGTTG
AATCTGATTAATTCAACTTATAAGACCTTGGAACAATTAGAAAATTACAAAAACGAAACT
ATTCATTTTGAACAGCAAAGAGCGATTAATCAAGTCCGACAACGGGTTTTCCAACAAGCC
TTACAAGGAGCTCTAGGAACTCTGAATAGTTGTTTGAACAACGAGTTCCATTTACGTACT
ATCAGTGCTAATATTGGCATGTTTGGGGCGATGAAAGAAATAACTGATTAGATGAATCCA
CTGATTTCTGCCGCTTCCGTTATTGCTGCTGGGTTAGCTGTCGGGCTTGCTTCTATTGGA
CCTGGAGTTGGTCAAGGTACTGCTGCGGGCCAAGCTGTAGAAGGTATTGCAAGACAGCCC
GAGGCGGAGGGAAAAATACGAGGTACTTTATTGCTTAGTCTGGCTTTTATGGAAGCGTTA
ACAATTTATGGATTGGTTGTAGCCTTAGCGCTTTTATTTGCGAATCCCTTTGTGTAAATG
AATGTTTTATCA------TGTTCCACCAACACACTAAAAGGGTTA---TACGATATATCG
GGTGTGGAAGTAGGCCAACATTTCTATTGGCAAATAGGAGGTTTTCAAGTCCATGGCCAA
GTCCTTATTACTTCTTGGGTTGTAATTGCTATCTTATTAGGTTCCGCCAGTATAGCTGTT
CGGAATCCACAAACCATTCCGAATGACAGTCAGAATTTCTTCGAATATGTCCTTGAATTC
ATTCGAGACGTTAGCAAAACTCAGATTGGAGAAGAATATGGTCCATGGGTTCCTTTTATT
GGAACTATGTTCCTATTTATTTTTGTTTCGAATTGGTCAGGGGCTCTTTTACCATGGAAA
ATCATAGAGTTACCTCATGGGGAATTAGCCGCACCCACGAATGATATAAATACTACCGTT
GCTTTAGCTTTACTCACGTCAGTAGCATATTTCTATGCAGGTCTTACCAAAAAAGGATTA
AGTTATTTCAGTAAATACATTCAACCAACTCCAATCCTTTTACCCATTAACATCTTAGAA
GATTTCACAAAACCTTTATCACTTAGTTTTCGACTTTTCGGAAATATATTAGCCGATGAA
TTAGTAGTTGTTGTTCTTGTTTCTTTAGTACCTTTAGTGGTTCCTATACCTGTTATGTTC
CTTGGATTATTTACAAGTGGTATTCAAGCTCTTATTTTTGCAACTTTAGCCGCGGCTTAT
ATAGGCGAATCCATGGAGGGTCATCATTGAATGATATTTTCCACCTTAGAACATATATTA
ACTCATATATCCTTTTCGATCGTTTCAATAGTAATTACTATTTTTTTGATAAGCTTATCG
GTCGATGAAATTGTAGGACTATATGATTCGTCAGAAAAAGGCATGATAACTACTTTTTTC
TGTATAACAGGATTATTAGTCACTCGTTGGATTTATTCGGGACATTTCCCGTTAAGTGAT
TTATATGAATCATTAATTTTTCTTTCATGGAGTTTCTCCGTTATTCATATGGTTCCGTAT
TTTAAAAAACATAAAAAT------TATTTAAGCGCAATAACCGCGCCAAGTACTATTTTT
ACCCAAGGTTTTGCTACTTCGGGTCTTTTAACTGAAATGCATCAATACGAAATAGTAGTA
CCTGCTCTCCAATCCCAATGGTTAATGATGCATGTAAGTATGATGATATTGGGCTACGCA
GCTCTTTTATGTGGATCATTATTATCAGTAGCTCTCTTAGTCATTACATTGCGAAAAGCC
ATAAGGATTTTTAGTAAAAAAAACAATTTTTTAAATGAGTCATTTTCCTTTGTCGAGATC
CAATACATGAATGAAAGAAGCAATGTTTTACTAAACACTTCTTTTTGTTCTTCTCGAAAT
TATTACAGGGCTCAACTGATTCAACAATTAGATCAGTGGAGTTATCGTATTATTAGTCTA
GGGTTTATCTTTTTAACCATAGGTATTCTTTCGGGAGCAGTATGGGCTAATGAGGCATGG
GGGTCATATTGGAATTGGGACCCAAAGGAAACTTGGGCATTTATTACTTGGACCCTATTT
GCGATTTATTTACATACTCGAACAAATAAAAATGGGGAAAGTTTAAATTGCGCAATTGTG
GCTTCTATAGGCTTTCTTATAATTTGGATATGCTATTTTGGGGTCAATTTATTAGGAATA
GGATTACATAGTTATGGTTCATTTAATTTACATTAA------------ATGGTAAAAAAG
AAAGCATTTCTTCCTCTTCTATATCTTGCATCTATAGTATTTTTGCCCTGGTGGATCTCT
CTCTCATTTAATAAAAGTCTTGAATTTTGGATTACTAATTGGTGGAATACTAGGCAATCC
GAAACTTTTTTGACTGATATTCAAGAA---------AAGAGTATTCTAGAACAATTCATA
GAATTGGAAGAACTCTTACTCTTGGACGAAATGATAAAAGAATACCCGGAAACACATCTA
CAAACACTTCGTATAGGAATCCACAAAGAAACGATCCAATTGATCAAGATGCACAATGAG
GATCATATCCATATGATTTTGCACTTATCGACAAATATAACCTCTTTCATTATTTTAAGT
GGTTATTCTATTCTGGGTAATGAAGAACTTGCTATTCTTAACTCTTGGGTTCAAGAATTC
CTATATAACTTAAGTGACACAATAAAAGCTTTTTCTATTCTTTTATTAACTGATTTATGT
ATCGGATTCCATTCGCCCCATGGTTGGGAACTAATGATTGGCTATGTCTACAAAGATTTT
GGATTTGTT------CACAACGATCAAATTATATCGGGTCTTGTTTCTACTTTTCCAGTC
ATTCTGGATACAATTTTTAAATATTTGATCTTCCATTATTTAAATCGTATATCTCCATCA
CTTGTAGTGATTTATCATTCAATGAATGAC---------TGAATGGAGGAATTTCAAGGA
TATTTAGAACTAGATAGATCTAGACAACATGACTTCCTATACCCACTTCTTTTTCGAGAG
TATATTTATGCACTTACTCATGATCATGGT---TTAAATAAATCG------ATTTTGTTC
GAAAAT---GCAGGTTATGACAATAAATCTAGTTCAATAATTGTGAAACGTTTAATTACT
CGAATGTATCAACAGAATCCTTTGATTTTTTCAGCTAATGATTCTATCCAAAAT------
CCATTTTTGGGGCAA------AACAATAATTTTTATTCGCAAATTATCTCCGAGGGATTT
GCAGTCATTGTGGAAATTCCA------TTTTCCCTAAGATTAGTATCTTCC------TTA
GAA---AGGAAAGAA------ATAGCAAAATCTCATAAATTACGATCAATTCATTCCATA
TTTCCTTTTTTAGAGGAAAAATTTTCACATTTAGATTATGTGTCGGACGTACTAATACCA
TATCACATCCATCTAGAAATCTTGGTTCAAACCCTTCGCTACTGGGTGAACGATGCCTCT
TCTTTGCATTTATTACGTTTCTTTCTCCACGAGTAT------TGGAATAGTCTTATTACT
CAAAAGAAATATATTACCATTTTTTCAAAAGGTAATCCAAGATTATTCTTGTTCCTATAT
AATTCTCATATATGTGAATACGAATACATCTTTCTTTTTCTCCTTAATCAATCTTCTCAT
TTACGGTCAACATCTTCTGGAATCTTTTTTGAGCGAATATATTTCTATGTAAAAATAGAA
CATTTTGTCAAAGTCTTCTTTGATAATGATTTTCAG------TGCATCCTATGGTTCTTC
AAAGATCCTTTCATGCATTATGTTCGATATCAAGGAAAATCAATTCTGGCTTCAAAAGAT
ACGCCTCTTCTGATGAAGAAATGGAAATATTACCTTGTTAATTTATGGCAATATCATTTT
TACGCCTGGTTTCAACCAGGAAGGATCGATATAAACCAATTATGCAAGTATTCTCTTGAC
TTTTTGGGCTATCGTTCAAGCGTGCGACTAAATTCTTCAGTGGTACGAAGTCAAATGCTA
GAAAATTCATTTCTAATAAATAATGCTATGAAGAAGTTCGAGACAATAGTTCCAATTATT
CCTCTGATTGGATCATTGTCTAAAGCGAATTTTTGTAACACATTAGGGCATCCCATTAGT
AAACCGACCCGGACTGATTCATCAGATTCTGATATTATCGACCGTTTTTTGCGTATATGC
AGAAATCTTTCTCATTATCACAGCGGATCCTCAAAAAAAAAGAGTTTATATCGAGTAAAA
TATATACTTCGACTTTCTTGTGTTAAAACTTTGTCTCGTAAACACAAAAAGACTGTACGC
ACTTTTTTAAAAAGATTAGGTTCGGAATTTTTGGAAGAATTCCTTACGGAGGAAGAAGTT
GTTCTTTCTTTGATCTTCCCAAGAACTTATTCTACTTCACTAAGGTTA---TATAGAGGG
CGGATTTGGTATTTGGATATTACTTCTATCAATGAT---------CTAGTCAAT------
---------------------TAGATGATAATTGATACAACAGAAGTACAAGATATAAAT
TCTTTTTCTAGATTGGAATCT------TTAAAAGAAGTCTATGGAATCATAGGGATGTTT
TTACCTATTTTGACTCTTGTATTGGGAATCACAATAGGTGTACTCGTAATTGTGTGGTTA
GAAAGAGAAATATCCGCAGGAATACAACAACGTATTGGTCCCGAATACGCCGGTCCTTTG
GGAATTCTTCAAGCTTTAGCAGATGGGACAAAACTGATTTTCAAAGAGAATCTTTTTCCA
TCTCGCGGAGATACTCGTTTATTCAGTATAGGACCATCCATAGCAGTTATATCGATTTTA
CTAAGTTATTCAGTAATTCCTTTTAGTTATCACCTTGTTTTATCTGATCTCAATATCGGT
GTTTTTTTATGGATTGCCATTTCCAGTATTGCTCCCATTGGACTTCTTATGTCAGGATAT
GGATCAAATAATAAATATTCTTTTTTAGGTGGTCTACGAGCCGCTGCTCAATCGATTAGT
TATGAAATACCATTAACT---CTTTGTGTGTTATCAATATCTCTATTATCTAACAGTTCA
AGTACAGTTGATATAGTTGAGGCCCAGTCCAAATATGGTTTTTGGGGATGGAATTTGTGG
CGTCAACCTATAGGGTTTTTCGTTTTTCTAATTTCTTCCCTAGCAGAATGTGAGAGATTA
CCTTTCGATTTACCAGAAGCAGAAGAAGAATTAGTAGCAGGTTATCAAACCGAATATTCG
GGTATCAAATTTGGGTTATTTTACGTTGCTTCCTATCTAAATCTATTAGTTTCTTCGTTA
TTTGTAACAGTTCTTTACTTAGGGGGTTGGAATATCTCTATTCCTTACATA---TTCGTT
CCC------GAGCTATTTGAAATAAATAAAGTAGGTAGAGTCTTTGGAACGACAATTGGT
ATTTTTATTACATTAGCTAAAACTTATTTGTTCTTGTTTATTTCTATCACAACAAGATGG
ACTTTACCTAGACTAAGAATAGACCAATTATTAAATCTTGGATGGAAATTTCTTTTACCC
ATTTCTCTCGGTAATCTATTATTAACAACTTCTTTCCAACTCCTTTCATTG---TAAATG
ATCTGGCATGTACAGAATGAAAACCTCATTCTCGATTCTACGAGAATTTTTATGAAAGCC
TTTCATTTGCTTCTCTTCGATGGAAGTTTTATTTTCCCAGAATGTATCCTAATTTTTGGC
CTAATTCTTCTTCTGATGATCGATTCAACCTCTGATCAAAAAGATATACCTTGGTTCTAT
TTCATCTCTTCAACAAGTTTAGTAATGAGCATAACGGCCCTATTGTTCCGATGGAGAGAA
GAACCTATGATTATCTTTTCAGGAAATTTCCAAACGAACAATTTCAACGAAATCTTTCAA
TTTCTTATTTTACTATGTTCAACTCTATGTATTCCTCTATCCGTAGAGTACATTGAATGT
ACAGAAATGGCTATCACAGAGTTTCTCTTATTTGTATTAACAGCTACTCTAGGAGGAATG
TTTTTATGCGGTGCTAACGATTTAATAACTATCTTTGTAGCTCCAGAATGTTTCAGTTTA
TGCTCCTACCTATTATCTGGATATACCAAGAAGGATGTACGGTCTAATGAGGCTACTATG
AAATATTTACTCATGGGTGGGGCAAGCTCTTCTATTCTGGTTCATGGTTTCTCTTGGCTA
TATGGTTCATCCGGGGGAGAGATCGAGCTTCAAGAAATAGTGAATGGTCTTATCAATACA
CAAATGTATAACTCCCCAGGAATTTTAATTGCGCTTCTATTCATCACTGTAGGAATTGGG
TTCAAGCTTTCCCTAGCCCCTTCTCATCAATGGACTCCTGACGTATACGAAGGATCTCCC
ACTCCAGTCGTTGCTTTTCTTTCTGTTACTTCGAAAGTAGCTGCTTCAGCTTCAGCCACT
CGAATTTTCGATATTCCTTTTTATTTCTCATCAAACGAATGGCATCTTCTTCTGGAAATC
CTAGCTATTCTTAGCATGATATTGGGGAATCTCATTGCTATTACTCAAACAAGCATGAAA
CGTATGCTTGCATATTCGTCCATAGGTCAAATCGGATATGTAATTATTGGAATAATTGTT
GGAGACTCAAATGGTGGATATGCGAGCATGATAACTTATATGCTGTTCTATATCTCCATG
AATCTAGGAACTTTTGCTTGCATTGTATTATTTGGTCTACGTACCGGAACTGATAACATT
CGAGATTATGCAGGATTATACACGAAAGATCCTTTTTTGGCTCTCTCTTTAGCCCTATGT
CTCTTATCCCTAGGAGGTCTTCCTCCACTAGCAGGTTTTTTCGGAAAACTCCATTTATTC
TGGTGTGGATGGCAGGCAGGCCTATACTTCTTGGTTTCAATAGGACTCCTTACGAGCGTT
ATTTCTATCTACTATTATCTAAAAATAATCAAGTTATTAATGACTGGACGAAACCAAGAA
ATAACACCTCACGTGCGAAATTATAGAAGATCCCCTTTAAGATCAAACAATTCCATCGAA
TTGAGTATGATTGTATGTGTGATAGCATCTACTATACCAGGAATATCAATGAACCCGATT
ATTGCAATTGCTCAGGATACCCTTTTTTAGATGTTTCTTCTTTACGAATATGATATTTTC
TGGGCATTTCTAATAATATCAAGTGTTATTCCTATTTTGGCATTTCTAATTTCCGGAATT
TTAGCCCCGATTAGCAAAGGGCCAGAGAAACTTTCGAGTTATGAATCAGGTATAGAACCA
ATGGGCGATGCTTGGTTACAATTTAGAATCCGTTATTATATGTTTGCTCTAGTTTTTGTT
GTTTTTGATGTTGAAACGGTTTTTCTTTATCCATGGGCAATGAGTTTCGATGTATTGGGG
GTATCCGTATTTATAGAAGCTTTAATTTTCGTGCTTATCCTAATTGTTGGTTTAGTTTAT
GCATGGCGAAAAGGAGCATTGGAATGGTCTTAG---------------------------
---------ACGAATTATTTTCCTTGGTTAACAATAATTGTACTTTTGCCGATATTCGCA
GGTTCTTTAATTTTCTTTCTACCTCATAGAGGAAATAAGGTAATACGGTGGTATACTATA
TGCATATCTACTTTAGAGCTCCTTTTAACTACCTATACATTCTGTTATCATTTCCAATTG
AACGATCCATTAACCCAATTAACAGAGGATTATAAATGGATTAATTTTTTTGATTTTTAC
TGGAGATTGGGAATAGATGGACTTTCTATAGGACCTATTTTACTGACGGGATTTATCACC
ACTTTAGCTACTTTAGCGGCTCGGCCAGTTACTCGAGATTCCCGATTATTCCATTTCCTG
ATGTTAGCAATGTACAGCGGTCAAATAGGATCATTTTCTTCTCGAGACCTTTTACTTTTT
TTCATCATGTGGGAGTTAGAATTAATTCCCGTTTATCTACTTCTATCGATGTGGGGGGGA
AAGAAACGTCTGTATTCCGCTACAAAATTTATTTTGTACACTGTGGGAGGTTCCATTTTT
CTATTAATAGGGGTTCTGGGTATTGGTTTATATGGTTCCAACGAACCAACATTAAATTTG
GAAACATTAGCTAATCAATCGTATCCGGTGGCGCTGGAAATAATATTCTATATTGGATTT
CTTATTGCTTTTGCTGTTAAATTACCGATTATACCCTTACATACATGGTTACCAGACACC
CATGGAGAGGCACATTATAGTACTTGTATGCTTTTAGCCGGAATTTTATTAAAAATGGGA
GCATATGGGTTGGTTCGGATCAATATGGAATTATTACCTCATGCTCATTCTATATTTTCT
CCCTGGTTGATTATAGTAGGCGCAATCCAAATAATCTATGCAGCTTTAACATCTCCTGGT
CAACGTAATTTAAAAAAAAGAATAGCCTATTCCTCTGTATCTCATATGGGTTTCATAATT
ATTGGAATTGGCTCGATAACTGATACGGGACTCAATGGAGCCATTTTACAAATAATCTCT
CATGGATTTATCGGCGCTGCTCTTTTTTTCTTGGCAGGAACGAGTTATGATAGAATACGT
CTTGTTTATCTCGACGAAATGGGTGGAATGGCTATCCACCTTCCAAAAATATTCACGATG
TTTAGTATCTTATCAATGGCTTCCCTTGCATTACCGGGTATGAGTAGTTTTCTTGCAGAA
TTGATAGTATTTTTTGGAATAATTACCAGCCAACAATATCTTTTAATGCCAAAAATACTA
ATTACTTTTGTAATGGCAATTGGAATGATATTAACTCCTATTTATTTATTATCTATGTTA
CGCCAAATGTTCTATGGATACAAGTTATTTAATGTT---CCAAACTCTTATTTTTTTGAT
TTTGGGCCGCGAGAGTTATTTGTTTCCATCTCTATTCTTCTACCAATAATAGCTATTGGT
ATTTATCCAGATTTCGTTCTTTCACTATCTGTTGACAAAGTCGAAGCTATTATATCTAAT
TAT------------TTTTATCAATAGATGATACTCGAACATGTACTTGTTTTGAGTGCC
TATTTATTTTCTATTGGTATCTATGGATTGATCACGAGTCGAAATATGGTTAGGGCCCTT
ATGTGTCTTGAACTTATCCTCAATGCGGTTAATATAAATTTCGTAACATTTTCAGATTTT
TTTGATAGTCGACAATTAAAAGGAGATATTTTCTCCATTTTTGTTATAGCTATTGCAGCC
GCCGAAGCAGCTATTGGTTTAGCTATTGTTTCATCGATTTATCGTAACAGAAAATCAACT
CGTATCAATCAATCGAATTTGTTGAATAAATGA------ATGGAATATACATATCAATAT
TCATGGATTATCCCCTTCATTCCACTTCCAATTCCTATGTTAATAGGAGTGGGACTTCTA
CTTTTTCCAACGGCAACAAAAAATCTTCGCCGTATGTGGGCTTTTCTTAGTATTTTCTTG
TTAAGTATAGTTATGATACTTTCGGTCTATCTATCTATTCAACAAATAAATAGAAGTTTT
ATCTATCAATATGTATGGTCTTGGACCATTAATAATGATTTTTCTTTAGAGTTCGGTCAC
TTAATAGATCCACTTACTTCTATTATGTTAATATTAATTACTACTGTTGGAATTTTGGTT
CTTTTTTATAGTGACAATTATATGTCTCATGATCAAGGATATTTGAGATTTTTTGCTTAT
ATGAGTTTTTTCAATACTTCCATGTTGGGATTAGTTACTAGTTCGAATTTGATACAAATT
TATATTTTTTGGGAATTAGTTGGAATGTGTTCTTATCTATTAATAGGTTTTTGGTTCACA
CGACCTAGTGCGGCGACTGCTTGTCAAAAAGCGTTTGTAACAAATCGTGTAGGCGATTTT
GGTTTATTATTAGGAATTTTAGGTCTTTATTGGATAACCGGTAGTTTTGAATTTCGGGAT
TTGTTCCAAATATTGAATAACTTGATT---TATAATAATGAGGTTCCTTTTTTATTTCTT
ACTTTGTGTGCCTTTCTTTTATTTGCAGGTGCAGTTGCGAAATCGGCACAATTCCCCCTT
CATGTATGGTTACCTGATGCCATGGAAGGCCCTACTCCCATTTCGGCTCTTATACATGCC
GCTACGATGGTAGCAGCGGGCATTTTTCTTGTAGCTCGACTTCTTCCTCTTTTTATAATC
ATACCTTACATAATGAATTTCATATCTTTAATAGGTATAATAACAGTATTATTAGGAGCT
ACTTTAGCTCTTGCTCAAAAAGATATTAAAATAGGTTTAGCTTATTCTACAATGTCTCAA
TTGGGTTATATGATGTTAGCTCTAGGTATGGGATCTTATCGATCCGCTTTCTTTCATTTG
ATTACTCATGCTTATTCGAAAGCGTTGTTGTTTTTAGGATCCGGATCAATTATTCATTCT
ATGGAAGCTATTGTTGGATATTCTCCAGATAAAAGTCAGAATATGGTTCTTATGGGAGGT
TTAAAAAAGCATGTACCAATTACAAAAACTGCTTTTTTAGTAGGTACACTTTCTCTTTGT
GGTATTCCCCCCCTTGCTTGTTTTTGGTCCAAAGATGAAATTCTTAATGATAGTTGGTTG
TATTCACCTATTTTCGCAATAATAGCTTGTTCCACAGCAGGATTAACCGCATTTTATATG
TTTCGGATCTATTTACTTACTTTTGAGGGACATTTCAATGTTCATTTTCAAAATTACAGT
GGTCAAAAAAGTAGTTCCTACTATTCAATATCTTTATGGGGAAAA---GAAGTACCAAAA
ACGATTCAAAATAAAAACAATTTTTGTTTATTAAGTTTA------TTGACAATGAATAAT
AGTGAAAGGGCTTCTTTTTTTTCGAATAAGACATATCAAATTGAT------GGTAATGGA
AAAAACAGGATACGCCCTTTTATTACTATTACTCATTTTGTCACTAAAAATACTTTCTCT
TATCCTCATGAATTGGACAATACCATGTTATTTTCTATGGTTATATTAGTGCTATTTACT
TTCTTTGTTGGAGTCGTAGGAATTCCCTTTGCTTTTAATCAAGAAGGAATTCATTTGGAT
ATATTATCTAAATTGTTAAATCCGTCTATAAACCTTTTACATCCGAACTCAAATAATTCT
GTGGATTGGTATGAATTTGTGACAAATGCAAGTTTTTCTGTCAGTATAGCTTTTTTCGGA
ATATTTATAGCGTCTTTTTTATATAAGCCTATTTATTCATCTTTACAAAATTTGAACTTA
CTAAATTCGTTTTCTAAAAGAGGTCCTAATAGAATTTTAGGGGACAGAATAAGAAATGTG
ATATATGATTGGTCATATAATCGTGGTTACATAGATGCTTTTTATACAATATCCTTAACT
CAGGGTATAAGAGGACTAACTGAACTAATTCATTTTTTGGATAGACGAGTAATTGATGGA
ATTACGAATGGTTTTGGTCTTACAAGTTTCTTTTTCGGAGAAGGTATCAAATATGTA---
GGGGTCGGTCGCATCTCTTCTTATCTCTTATTGTATTTATTGTTTGTATTAATTTTTTTA
TTAATTTATTCTTTTTTTTTCTCATTTTCTTTTTTCTTTTCCTCGGTA------------
------------------------------------------------------------
---------------------------------------TAAATGGATTTGCCTGGACCA
ATACATGATTTTCTTTTAGTTTTTCTGGGATCAGGTCTTATATTAGGAAGTCTAGGAGTG
GTATTACTTACCAATCCAATTTATTCTGCCTTTTCCTTGGGATTGGTTCTTGTTTGTATA
TCCTTATTTTATATTCTATCAAACTCCCATTTTGTAGCGGCTGCGCAGCTCCTTATTTAT
GTAGGAGCTATAAACGTTTTAATTCTATTTGCTGTGATGTTCATGAATGGTTCAGAATAT
------TACAAAGATTTGAATCTTTGGACTGTTGGAGATGGGATTACTTCGTTGGTTTGT
ACAAGTATTTTGGTTTCACTAATGACTACTATTTTAGATACGTCTTGGTACGGGATTATC
TGGACGACAAAGTCAAACCAGATTATCGAGCAAGATTTGATAGGTAATAGTCAACAAATC
GGAATTCATTTATCAACAGATTTTTTTCTTCCATTTGAACTCATTTCCATAATTCTTTTA
GTTGCTTTGATAGGTGCAATTGCTGTTGCTCGTCAATGAATGAATGTAACAACTACAAGA
AAAGACCTCATGATAGTCAATATGGGACCTCACCACCCATCAATGCATGGTGTTCTTCGG
CTCATCCTTACTCTAGATGGTGAAGATGTTATTGATTGTGAACCAATATTGGGTTATTTA
CACAGAGGAATGGAAAAAATTGCGGAAAATCGAACAGTTATACAATATCTACCTTATGTA
ACACGTTGGGATTATTTAGCTACTATGTTCACAGAAGCAATAACCGTAAATGGACCAGAA
CAGTTGGGAAATATTCAAGTACCTAAAAGAGCCAGTTATATCAGAGTAATTATGTTAGAG
TTGAGTCGTATAGCTTCTCATCTGTTATGGCTTGGCCCCTTTATGGCAGATATTGGTGCA
CAGACTCCTTTTTTCTATATTTTCAGAGAAAGAGAATTAGTATATGATCTATTCGAAGCT
GCCACCGGTATGAGAATGATGCATAATTATTTTCGTATCGGAGGAGTAGCGGCCGATCTA
CCTTATGGATGGATAGATAAATGTTTGGATTTCTGTGATTATTTTTTAACAGCGGTTTCG
GAATATCAAAAACTTATTACGCGAAATCCTATTTTTTTAGAACGAGTTGAGGGAGTAGGC
ATTATTGGTCCAGAAGAAGCAATAAATTGGGGTTTATCGGGACCAATGCTACGAGCTTCC
GGAATCCAATGGGATCTTCGTAAAGTTGATCATTATGAATGTTACGACGAATTGGATTGG
GAAATCCATTGGCAAAAAGAAGGAGATTCATTAGCTCGCTATTTAGTCCGAATCGGTGAA
ATGACGGAATCTATAAAAATTATTCAACAAGCTCTGGAAGGAATTCCAGGGGGGCCCTAT
GAGAATTTAGAAACCCGGTGCTTTGCTAGAGAAAGGGATCCGGAATGGAATGATTTTGAA
TATCGATTCATTAGTAAAAAACCTTCTCCTACTTTTGAATTGCCGAAGCAAGAACTTTAT
GTAAGAGTTGAAGCTCCAAAGGGAGAATTGGGAATTTTTTTAATAGGAGATCAGAGTGGT
TTTCCTTGGAGGTGGAAAATTCGTCCACCTGGTTTTATCAATTTGCAAATTCTTCCTCAG
TTAGTTAAAAGAATGAAATTGGCCGATATTATGACAATACTAGGTAGCATAGATATCATT
ATGGGAGAAGTTGATCGTTAAATGTTCCCTATGGTAACTGGGTTCATGAATTACGGCCAA
CAAACAGTACGAGCTGCAAGGTACATTGGTCAAGGGTTCATGATTACCTTATCCCACGCA
AATCGTTTACCTGTAACTATTCAATATCCTTATGAAAAATTAATTACATCCGAGCGTTTC
CGCGGCCGAATCCATTTTGAATTTGATAAATGTATTGCTTGTGAAGTATGTGTTCGTGTA
TGTCCTATAGATCTACCTGTTGTTGATTGGAAATTGGAAACTGGTATACGAAAGAAACGC
TTGCTTAATTACAGTATTGATTTCGGAATTTGTATTTTTTGTGGTAACTGTGTTGAGTAT
TGTCCAACAAATTGTTTATCAATGACTGAAGAATATGAACTTTCTACTTATGATCGTCAC
GAATTGAATTATAATCAAATCGCTTTGGGTCGTTTACCAATGTCAGTAATTAACGATTAT
ACAATTCGAACAATTTCGAATTCGCCTCAAATA---------------------ATAATA
AAA------TAAATGCAGGGTCCTTTGTCTGCTTGGCTAGTCAAGCATGGACTAGTTCAT
AGATCTTTGGGCTTCGATTATCAAGGAATAGAGACTTTACAAATAAAGCCTGAGGATTGG
CATTCCATTGCTGTCATTTTATATGTATATGGTTACAATTATCTACGTTCCCAATGTGCT
TATGATGTAGCACCCGGTGGACTGTTAGCTAGTGTGTATCATCTTACGAGAATAGAGTAT
GGTGTAGATCAACCGGAAGAGGTATGCATAAAAGTATTTGCCCCGAGGAGTAATCCTCGA
ATTCCGTCTGTTTTCTGGATTTGGAAAAGTGCGGATTTTCAAGAACGGGAATCTTATGAT
ATGTTGGGAATCTGTTATGATACTCATCCACGACTTAAACGTATCTTAATGCCTGAAAGT
TGGATAGGATGGCCCTTACGTAAGGATTATATTGCCCCTAATTTTTATGAAATACAAGAT
GCTCATTGA---------------------------------------------------
------------------------------------------------------------
------------------------------------------------------------
---------ATGAATTCCATAGAATTTCCCTTACTTGCT------CGAACAACCCAAAAT
TCAGTTATTTCAACTACATTAAATGATCTTTCAAATTGGTCAAGGCTCTCTAGTTTATGG
CCGCTTCTTTATGGTACCAGTTGTTGCTTCATTGAATTTGCTTCATTAATAGGCTCACGA
TTCGACTTTGATCGTTATGGACTGGTACCAAGATCGAGTCCTAGACAGGCAGACCTCATT
TTAACAGCCGGCACAGTAACAATGAAAATGGCTCCTTCTTTAGTGAGATTATATGAACAA
ATGCCTGAACCAAAATATGTTATTGCTATGGGAGCATGTACAATTACAGGGGGGATGTTC
AGTACCGATTCGTATAGTACTGTTCGGGGAGTCGATAAGCTAATTCCTGTAGATGTCTAT
TTGCCAGGCTGTCCGCCTAAACCAGAGGCAGTTATAGATGCTATAACAAAACTTCGTAAG
AAAATAGCTAGAGAAATCTATGAAGAGCGAATT------AGGTCTCAAGAAGAAAATCGG
TGTTTTACTACCAATCACAAGTTTCATGTTGGACGCAGTATTCATAATGGAAATTATGAT
CAAGGATTACTCTATCAATCACCATCTACTTCAGAGATACCTCCTGAAACATTTTTCAAA
TACAAAAGTTCAGTA------TCTTCCCACGAATTAGTGAATTAGATGCAAACTAAAAAC
ACCTTTTCTTGGATCAAGAAAGAAATTATTCGATCTATTTCCGTATCGCTGATGATATAT
ATCATAGCTCGGACATCCATTTCAAATGCATATCCCATTTTTGCACAGCAGGGTTATGAA
AATCCACGAGAAGCGACCGGGCGTATTGTATGTGCCAATTGCCATTTAGCTAATAAGCCC
GTGGATATTGAGGTTCCGCAAGCGGTACTTCCTGATACTGTATTTGAAGCAGTTGTTCGA
ATTCCTTATGATATGCAAGTTAAACAAGTTCTTGCTAATGGTAAAAGGGGAGGTTTGAAT
GTGGGGGCTGTTCTTATTTTACCTGAGGGGTTTGAATTAGCGCCTCCCGATCGTATTTCG
CCCGAGATGAAAGAAAAGATAGGCAATCTGTCTTTTCAGAGCTATCGCCCCAATAAAAAA
AATATTCTTGTGATAGGTCCTGTTTCTGGTCAGAAATATAGTGAAGTCACCTTTCCTATT
CTTTCCCCGGACCCCGCTACTAATAAAAATGTTCACTTCTTAAAATATCCCATATATGTA
GGCGGGAACAGAGGAAGGGGTCAGATTTATCCCGATGGGAACAAGAGTAACAATACAGTT
TATAATGCTACAGCGGCTGGTGTAGTAAGTAAAATCATACGAAAAGAAAAAGGGGGGTAC
GAAATAACCATATCGGATGCGTCAGATGAACGTCAAGTGGTTGATATTATTCCACCGGGG
CCAGAACTTCTTGTTTCCGAAGGCGAATCTATCAAACTTGATCAGCCATTAACGAGTAAT
CCTAATGTGGGTGGATTTGGTCAAGGAGATGCGGAAATAGTACTTCAAGATCCATTCCGT
GTCCAAGGCCTTTTGTTCTTCTTGGCATCTGTTATTTTGGCACAAATATTTTTGGTTCTT
AAGAAGAAACAGTTTGAGAAGGTTCAATTGTCCGAAATGAATTTCTAG------------
---ATGAGTAAAGTCTATGATTGGTTTGAAGAACGTCTCGAGATTCAGGCGATTGCAGAT
GATATAACTAGTAAATATGTTCCTCCTCATGTCAACATATTTTATTGTCTAGGAGGAATT
ACGCTTACTTGTTTTTTAGTACAAGTAGCTACGGGGTTTGCTATGACTTTTTACTACCGT
CCAACTGTTACTGAGGCTTTTGCTTCTGTTCAATACATAATGACTGAAGCTAACTTTGGT
TGGTTAATTCGATCAGTTCATCGATGGTCGGCAAGTATGATGGTCCTAATGATGATCCTG
CACGTATTTCGTGTGTATCTCACTGGTGGTTTTAAAAAACCTCGCGAATTAACTTGGGTT
ACAGGTGTGGTTCTGGCTGTATTGACCGCATCCTTTGGTGTAACTGGTTATTCCTTACCT
TGGGACCAAATTGGTTATTGGGCAGTCAAAATTGTAACAGGTGTACCGGAAGCTATTCCT
GTAATAGGATCCCCCTTAGTAGAGTTATTACGCGGAAGTGCTAGTGTGGGACAATCCACT
TTGACTCGTTTTTATAGTTTACACACTTTTGTATTACCTCTTCTTACTGCCGTGTTTATG
TTAATGCATTTTCTAATGATACGTAAGCAAGGTATTTCCGGTCCTTTATAGATGGGAGTA
------ACAAAAAAACCTGACTTAAATGATCCTGTATTAAGAGCTAAATTGGCTAAAGGG
ATGGGTCATAATTATTACGGAGAACCTGCATGGCCCAACGATCTTTTATATATTTTTCCA
GTAGTAATTTTAGGTACTATTGCGTGTAACGTAGGCTTAGCGGTTCTAGAACCATCAATG
ATTGGTGAACCCGCCGATCCATTTGCAACTCCTTTGGAAATATTACCCGAATGGTATTTC
TTTCCTGTATTTCAAATACTTCGTACAGTACCTAATAAGTTATTGGGTGTTCTTTTAATG
GTTTCAGTACCTGCGGGATTATTAACAGTACCTTTTTTGGAGAATGTTAATAAATTTCAA
AATCCATTTCGTCGTCCAGTAGCGACAACTGTCTTTTTGATTGGTACCGTAGTGGCCCTT
TGGTTGGGTATTGGAGCAACATTACCTATTGATAAATCCCTAACTTTAGGTCTTTTTTAA
ATGATTGAAGTTTTTCTATTTGGAATTGTCTTAGGTCTAATTCCTATTACTTTAGCTGGA
TTATTTGTAACTGCATATTTACAATACAGACGTGGTGATCAGTTGGATCTTTGAATGCTT
ACTATAACTAGTTATTTCGGTTTTCTACTAGCAGCGTTAACTATAACCTCAGCTCTCTTT
ATTGGTCTGACCAAGATACGACTTATTTGAATGGATATAGTAAGTCTTGCTTGGGCTGCT
TTAATGGTAGTCTTTACATTTTCTCTTTCACTCGTAGTATGGGGAAGAAGTGGACTCTAG
ATGATTATTCGTTCGCCGGAACCAGAAGTCAAAATTTTGGTAGATAGGGATCCCATAAAA
ACTTCTTTCGAGGAATGGGCCAAACCGGGTCATTTCTCAAGAACAATAGCTAAGGGCCCT
GATACTACCACTTGGATCTGGAACCTACATGCTGATGCTCACGATTTCGATAGCCATACC
AATGATTTGGAGGAGATCTCTCGAAAAGTATTTAGTGCTCATTTTGGCCAACTTTCCATT
ATCTTTCTTTGGCTGAGTGGTATGTATTTCCATGGTGCTCGTTTTTCCAATTATGAAGCA
TGGCTAAGTGACCCTACTCACATTGGACCTAGTGCCCAGGTGGTTTGGCCAATAGTGGGC
CAAGAAATATTGAATGGCGATGTGGGCGGGGGTTTCCGAGGAATACAAATAACCTCTGGT
TTTTTTCAGATTTGGCGAGCATCTGGAATAACTAGTGAATTACAACTCTATTGTACCGCA
ATTGGTGCATTAGTCTTTGCAGCCTTAATGCTTTTTGCTGGTTGGTTCCATTATCACAAA
GCTGCTCCAAAATTGGCCTGGTTCCAAGATGTAGAATCTATGTTGAATCACCATTTAGCA
GGGCTACTAGGACTTGGGTCTCTTTCTTGGGCGGGGCATCAAGTACATGTATCTTTACCA
ATTAACCAATTTCTAAACGCTGGAGTAGATCCTAAAGAGATCCCACTTCCTCATGAATTT
ATCTTGAATCGGGATCTTTTGGCTCAACTTTATCCCAGTTTTGCCGAGGGAGCAACCCCA
TTTTTTACCTTGAATTGGTCAAAATATGCGGAATTTCTTACTTTTCGTGGCGGATTAGAT
CCAGTAACTGGGGGTCTATGGCTGACTGATATTGCTCATCATCATTTAGCTATTGCAATT
CTTTTCTTGATAGCAGGTCACATGTATAGGACCAACTGGGGCATTGGTCATGGCATAAAA
GATATTTTAGAGGCTCATAAAGGTCCATTTACAGGCCAGGGCCATAAAGGCCTATACGAG
ATCCTAACAACGTCATGGCATGCTCAATTATCTCTTAACCTAGCTATGTTAGGCTCTTTA
ACCATTGTTGTAGCTCACCATATGTATTCCATGCCCCCTTATCCATATCTAGCTACTGAC
TATGGTACACAACTGTCATTGTTCACACATCACATGTGGATTGGCGGATTTCTCATAGTT
GGTGCTGCCGCGCATGCAGCTATTTTTATGGTAAGAGATTATGATCCAACTACTCGATAC
AACGATCTATTAGATCGTGTCCTTAGGCATCGTGATGCAATCATATCACATCTCAACTGG
GTATGTATATTTCTAGGCTTTCACAGTTTTGGTTTGTATATTCATAATGATACCATGAGC
GCTTTAGGGCGACCCCAAGATATGTTTTCTGATACCGCTATACAATTACAACCCGTCTTT
GCTCAATGGATACAAAACACCCATGCTTTGGCGCCTGCTGCAACCGCCCCTGGTGCAACA
GCAAGCACCAGTTTGACTTGGGGAGGTGGTGATTTAGTGGCAGTAGGTGGCAAGGTTGCT
TTATTACCTATTCCATTAGGAACCGCAGATTTTTTGGTCCATCACATTCATGCATTTACG
ATTCATGTAACAGTATTGATACTCCTGAAAGGTGTTCTATTTGCTCGTAGCTCTCGTTTG
ATACCGGATAAAGCAAATCTTGGTTTTCGTTTCCCTTGTGATGGACCTGGAAGAGGGGGG
ACATGTCAAGTATCCGCTTGGGATCATGTCTTCTTAGGCCTATTCTGGATGTACAATGCA
ATTTCGGTAGTCATATTTCATTTCAGTTGGAAAATGCAGTCAGATGTTTGGGGTAGTATA
AGTGATCAAGGAGTGGTAACTCATATCACGGGAGGAAACTTTGCGCAGAGTTCCATCACT
ATTAATGGGTGGCTCCGCGATTTCTTATGGGCACAGGCATCCCAAGTAATTCAGTCTTAT
GGTTCTTCATTATCTGCATATGGCCTTTTTTTCCTAGGTGCTCATTTTGTATGGGCTTTT
AGTTTAATGTTTCTATTCAGCGGGCGTGGTTATTGGCAAGAACTTATTGAATCCATCGTT
TGGGCTCATAATAAATTAAAAGTTGCTCCTGCTACTCAGCCTAGAGCCTTGAGCATTGTA
CAAGGACGTGCTGTAGGAGTAACCCATTACCTTCTGGGTGGAATTGCCACAACATGGGCG
TTCTTCTTAGCAAGAATTATTGCAGTAGGATAAATGGCATTAAGATTTCCAAGGTTTAGC
CAAGGCTTAGCTCAGGACCCCACTACTCGTCGTATTTGGTTTGGTATTGCGACCGCGCAT
GACTTTGAGAGTCATGATGATATTACTGAGGAACGTCTTTATCAGAATATTTTTGCTTCT
CACTTCGGGCAATTAGCAATAATTTTTCTATGGACTTCCGGAAATCTGTTTCATGTAGCT
TGGCAAGGAAATTTTGAGGCATGGGTACAGGACCCCTTACATGTAAGACCTATTGCTCAT
GCAATTTGGGATCCTCATTTTGGTCAACCGGCCGTGGAAGCTTTTACTCGAGGGGGTGCT
CTTGGCCCAGTGAATATCGCTTATTCTGGTGTTTATCAGTGGTGGTATACAATTGGTTTA
CGTACTAATGAAGATCTTTATACGGGAGCCCTTTTTCTATTATTTCTTTCTGCCATATCC
TTAATAGCAGGTTGGTTACACCTACAACCGAAATGGAAACCGAGCGTTTCGTGGTTCAAA
AATGCCGAATCTCGTCTCAATCATCATTTGTCAGGACTATTCGGTGTAAGTTCTTTGGCT
TGGACAGGGCATTTAGTTCATGTCGCTATTCCTGGATCCAGGGGGGAATACGTTCGATGG
AATAATTTTTTAGATGTATTACCGCATCCCGAAGGGTTAGGACCACTTTTTACAGGTCAG
TGGAATCTTTATGCCCAAAACCCCGATTCAAATAGTCATTTATTTGGTACCTCCCAAGGA
TCAGGAACTGCCATTCTAACCCTTCTAGGGGGATTCCATCCACAAACGCAAAGTTTATGG
TTGACTGATATTGCTCATCATCATTTGGCTATTGCATTTATTTTTCTCGTTGCTGGTCAT
ATGTATAGAACTAACTTCGGGATTGGGCACAGTATAAAAGATCTTTTAGAAGCACATATT
CCTCCGGGGGGGCGATTGGGGCGTGGACATAAAGGTCTTTATGACACAATCAATAATTCG
ATTCATTTTCAATTAGGCCTTGCTCTAGCCTCTTTAGGTGTTATTACTTCCTTGGTAGCT
CAACACATGTACTCTTTACCTGCTTATGCGTTCATAGCACAAGACTTTACTACTCAAGCT
GCGTTATATACTCATCACCAATACATCGCAGGATTCATCATGACAGGGGCTTTTGCTCAT
GGGGCTATATTTTTCATTAGAGATTACAATCCGGAACAGAATGAGGATAATGTATTGGCA
AGAATGTTAGACCATAAAGAAGCTATCATATCCCATTTAAGTTGGGCCAGCCTCTTTCTG
GGGTTCCACACTTTGGGGCTTTATGTTCATAATGATGTCATGCTTGCTTTTGGTACTCCG
GAGAAACAAATCTTAATCGAACCTATATTTGCCCAATGGATACAATCTGCTCATGGGAAA
ACTTCATATGGGTTCGATGTGCTTTTATCTTCAACGAATAGCCCAGCATTTAATGCAGGT
CAAAGCATATGGTTGCCCGGCTGGTTAAATGCTATTAATGAGAATAGTAATTCACTATTT
TTAACAATTGGTCCTGGAGACTTCTTGGTTCATCATGCGATTGCTCTAGGTTTACATACA
ACTACATTGATCTTAGTAAAAGGTGCTTTAGATGCACGTGGTTCAAAGTTAATGCCAGAT
AAAAAGGATTTCGGTTATAGTTTTCCTTGCGATGGTCCGGGACGAGGCGGTACTTGTGAT
ATTTCCGCTTGGGACGCATTTTATTTGGCAGTTTTCTGGATGTTAAATACCATTGGGTGG
GTTACTTTTTATTGGCATTGGAAACACATCACATTATGGCAGGGTAACGTTTCACAGTTT
AATGAATCTTCTACTTATTTGATGGGATGGTTAAGAGATTATCTATGGGTAAACTCTTCA
CAACTTATCAATGGATATAACCCCTTTGGTATGAATAGTTTATCAGTTTGGGCGTGGATG
TTCTTATTTGGACATCTTGTTTGGGCTACTGGATTTATGTTTTTAATTTCCTGGCGTGGA
TATTGGCAGGAATTGATTGAAACTTTAGCATGGGCTCATGAACGCACACCTTTAGCTAAT
TTGATTCGATGGAGAGATAAACCAGTGGCTCTTTCCATTGTACAAGCAAGATTGGTTGGA
TTAGCCCATTTTTCTGTAGGTTATATATTCACGTATGCGGCTTTCTTGATTGCCTCCACG
TCAGGCAAATTTGGTTAAATGTCACATTCAGTAAAGATTTATGATACATGTATAGGATGT
ACTCAATGTGTACGAGCCTGCCCAACAGATGTATTAGAAATGATACCGTGGGATGGATGT
AAAGCTAAGCAAATTGCTTCTGCTCCAAGAACAGAGGACTGTGTCGGTTGTAAGAGATGT
GAATCCGCCTGTCCAACAGATTTTTTGAGCGTTCGAGTTTATTTATGGCATGAAACAACT
CGAAGCATGGGTCTAGCGTATTAAATGATAATTTTTAACAACTTACCCTCTTTCTTTGTG
CCTTTAGTGGGCCTAGTATTTCCGGCAATTGCAATGGCTTCTTTATCTCTTCATGTTCAA
AAAAACAAGATTTTTTAGATGCGAGATCTAAAAACATATCTTTCCGTGGCACCGGTACTA
AGTACTCTATGGTTTGGGGCTTTAGCAGGTCTTTTGATAGAGATCAATCGTTTATTTCCG
GATGCGTTGACATTCCCTTTTTTTTCGTTCTAGATGACTGCAATTTTAGAGAGACGCGAA
AGCGAAAGCCTATGGGGTCGCTTCTGTAACTGGATAACCAGCACCGAAAACCGTCTTTAC
ATTGGATGGTTTGGTGTTTTGATGATCCCTACCTTATTGACCGCAACTTCTGTATTTATT
ATTGCCTTCATTGCTGCTCCTCCAGTAGATATTGATGGTATTCGTGAACCTGTTTCTGGA
TCTCTACTTTATGGAAACAATATTATCTCTGGTGCCATTATTCCTACTTCTGCAGCTATA
GGTTTGCATTTTTACCCAATATGGGAAGCGGCATCTGTTGATGAATGGTTATACAACGGC
GGTCCTTATGAGCTAATTGTTCTACACTTCTTACTTGGTGTAGCTTGTTACATGGGTCGT
GAGTGGGAACTTAGTTTCCGCCTGGGTATGCGCCCTTGGATTGCTGTTGCATATTCAGCT
CCTGTTGCAGCTGCTACTGCTGTTTTCTTGATCTACCCAATTGGTCAAGGAAGTTTTTCG
GATGGTATGCCTCTAGGAATTTCTGGTACTTTCAACTTCATGATTGTATTCCAGGCTGAG
CACAACATCCTTATGCACCCATTTCACATGTTAGGCGTAGCTGGTGTATTCGGCGGCTCC
CTATTCAGTGCTATGCATGGTTCCTTGGTAACCTCTAGTTTGATTAGGGAAACCACAGAA
AATGAATCTGCTAATGAAGGTTACAGATTCGGTCAAGAGGAAGAAACGTATAATATCGTA
GCTGCTCATGGTTATTTTGGCCGATTGATCTTCCAATATGCTAGTTTCAACAATTCTCGT
TCTTTACACTTCTTCCTAGCTGCTTGGCCTGTAGTAGGTATCTGGTTCACTGCTTTAGGT
ATCAGCACTATGGCTTTCAACCTAAATGGTTTCAATTTCAACCAATCCGTAGTTGATAGT
CAAGGTCGTGTAATTAATACCTGGGCTGATATTATTAATCGTGCTAACCTTGGTATGGAA
GTTATGCATGAACGTAATGCTCATAACTTCCCTCTAGACCTGGCTGCTGTCGAAGTTCCA
TCTACAAATGGATAAATGGGTTTGCCTTGGTATCGTGTTCATACCGTCGTATTAAATGAT
CCCGGCCGTTTGCTTTCTGTCCATATAATGCATACAGCTTTGGTTGCTGGTTGGGCCGGT
TCGATGGCTCTATATGAATTAGCAGTTTTTGATCCCTCTGATCCCGTTCTTGATCCAATG
TGGAGACAAGGTATGTTCGTTATACCCTTCATGACTCGTTTAGGAATAACCAATTCATGG
GGCGGCTGGAGTATTACAGGAGGGACTATAACAAATCCGGGTATTTGGAGTTACGAAGGC
GTGGCCGGTGCACATATTGTGTTTTCTGGCTTGTGCTTCTTGGCAGCTATCTGGCATTGG
GTGTATTGGGATTTAGAAATATTTTGTGATGAGCGTACAGGAAAACCTTCTTTGGATTTG
CCAAAAATTTTTGGAATTCATTTATTTCTTTCAGGAGTGGCTTGCTTTGGGTTTGGCGCA
TTTCATGTAACAGGATTGTATGGTCCTGGAATATGGGTGTCCGATCCTTATGGACTAACT
GGAAAGGTACAACCTGTAAATCCAGCGTGGGGTGTAGAAGGTTTTGATCCTTTTGTTCCG
GGAGGAATAGCCTCTCATCATATTGCAGCAGGGACTTTAGGCATATTAGCGGGCCTATTT
CATCTTAGTGTCCGTCCGCCCCAACGTCTATATAAAGGATTACGTATGGGCAATATTGAA
ACCGTCCTTTCCAGTAGTATTGCTGCTGTCTTTTTTGCAGCTTTTGTTGTTGCTGGAACT
ATGTGGTATGGTTCAGCAACTACCCCTATCGAATTATTTGGTCCCACTCGTTATCAATGG
GATCAGGGATACTTCCAGCAAGAAATATATCGAAGAGTTGGTGCTGGGCTAGCCAAAAAT
CAAAGTTTATCAGAAGCTTGGTCTAAAATTCCTGAAAAATTAGCTTTTTATGATTATATC
GGTAATAATCCGGCAAAGGGGGGATTATTCAGAGCGGGTTCAATGGACAACGGGGATGGA
ATAGCTGTTGGGTGGTTAGGACATCCTATCTTTCGAGATAAAGAAGGGCGTGAACTTTTT
GTACGTCGTATGCCTACTTTTTTTGAAACATTTCCGGTTGTTTTGGTAGACGGAGACGGA
ATTGTTCGAGCCGACGTTCCTTTTCGAAGGGCAGAATCGAAGTATAGTGTTGAACAAGTG
GGTGTAACTGTTGAGTTCTATGGTGGGGAACTCAATGGAGTCAGTTATAGTGATCCTGCT
ACTGTGAAAAAATATGCTAGACGTGCCCAATTAGGTGAAATTTTTGAATTAGATCGTGCT
ACTTTGAAAGCCGATGGTGTTTTTCGTAGCAGTCCAAGGGGTTGGTTTACTTTTGGACAT
GCTTCGTTTGCTCTGCTCTTCTTCTTCGGACACATTTGGCATGGTGCTAGAACCTTGTTC
AGAGATGTTTTTGCTGGTATTGACCCCGATTTGGATGCTCAAGTGGAATTTGGAGCATTC
CAAAAACTTGGAGATCCAACTACAAGAAGACAAGTAGTCTGAATGAAAACCTTATATTCC
CTGAGGAGGTTCTACCCCGTGGAAACGCTCTTTAATGGAACTTTAGCTTTAGCTGGTCGT
GACCAAGAAACCACCGGTTTCGCTTGGTGGGCCGGGAATGCACGACTTATCAATTTATCC
GGTAAACTGTTGGGGGCTCATGTAGCCCATGCCGGATTAATCGTATTCTGGGCCGGAGCA
ATGAACCTATTTGAAGTGGCGCATTTTGTACCAGAAAAGCCCATGTATGAACAAGGATTA
ATTTTACTTCCCCACTTAGCTACTCTAGGTTGGGGGGTAGGTCCGGGTGGGGAAGTTATA
GACACCTTTCCATATTTTGTATCTGGAGTACTTCACTTAATTTCGTCTGCAGTATTAGGC
TTTGGCGGTATTTATCATGCACTTCTGGGCCCTGAGACTCTTGAAGAATCTTTTCCATTC
TTTGGTTATGTATGGAAAGATAGAAATAAAATGACCACAATTTTGGGTATTCACTTAATC
TTGTTAGGTATAGGTGCTTTTCTTCTCGTATTCAAGGCTCTTTATTTTGGAGGCGTATAT
GATACCTGGGCTCCGGGAGGGGGAGATGTAAGAAAAATTACCAACTTGACCCTTAGCCCA
AGTGTTATATTTGGTTATTTACTAAAATCTCCTTTTGGAGGAGAAGGATGGATTGTTAGT
GTGGACGATTTGGAAGATATAATTGGAGGGCATGTATGGTTAGGTTCCATTTGTATACTT
GGCGGAATCTGGCATATCTTAACCAAACCTTTTGCATGGGCTCGTCGAGCACTTGTATGG
TCTGGGGAGGCTTACTTGTCTTATAGTTTAGCTGCTTTATCTGTTTTTGGTTTCATTGCT
TGTTGCTTTGTCTGGTTCAATAATACCGCTTATCCTAGTGAATTTTACGGGCCTACTGGG
CCAGAAGCTTCTCAAGCTCAGGCATTTACTTTTCTAGTTAGAGACCAACGTCTTGGGGCT
AACGTGGGATCCGCTCAAGGACCTACTGGTTTAGGTAAATACCTAATGCGTTCCCCGACT
GGAGAAGTCATTTTTGGAGGGGAAACTATGCGTTTTTGGGATCTGCGTGCTCCTTGGTTA
GAACCTCTAAGGGGTCCGAATGGATTGGACTTGAGTAGGCTGAAAAAAGATATACAGCCT
TGGCAAGAACGGCGTTCCGCAGAATATATGACTCATGCTCCTTTAGGTTCTTTAAATTCT
GTGGGTGGTGTCGCTACCGAGATCAATGCAGTCAATTATGTCTCTCCTAGAAGTTGGTTA
GCTACCTCTCATTTTGTTCTAGGATTCTTTCTATTCGTAGGTCATTTATGGCACGCGGGA
AGGGCTCGTGCAGCTGCAGCAGGATTTGAAAAAGGAATTGATCGTGATTTTGAACCTGTT
CTTTCCATGACCCCCCTTAATTGAATGACTATAGCCCTTGGTAAATTTACCAAAGACGAA
AATGATTTATTTGATATTATGGATGACTGGTTACGTAGAGACCGTTTCGTTTTTGTAGGT
TGGTCCGGTCTATTGCTCTTTCCTTGTGCCTATTTCGCCTTAGGTGGTTGGTTCACAGGT
ACAACCTTTGTAACTTCATGGTATACTCATGGATTGGCCAGTTCCTATTTGGAAGGATGC
AACTTCTTAACCGCCGCAGTTTCTACTCCCGCTAATAGTTTAGCACATTCTTTGTTGTTA
CTATGGGGTCCTGAAGCACAAGGAGATTTTACTCGTTGGTGTCAATTAGGCGGTCTGTGG
ACTTTTGTGGCTCTCCACGGCGCTTTCGGACTAATAGGTTTCATGTTACGTCAATTTGAA
CTTGCTCGATCTGTTCAATTGCGACCTTATAATGCAATCGCATTCTCTGGTCCAATTGCT
GTTTTTGTTTCTGTATTCCTGATTTATCCACTAGGTCAGTCTGGTTGGTTCTTTGCGCCT
AGTTTTGGTGTAGCAGCTATATTTCGCTTCATCCTTTTTTTCCAAGGGTTTCATAATTGG
ACATTGAACCCATTTCATATGATGGGAGTTGCCGGTGTATTGGGCGCTGCTCTCCTATGC
GCTATTCATGGTGCTACCGTAGAAAATACTTTATTTGAAGATGGTGATGGTGCAAATACA
TTCCGTGCTTTTAACCCAACTCAAGCTGAAGAAACTTATTCAATGGTCACCGCTAATCGC
TTTTGGTCCCAAATCTTTGGGGTTGCTTTTTCCAATAAACGTTGGTTACATTTCTTTATG
TTATTTGTACCAGTAACCGGTTTATGGATGAGTGCTCTTGGAGTAGTCGGTCTGGCTCTG
AACCTACGTGCCTATGACTTCGTTTCCCAGGAGATCCGTGCAGCGGAAGATCCTGAATTT
GAAACTTTCTATACCAAAAATATTCTCTTAAACGAAGGTATTCGTGCTTGGATGGCGGCT
CAAGATCAGCCTCATGAAAACCTTATATTCCCTGAGGAGGTTCTACCCCGTGGAAACGCT
CTTTAAATGTCTGGAAGCACAGGAGAACGTTCTTTTGCTGATATTATTACCAGTATTCGA
TACTGGGTTATTCATAGTATTACTATACCTTCCCTATTCATTGCGGGTTGGTTATTCGTC
AGCACGGGTTTAGCTTATGATGTGTTTGGAAGCCCTCGTCCAAACGAATATTTTACAGAG
AGCCGACAAGGAATTCCATTAATAACTGGCCGTTTTGACCCTTTGGAACAACTCGATGAA
TTTAGTAGATCTTTT---------------------TAGATGACCATAGATCGAACCTAT
CCAATTTTTACAGTGCGATGGTTAGCTGTTCATGGACTAGCTGTACCTACCGTTTCTTTT
TTAGGGTCAATATCAGCAATGCAGTTCATCCAACGATAAATGGCTACGCAAACCGTTGAG
GGTAGTTCTAGATCTGGACCAAGACGAACTATTGTAGGGGATTTATTGAAACCATTGAAT
TCAGAATATGGTAAAGTAGCTCCTGGATGGGGAACTACTCCTTTGATGGGTGCCGCAATG
GCTCTATTTGCAGTATTCCTATCTATTATTTTAGAAATTTATAATTCTTCTGTTTTACTG
GACGGAATTTCAATGAATTAGATGCTTACTCTCAAACTCTTTGTTTACACAGTAGTAATA
TTTTTTGTTTCTCTCTTCATCTTTGGATTCCTATCTAATGATCCAGGACGTAATCCTGGA
CGTGAAGAATAAATGCTTAATATCTTTAGTTTGATCTGTATCTGTCTTCATTCCACCCTT
TATTCAAGTAGTTTTTTCTTAGCCAAATTGCCTGAGGCCTACGCTTTTTTGAATCCAATC
GTAGATTTTATGCCAGTAATACCCCTTCTCTTTTTTCTCTTAGCCTTTGTTTGGCAAGCT
GCTGTAAGTTTTCGATGAACGACACAATCAAATCCGAACGAACAAAATGTTGAATTGAAT
CGTACCAGTCTCTACTGGGGGTTATTACTCATTTTTGTACTTGCTGTTTTATTTTCTAAT
TATTTCTTCAATTAAATGGAAGTAAATATTCTCGCATTTATTGCTACTGCACTCTTCATT
CTAGTTCCTACTGCTTTTTTACTTATAATATACGTAAAAACAGTCAGTCAAAGTGAT---
------TAAATGGAAACAGCAACCCTAGTCGCCATCTCTATATCTGGTTTACTTGTAAGT
TTTACTGGGTACGCCTTATATACTGCTTTTGGGCAACCCTCTCAACAATTAAGAGATCCA
TTCGAAGAACACGGGGACTAG---------ATGGAAGCATTGGTTTATACATTCCTCTTA
GTCTCGACTCTAGGGATAATTTTTTTCGCTATCTTTTTTCGAGAACCACCTAAAGTTCCA
ACTAAAAAGGTGAAATGAATGACTATTGCTTTCCAATTGGCTGTTTTTGCATTAATTGCT
ACTTCATTAATCTTACTGATTAGTGTACCCGTTGTATTTGCTTCTCCTGACGGTTGGTCG
AGTAACAAAAATATTGTATTTTCTGGTACATCATTATGGATTGGATTAGTCTTTCTGGTG
GGTATCCTTAATTCTCTCATCTCTTGAATGTCACCACAAACAGAGACTAAAGCAAGTGTT
GGATTCAAAGCTGGTGTTAAAGATTATAAACTGACTTATTATACTCCTGACTATGAAACC
AAAGATACTGATATCTTGGCAGCATTCCGAGTAACTCCTCAACCTGGCGTTCCTCCTGAG
GAAGCAGGGGCTGCGGTAGCTGCTGAATCTTCTACTGGTACATGGACAACTGTGTGGACC
GATGGGCTTACCAGCCTTGATCGTTATAAAGGAAGATGCTACCACATCGAGCCTGTTGCT
GGAGAAGAAAATCAATATATATGTTATGTAGCTTACCCTTTAGACCTTTTTGAAGAAGGT
TCTGTTACTAATATGTTTACTTCCATTGTGGGTAATGTATTTGGGTTCAAAGCCCTGCGC
GCTCTACGTCTGGAGGATCTGCGAATCCCTCCTTCCTATACGAAAACTTTCCAAGGCCCG
CCTCATGGTATCCAAGTTGAGAGAGATAAATTGAACAAGTATGGGCGTCCCCTATTGGGA
TGTACTATTAAACCTAAATTGGGGTTATCCGCTAAGAACTACGGTAGAGCAGTTTATGAA
TGTCTTCGTGGTGGACTTGATTTTACGAAAGATGATGAGAACGTGAACTCACAACCATTT
ATGCGTTGGAGAGACCGTTTCTTATTTTGTGCCGAAGCCATTTTTAAATCACAGGCGGAA
ACAGGTGAAATCAAAGGGCATTACTTGAATGCTACTGCAGGTACATGCGAAGAAATGATC
AAAAGGGCTGTATTTGCCAGAGAATTGGGAGTTCCTATCGTAATGCATGACTACTTAACA
GGGGGATTCACTGCAAATACTAGCTTGGCTCATTATTGCCGAGATAATGGTCTACTTCTT
CACATCCATCGTGCAATGCATGCAGTTATTGATAGACAGAAAAATCATGGTATACACTTT
AGGGTACTAGCTAAAGCCTTACGTATGTCTGGTGGAGATCATATTCACTCTGGTACTGTA
GTAGGTAAACTTGAAGGAGAAAGAGACATTACTTTGGGCTTTGTTGATTTACTACGTGAT
GATTTTATTGAAAAAGATCGAAGCCGCGGTATTTATTTCACTCAAGATTGGGTCTCTCTA
CCAGGTGTTCTGCCCGTAGCTTCTGGGGGTATTCACGTTTGGCATATGCCTGCTCTGACC
GAGATCTTTGGAGATGATTCCGTACTACAATTCGGCGGAGGAACTTTAGGACACCCTTGG
GGAAATGCACCGGGTGCCGTAGCTAATCGAGTAGCTCTAGAAGCATGCGTACAAGCTCGT
AATGAGGGACGTGATCTTGCTCGTGAGGGTAATGAAATTATCCGTGAGGCTAGCAAATGG
AGTCCTGAACTAGCTGCTGCTTGTGAAGTATGGAAGGAGATCAAATTTGAATTCGAAGCA
ATGGATACTTTG------TAAATGGCGATACATTTATACAAAACTTCTACC------CCG
AGCACACGCAATGGAGCCGTAGACAGTCAAGTGAAATCCAATACACGAAATAATTTGATC
TATGGACAGCATCGTTGTAGTAAAGGTCGTAATGCCAGAGGAATCATTACCGCAGGGCAT
AGA---GGGGGAGGTCATAAGCGTCTATACCGTAAAATCGATTTTCGACGGAATGAAAAA
GACATATATGGTAGAATCGTAAGCATAGAATACGACCCTAATCGAAATGCATCCATTTGT
CTCATACACTATGGGGATGGTGAGAAGAGATATATTTTACATCCCAGAGGGGCTATAATT
GGAGATACCATTGTTTCTGGTACAGAAGTTCCTATAAAAATGGGAAATGCCCTACCTTTG
ACCGATATGCCCTTAGGCACGGCCATACATAACATAGAAATCACACTTGGAAAGGGTGGA
CAATTAGCTAGAGCAGCGGGTGCTGTAGCGAAACTGATTGCAAAAGAGGGGAAATCGGCC
ACATTAAAATTACCTTCTGGGGAGGTCCGTTTGATATCCAAAAACTGCTCAGCAACAGTC
GGACAAGTGGGGAATGTTGAGGTGAACCAGAAAAAGTTGGGTAGAGCCGGATCTAAATGT
TGGCTAGGTAAGCGTCCTGTAGTAAGAGGAGTGGTTATGAACCCTGTAGACCATCCCCAT
GGGGGTGGTGAAGGGAGAGCCCCAATTGGTAGAAAAAAACCCGCAACCCCTTGGGGTTAT
CCTGCACTTGGAAGAAGAAGTAGAAAAAGGAAGAAATATAGTGATAATTTGATTCTTCGT
CGCCGTAGTAAA------TAGATGATTCAACCTCAAAGCCATTTGAATGTAGCGGATAAC
AGCGGGGCCCGAGAATTAATGTGTATTAGAATCATAGGAGCTAGTAATCGCCGATATGCT
CATATCGGTGACATTATTGTTGCTGTGATCAAGGAAGCATTACCAAACACACCTCTAGAA
AGATCAGAGGTGATCAGAGCTGTAATTGTACGTACTTGTAAAGAACTTAAACGTGACAAC
GGTATGATAATACGATATGATGATAATGCTGCAGTTGTGATTGATCAAGAAGGAAATCCA
AAAGGAACTCGAGTTTTTGGTGCGATTGCCCGAGAATTGAGACAGTTAAATTTCACTAAA
ATAGTTTCATTAGCACCTGAGGTATTATAAATGCTTAGTCCTAAAAGAACCAGATTTCGA
AAACAACATAGAGGAAGAATGAAAGGAATATCTTATCGAGGTAATCGTATTTGTTTCGGT
AAATATGCTCTTCAGGCACTTGAACCCGCTTGGATCACATCTAGACAAATAGAAGCAGGG
CGACGAGCAATGACAAGAAATGTGCGCCGTGGTGGAAAAATATGGGTACGTATATTTCCA
GACAAACCAGTTACGGTAAGACCTACGGAAACACGTATGGGTTCGGGTAAAGGATCTCCC
GAATATTGGGTAGCTGTCGTTAAACCAGGTAGAATACTTTATGAAATGGGCGGAGTAGCA
GAAAATATAGCCAGAAAGGCTATTTCAATAGCGGCGTCCAAAATGCCTATACGAACTCAA
TTTTTTATTTCGGGA------------------------TAGATGACTAGAATTAGACGA
GGATATATAGCTCGGAGACGTAGAACAAAAATTCGTTTATTTGCATCAAGCTTTGGGGGG
GCTCGTTCAAGACTTACTCGAACAATTATTCAACAGAAAATAAGATCTTTGGTTTCGTCT
CATCGAGATAGAGATAGGAAAAAGATAGATTTTCGTCGTTTGTGGATCACTCGGATAAAT
GCAGTAATTCGCGGGAATAGAGTATCCTATAGTTATAGTAGATTAATACACAATCTGTAC
AAGAGACAGTTGCTTCTTAATCGTAAAATACTTGCACAAATAGCTATATTAAATAGGAAT
TGTCTTTATATGATTTCTAATGAGATCAGATCA---------------------------
------------------------TAAATGACAAAGAAGAGAAATAAAAACCCATATGGA
GAAGTATATACTTTAGGTCAACATATATCTATGTCTGCTCACAAAGCACGAAGGGTAATT
GATCAGATTCGTGGACGTTCCTACGAAGAGACACTTATGATACTCGAACTTATGCCTTAT
CGAGCGTGTTATCCCATTTTTAAGTTGGTTTATTCTGCAGCAGCAAATGCTAGCCATAAT
ATGGGTTTCAATGAAGCAAGTTTAGTTATTAGTAAAGCCGAAGTCAACGAGGGTACTACT
ATGAAAAAATTAAAACCTCGAGCTCGAGGACGGAGTTATGCAATAAAAAGACCCACTTGT
CATATAAGGATTGTATTGAAAGATAAATCT---------------TTCTATGAA---GAA
GAAGATTTCTTTTGCTTAAAAAAATCCGAATGGAAAAAAAAAAAGAAGTATACA---GAT
ATGACATATCATTATATGGATAAGAGTGGGGGATTATGGGACAAAAAA---TAAATGGAT
GGAATCAAATATGCAGTATTTACAGACAAAAGTATTCGGTTATTGGGGAAAAATCAATAT
ACTTTTAATGTCGAATCAGGATCAACTAGGACAGAAATAAAGCATTGGGTC---------
GAACTCTTCTTTGGTGTCAAGGTAAAAGCTATGAATAGTCATCGACTCCCGGGAAAG---
------------GGTAGAAGAATGGGACCTATTCTGGGACATACAATGCATTACAGACGT
ATGATCATTACGCTTCAACCG---------------------------------------
------------------------------------------------------------
------------------------------------------------------------
------------------------GGTTATTCTATTCCACCTCTTAGAAAGAAAAGAACT
---------------------------------TGAATGGCAGTTCCAAAAAAAAGTACT
TCTATATCAAAAAAACGTATTCGTAAAAACATTTGGAAAAAGAAGGTATATTGGGCAGCG
TTGAAAGCTTTTTCCTTAGCGAAGTCTCTTTCTACCGGGAATTCAAAAAGT---------
------------------------------------TTT---TTTGTACGAAAATTAAAT
AGTCAAACACTAGAT---------------------------------------------
------------------------------------------------------------
---------------------------TAAATGGCCAAGGGTAAAGATGTCCGAGTAACG
GTTATTTTAGAATGTACCAACTGT------GTTAGAAACGGTCTTAAT------------
---AAGGAA------TCAAGGGGTGTTTCCAGATATATTACTCAAAAGAATCGACACAAT
ACGCCTAGTCGATTGGAATTGAGAAAATTCTGTCCCTATTGTTACAAACATACGATTCAC
GGGGAGATAAAGAAA------TAAATGAAAATAAGGGCCTCCGTTCGTAAAATTTGTGAA
AAATGTCGACTGATCCGTAGAAGGGGACGAATTATAGTAATTTGTTCGAATCCGAGACAT
AAACAAAGACAAGGATAAATGACAAGAAGGTATTGGAATATCAATTTGGAAGAGATGATG
GAAGCGGGAGTTCATTTTGGTCATGGTACTAGGAAATGGAATCCTAGGATGGCACCTTAT
------ATTTCT------------GCCAAGCGTAAAGGTATTCATATTCCAAATCTTACT
AAAACTGCTCGTTTTTTATCAGAAGCTTGTGATTTAGTTTTTGATGCAGCAAGTAGGGGA
AAACAGTTTTTAATTGTTGGTACCAAGAATAAAGCAGCTGATTCAGTAGCACGGGCTGCA
ATAAGGGCTCGATGTCATTATGTTAATAAAAAGTGGCTCGGTGGTATGTTAACGAATTGG
TCCACTACAGAAACGAGACTTCATAAGTTCAGGGACTTGAGAACGGAACAAAAGGCGGGG
AGACTCAATCGTCTTCCGAAAAGAGACGCAGCTATGTTGAAGAGACAATTATCTCACTTG
CAAACATATCTGGGCGGGATTAAATATATGACGGGGTTACCTGATATTGTAATTATCGTT
GATCAGCAAGAAGAATATACGGCTCTTCGAGAATGTATCACTTTGGGAATTCCAACAATT
TGTTTAATCGATACAAATTGTGACCCGGATCTTGCAGATATTTCGATTCCAGCAAATGAT
GACGCTATAGCTTCAATCCGATTAATTCTTAACAAATTAGTATTTGCAATTTGTGAGGGT
CGTTCT------------------------AGCTATATACGA------------AATCCT
------------------------------------TGAATGGGACAAAAAATAAATCCA
CTTGGTTTCAGACTTGGTACAACCCAAGGTCATCATTCTATTTGGTTTGCACAACCCAAA
AATTATTCCGAGGGTCTACAAGAAGATCAAAAAATACGAAATTGTATCAAGAATTATCTA
CAAAAAAATAGG---------------------------AGAATATCC------TCTGGT
------GTGGAGGGAATTGCACGCATAGAAATTCGAAAAAGAATTGATCTGATTCAAGTC
ATAATCTATATGGGATTCCCAAAGTTATTACTA---------------------------
------------------------------------------------------------
---------GAAGGCAAAACGCGA------------------------------------
------------AGAATCGAAGAATTACAGATGAATGTACAAAAAGAACTTAAT------
------------------------------------------------------TGTGTG
AACCGAAAACTCAACATTGCTATTATAAGAATTACAAACCCTTATGGGCACCCTAATATT
CTTGCAGAATTTATAGCCGGACAGTTAAAGAATAGAGTTTCATTTCGCAAAGCAATAAAA
AAGGCTATTGAATTAACCGAACAGGCAGAG---ACAAAAGGAATTCAAGTCCAAATTGCA
GGTCGCCTCGACGGAAAA------GAAATTGCACGTGTCGAATGGATCAGAGAAGGTAGG
GTTCCTCTACAAACCATTCGAGCTAAAATTGATTATTGTTCCTATGGAGTCCGAACGGTC
TATGGAGTATTAGGCATCAAAATTTGGATATTTGGAGAA------------------TAA
ATGTCGCGTTACCGAGGGCCTCGTTTCAAAAAAATACGCCGTCTTGGGGCTTTACCAGGA
CTAACTAGTAAAAGG------------------CCTAGAGCCGGAAGCGATCTTAGAAAC
CAATCGCGC---------------------TCTGGGAAAAAATCTCAATATCGTATTCGT
TTAGAAGAAAAACAAAAATTGCGTTTTCATTATGGTCTTACAGAACGACAATTACTTAAA
TACGTTCGTATCGCCGGAAAAGCAAAAGGGTCAACAGGTCAGGTTTTACTACAATTACTT
GAAATGCGTTTGGATAACATCCTTTTCCGATTGGGTATGGCTTCGACTATTCCTCAAGCC
CGCCAATTAGTTAACCATAGACATATTTTAGTTAATGGCTGTATAGTAGATATACCAAGT
TATCGCTGCAAACCACGCGATATTATTACGGCGAGGGATGATCAAAAATCGAGAGCTATG
ATTCAAAATTAT------------CTTGATTCATCCCCCCATGAGGAAGTG------CCA
AAACATTTG------------------ACTCTTCACCCATTTCAA---TATAAAGGATTA
GTCAATCAAATAATCGATAGTAAATGGATCGGTTTGAAA---ATAAATGAATTGCTAGTC
GTAGAATATTATTCTCGTCAGACT------TAAATGTCACGTCGAGGTACTGCAGAAGAA
------AAAACTGCAAAATCCGATCCAATTTATCGTAATCGATTAGTTAACATGTTGGTT
AACCGTATTCTGAAACACGGAAAAAAATCATTGGCTTATCAAATTATCTATCGAGCCATG
AAAAAGATTCAA------------------------------------------------
---------------------------------CAAAAGACAGAAACAAATCCACTATCC
GTTTTACGTCAAGCAATACGTGGAGTAACTCCCGATATAGCAGTAAAAGCAAGACGTGTA
GGC---GGATCGACTCATCAAGTTCCCATTGAAATAGGATCCACACAAGGAAAAGCACTT
GCCATTCGTTGGTTATTAGGAGCATCCCGAAAACGTCCGGGTCGAAATATGGCTTTCAAA
TTAAGTTCCGAATTAGTGGATGCTGCCAAAGGGAGTGGCGATGCCATACGCAAAAAGGAA
GAGACTCATAGAATGGCAGAGGCAAATAGAGCTTTTGCGCATTTTCGT------TAAATG
GGTAGGGACACTATTGCTGACATAATAACCTCTATACGAAATGCTGACATGAATAGAAAA
GGGACGATTCAAATAGCATCCACTAACATCACGGAAAACATTGTTAAAATACTTTTAAGA
GAAGGTTTTATCAAAAACGTGAGGAAGCATCAGGAAAACAACAAATATTTTTTGGTTTTA
ACCCTACGACATAGAAGGAATAGGAAAGGA------CCCTATCGAACTATT------TTA
AATTTAAAACGTATCAGTAGGCCTGGCCTACGAATCTATTCGAACTATCAACGAATTCCT
AGAATTTTAGGCGGGATGGGGATTGTAATTCTTTCTACTTCTCGAGGTATAATGACAGAC
CGAGAGGCTCGACTAGAAGGAATCGGCGGAGAAATTTTGTGTTATATATGGTAAATGGCA
AAATCTATACCAAGAACTGGT------------------TCACGTAGGAATGCCCGTAGT
GGTTCACGTAAAAGTACACGTAGAATACCAAAGGGAGTTATTCATGTTCAAGCAAGTTTC
AACAATACCATTGTGACTGTTACAGATCTACGGGGTCGGGTAATTTCGTGGTCCTCCGCC
GGTACGTGTGGATTCAATGGTACAAGAAGGGGGACACCATTTGCTGCTCAAACCGCAGCA
GGAAATGCTATTCGGACAGTAGTAGATCAAGGTATGCAACGAGCAGAAGTCATGATAAAA
GGTCCTGGTCTCGGAAGAGATGCAGCATTAAGAGCTATTCGTAGAAGTGGTATACTATTA
AGTTTCGTACGTGATGTAACCCCTATGCCACATAATGGCTGTAGACCTCCTAAAAAAAGA
CGTGTG---------------TAGATACACCCTAGTACA------------------TGT
TCCTCGACGCTGAGGACATCCCCCAAGAGCGGGGGATTTCGTGACATTTCTGATTGGCTG
TCTTGTGTTTCTAATAAGTTGTTTAATAGTTGGCATACTATCACCCCCAAAAAACCAAAC
TCTGCCTTACGTAAAGTTGCCAGAGTACGATTAACCTCTGGATTTGAAATCACTGCTTAT
ATACCTGGTATTGGCCATAATTCACAAGAACATTCTGTAGTCTTAGTAAGAGGGGGAAGG
GTTAAGGATTTACCCGGTGTGAGATATCACATTGTTCGAGGAACCCTAGATGCTGTCGGA
GTAAAGGATCGTCAACAAGGGCGTTCTAGTGCGTTA------------------------
------------------------------------------------------------
------------------------------------------------------------
------------------------------------------------------------
------------------------------------------------------------
------------------------------------------------------------
------------------------------------------------------------
------------------------------------------------------------
------------------------------------------------------------
---------------TCCACCCTACAATATGGGGTCAAAAAGCCAAAA------------
-----------------TAAATGGCAAGGAAAAGTTTGATTCAGAGGGAGAAGAAGAGGC
AAAAACTGGAACAAAAATATCATTTGATTCGTCGATCCTCAAAAAAAGAAATAAGCAAAG
TTCCGTCGTTGAGTGAGAAATGGAAAATTCATGGAAAGTTACAATCCTCACCGCGTAATA
GTGCGCCTACACGTCTTCATCGACGTTGTTTTTCGACCGGAAGACCGAGAGCTAACTATC
GAGACTTTGGGCTTTCCGGACACATACTTCGGGAAATGGTTCATGCATGTTTGTTGCCAG
GGGCAACAAGATCAAGTTGGTAAATGGTAAAAAATTCATTCATTTCAGTTATTTCACAA-
--GAAGAAAAAGAAGAAAACAGGGGGTCCGTTGAATTTCAAGTATTTCGTTTCACCAATA
AGATACGAAGACTGACTTCCCATTTGGAATTGCACCGAAAAGATTATTTATCTCAGAGAG
GTTTACGTAAAATCCTGGGAAAACGCCAACGACTGCTGTCTTATTTGTCAAAGAAAAATA
GAATACGTTATAAAGAATTAATTAGTCACCTGGATATTCGGGAGTCAAAAACTCGT----
-----------------TAAATGGTAAAACTTCGTTTGAAACGATGTGGTAGAAAGCAA-
--CCCGTTTATCGAATCGTTGCAATTGATGTTCGATCCCGAAGAGAAGGAAGAGATCTTC
GGAAAGTGGGTTTTTATGATCCGATAAATAATCAAACGTATTTAAATATTCCTGCTATTC
TATTTTTTCTTGAAAAAGGTGCTCAACCTACAGGAACTGTTTATGATATTGTAAAGAAGG
CGGGGGTTTGTTTT----------------------------------------------
--TAG-------------------------------------------------------
-----------------------------ATGGAAAAA----------------------
--------TCCAAGCGACTCTTTCTT------AAATCCAAGCGATCTTTTCGTAGGCGTT
TGCCCCCGATC------CAATCGGGGGATCGAATTGATTATAGAAACATGAGTTTAATTA
GTCGATTTATTAGTGAACAAGGAAAAATATTATCTAGACGGGTAAATAGATTAACCTTAA
AACAACAACGATTAATTACTATTGCTATAAAACAAGCTCGTATTTTATCTTTGTTACCTT
TTCTTAAT---AAT----------------------------------------------
-----------------GAGAAACAATTT------------------GAAAGAAGCGAGT
CGACC------------------------------------GCCGGAGCTACT-------
------------------------------------------------------------
--------------------------------------GGTCTTAGAACCATA-------
--------------------------------------AATAAA----------------
--------------------------------------------TAAGTGACACGTTCAC
TAAAAAAA---------------------------------AATCCTTTTGTAGCGAATC
ATTTATTAAGAAAAATTGAGAAGCTCAACACAAAGGCGGAAAAAGAAATAATAATAACTT
GGTCTCGGGCATCTACCATTATACCTACAATGATCGGCCATACTATTGCTATCCATAATG
GAAGGGAGCATTTACCTATTTATATAACAGATCGTATGGTAGGCCATAAATTGGGAGAAT
TTTCACCTACTATCAATTTCCGTGGACAT-------------------------------
--------------------------------GCGAAAAATGATAATAGATCTCGTCGT-
--------------------------TAA
>Ero_carvifolium
ATGATACCTATTAGAGCTGATGAAATTAGTAATATTATCCGTGAACGTATCAAGCAATAT
AATAGAGAAGTCAATATTGTAAATATGGGTACCGTACTTAAAGTAGGTGATGGGATTGCT
CGTATTTATGGTCTTAATGAAGTAATGGCGGGCGAATTAGTCGAATTTGAAGAAGGTACG
ACAGGCATTGCCCTGAATTTGGAATCAAATAACGTTGGTGTTGTATTAATGGGTGGTGGT
GTGATGATACAAGAGGGGAGCTCTGTAAAAGCAACAGGAAGGATTGCACAGATACCGGTG
AGTGAAGCTTATTTGGGTCGTGTTATAAATGCCCTGGCTAAACCTATTGATGGTCGAGGC
GCAATTTCAGCTTCTGAATTTAGGTTAATTGAATCTCCTGCTCCGGGTATTATTTCGAGA
CGTTCCGTATATGAGCCCCTTCAAACAGGACTGATTGCTATTGATTCGATGATTCCTATA
GGACGCGGTCAGCGAGAATTAATTATTGGGGACAGACAGACTGGTAAAACCGCAGTAGCT
ACGGATACAATTCTGAATCAACGAGGAAAGGATGTAATATGTGTTTATGTAGCTATTGGT
CAAAAAGCGTCCTCAGTGGCTCAGGTAGTGACTACTTTTCAGGAAGAGGGAGCAATGGAA
TACACTATTGTGGTAGCCGAAACGGCGGCTTCCCCCGCTACATTACAATACCTCGCCCCT
TATACAGGCGCGGCTCTGGCTGAATTTTTTATGTACCGTGAACGGCACACTTTAATCATT
TATGATGATCTCTCAAAACAAGCACAGGCCTATCGCCAAATGTCTCTTCTATTACGAAGA
CCGCCTGGTCGCGAAGCTTATCCGGGAGATGTTTTTTATTTACATTCACGCCTTTTGGAA
AGAGCCGCTAAATCAAGTTCGAATTTGGGTGAGGGAAGTATGACTGCTTTACCAATAGTG
GAGACCCAGTCGGGGGATGTTTCGGCTTATATTCCTACTAATGTAATTTCCATTACGGAT
GGTCAGATATTTTTATCCGCCGATCTATTCAACTCTGGAATCAGGCCTGCTATTAATGTG
GGTATTTCCGTCTCCAGGGTAGGATCTGCAGCTCAAATTAAAGCCATGAAACAAGTAGCT
GGCAAATCAAAATTGGATTTGGCGCAATTCACAGAATTAGAAGCCTTTGCCCAATTCGCC
TCTGATCTCGATAAAACTACTCAGAATCAATTAGCAAGAGGTCGACGATTACGTGAGTTG
CTCAAACAATCCCAAGCGGAACCTCTCGCGGTCGAAGAGCAGATAATGACAGTTTATACT
GGAATAAATGGTTATCTTGATTCATTAGAAATTGGACAGGTAAGGAAATTTCTCGTTAAT
TTACGTGACTACTTAAAAAGTAATAAACCCCAGTTCCAAGAAATTATATCGTCTACCAAG
ACATTCACCGAGGAAGCAGAAACCCTTTTGAAAGAGGCAATTCAGGAACAGATTGAACGC
TTTCGGCTTCAG---------TAAATGAGACTCAATCCCACTGCCTCTAGCCTTGGGGAT
TCCACCCTTGAAAAAAAAAAACAGGGACGTATCGCCCAAATTATTGGTCCGGTATTGGAT
GTAGTCTTTCCCAAGGGCAAGATGCCCTATATTTATAACGCCCTAGTAGTCCAGGGTCGG
GATACTGCCGGTCAACAAATTAATGTGACTTGTGAGGTACAACAATTATTAGGCAATAAT
CGAGTTAGAGCGGTAGCTATGAGTGCTACAGATGGTCTAATGAGAGGGATGGAAGTGATT
GACACAGGGGCTCCTTTGAGTGTTCCAGTCGGCGGAGCGACTCTAGGACGAATTTTCAAT
GTACTAGGAGAGCCTATTGATAATTTAGGCCCTGTAGATACTCGGACAACATCCCCTATT
CATAGATCTGCGCCCGATTTTATTGAGTTAGATACAAAATTATCTATTTTTGAAACAGGA
ATTAAAGTAGTGGATCTTTTAGCCCCCTATCGCCGTGGAGGAAAAATAGGATTATTCGGG
GGGGCTGGAGTGGGTAAAACAGTACTCATTATGGAATTGATCAATAACATTGCCAAAGCT
CACGGAGGTGTATCCGTATTTGGCGGAGTAGGCGAGCGTACTCGTGAAGGAAATGATCTT
TACAAGGAAATGAAGGAATCCGGAGTAATTAATGAACAAAAGATTGCGGAATCAAAAGTA
GCTCTAGTCTACGGTCAGATGAACGAACCCCCGGGAGCTCGTATGAGGGTTGGTTTGACT
GCCCTAACTATGGCGGAATATTTCCGCGATGTTAATAAACAAGACGTACTTTTATTTATC
GACAATATCTTCCGTTTCGTACAAGCAGGATCTGAAGTATCCGCCTTATTGGGTAGAATG
CCTTCCGCTGTGGGTTATCAACCCACCCTTAGTACCGAAATGGGTTCTTTACAAGAAAGA
ATTACTTCTACAAAAAAGGGGTCCATAACTTCTATTCAAGCTGTTTATGTACCTGCGGAC
GATTTGACCGATCCTGCTCCTGCCACCACATTTGCACATTTAGATGCTACTACTGTACTA
TCAAGAGGATTAGCTTCTAAGGGTATCTATCCGGCAGTAGATCCTTTAGATTCAACGTCA
ACTATGCTTCAACCTCGGATCGTCGGCGAAGAACATTATGAAATTGCGCAAAGAGTTAAA
CAAACCTTACAACGTTACAAAGAACTTCAGGACATTATAGCTATTCTCGGGTTGGACGAA
TTATCCGAAGAGGATCGCTTAACCGTAGCAAGAGCACGAAAAATTGAGCGTTTCTTATCC
CAACCCTTTTTTGTAGCGGAAGTGTTTACAGGTTCTCCGGGGAAGTATGTTGGTCTGGCA
GAAACAATTAGAGGATTTAATTTGATTCTTTCCGGAGAATTTGATGGTCTTCCTGAGCAG
GCCTTTTATTTGGTAGGTAACATCGACGAAGCTACTGCGAAGGCTACGAAGTTAGAAAAG
GAGAGTAATTTGAAGAAATGAATGACCTTAAATCTTCGTGTACTGACCCCTAAGCGAATT
CTTTGGGATTCAGAAGTGAAAGAAATCATTTTATCCACTGATAGTGGAGAAATTGGCGTA
TTACCAAACCACATCCCTATTGTCACAGGATTAGACATAGGCATCTTAAAAATACGC---
CTTAACGATCAATGGTTCACGATGGCTCTGATGGGTGGTTTCGCTAGAATCGTCAATAAT
GAGATTACTGTTTTCGCACATGATGCGGAAAAGGCTAGTGACATTGATCCACAAGAAGCT
CAGCAAACTCTTCAAATAGCGAAAGATAACTTGAGGAAAGCG------GAAGCTGAA---
GGGCAAACAATCGAGGCGGATCTAGCTCTC------AAACAAGCTGAGCTACGAGTAAGG
GCTGTCAATGCTATTTCGTAAATGAAAAATGTAACCGATTCTTTCGTTTCCTTGGGTCGC
TGGCCATCCGCCGGGAGTTTCGGGTTTAATACCGATATTTTAGCTACAAATCCAATAAAT
CTAAGTGTAGTGCTTGGTGTATTGATCTTTTTTGGAAAGGGAGTG---------------
TTAAAGGATTTATTAGATAATCGAAAACAGAGGATCTTGAATACTATTCGAAATTCAGAG
GAACTGAGGGCAGGGGCCGTCGAACAGCTGGAAAAGGCTCACGCTCGTTTACGGAAAGTG
AAAACAGACGTGGATCAGTTTCGAGTGAACGAGTATTCTGAGGCGGAACGAAAAAGGTCT
AACTTGATTACTTCCGCTTATAGGCAGTTAGAACAATCAGAAAATTCAAAAAATGAAAGC
ATTCGTTTTGAACAACAAAGGTCAATTAATCAAGTCCGGCAACGGGTTTGCCAACAAGCC
TTACAAGGAGCTTTGGAAATTCTGAATAGTTCTTTGAACAAGGAGTTGCATTTACGTACG
ATTAGTGCTAATATTGGCCTCTTTGGATCCATGAAAGAAAGAACTTATTAGATGAATCCA
TTGATTTCTGCCGCTTCCGTTATTGCTGCTGGTTTGGCTGTCGGGCTTGCTTCTATTGGA
CCGGGAATTGGGCAAGGCACTGCTGCGGGCCAAGCTGTAGAAGGTATCGCGAGACAGCCC
GAGGCCGAGGGAAAAATACGAGGTACTCTATTACTGAGTCTAGCTTTTATGGAAGCTTTA
ACAATTTATGGGCTGGTTGTAGCATTAGCACTTTTATTTGCGAATCCCTTTGTTTAAATG
AGTGTTCTATTA------TGTTCTATAAACACACTAAAGGGGCTATTATACGAGGTATCT
GGTGTGGAGGTAGGTCAACATTTTTATTGGCAAATAGGGGGGTTCCAAGTCCACGGCCAA
GTGCTTATTACTTCTTGGGTTGTAATTGCTATTTTATTAGGTTCAGCTATTCTAGCTGTT
CAAAATCCGCAAACCATTCCGACGGACGCTCAGAATTTCTTCGAATATGTCCTTGAATTC
ATTCGAGACGTAAGCAAAACTCAGATTGGAGAAGAATATGGCCCGTGGGTTCCCTTTATT
GGAACTATGTTTCTTTTTATTTTTGTTTCTAATTGGTCGGGGGCCCTTTTCCCTTGGAAA
ATCATACAGTTACCGCAGGGGGAGTTAGCCGCACCCACAAATGATATAAATACAACCGTT
GCTTTAGCCTTACTCACGTCAGTAGCATATTTTTATGCAGGCCTTTCCAAAAGGGGATTG
GGCTATTTCAATAAATACATTCAACCGACTCCAATCCTTTTACCCATTAACATCTTAGAA
GATTTTACAAAGCCTTTATCACTTAGTTTTCGACTTTTCGGGAATATATTAGCCGATGAA
TTAGTAGTTGTAGTTCTTCTTTCTTTAGTCCCTTTAGTGGTTCCTATACCTGTCATGTTT
CTTGGATTATTTACAAGCGGCATTCAAGCTCTTATTTTTGCAACTTTAGCCGCGGCTTAT
ATAGGCGAATCCATGGAGGGTCATCATTGAATGATATTTCTTACTTTAGAGCACATATTG
AACCATATATCTTTTTCGGTCGTTTCAATTGTAATTACAATGCATTTTTTAAACTTAGTA
GTCGATGAAATCGTAGGACTCTATTATTCCTCAGAAAAGGGCATGCTAGTTTCTTTTTTC
TGTATAACAGGACTATTAACGACTCGTTGGGCTTATTCAGGAGATTTTCCATTAAGTGAT
TTATACGATTCGTTAATTTTTCTTTCATGGAATTTATCCATTATTAACATGCTTCCATAT
TTTAAAAACAATAAAAAGGATTTTGATTTAATTGCAATAAGCTACCCAAGTGCCCTTTTT
ACCCAAGGCTTTGCGACTTCAGGGCTTGTAGCTGAAATGCATCAATCCAAAAGATTAGTG
CCCGCTCTCCAATCCCAGTGGTTAATGATGCACGTAAGTATGATGCTATTGAGCTACGCA
GCTCTTTTGTGTGGATCATTATTATCAATAGCTCTTCTAATTATTACATTTCGAAAAAGG
AAAAGGATCTTTGGTAAAAGAAATAAGTTCTTAAATGTACCATTTTGG------AATACT
CAATACCTGAATGAAAAAAAG---------ATAAATACTTCTCTTACTTCTTCTGTAAAT
TATTATAGGTCTCAATTGGTTCACCAATTAGATTATTGGAGTTATCGTATTATTAGTCTA
GGATTTCTCTTTTTAACCATAGGGATTCTTTCAGGAGCGGTCTGGGCTAATGAGGCGTGG
GGTTCCTATTGGAGTTGGGACCCAAAGGAAACTTGGGCATTTATTACTTGGATAGTATTT
GCTATTTTTTTACACAGTCGAACAAAGAAAAACGTGGAAGGCATAAATTCGGCAATTGTA
GCTTCTATAGGCTTTTTTATAATTTGGGTATGCTACTTTGGAATCAATCTATTAAGAATA
GGGTTACATAGTTATGGTTCATTTGAAATATCGTAA------------ATGAAAAAAAAA
AAAGCACCCACTCCCTTTCTATACCTTGCATCCATAGTATTTTTACCCTGGTGGATCTCC
CTGTTATTTACTAAAAGCCTAGAATCTTGGGTTACTGGTTGGTGGAATAGCAGACAATCC
GAAACTTCTTTGAATGAGATTCAAGAA---------AAGGGTCTGATAGAAAAATTCATA
GAATTAGAGGAACTCCTTCTCTTGGACGAAATGCTAAAGGAATGCCCGAAAGTATATCTA
GAAAAGTTTCGTATAGGACTCCACAAGGAAACGGTCCAATTAATGAAGATGCACAATGAG
GATCAGATCCATACGATTTTGCACTTCTCGCAAAATCTAATCTATTTCGTTCTTCTAAGC
AGTTATTCTATTCTGGGTAAGGAACAACTCGTTATTCTTAACTCTTGGGTTCAAGAATTC
TTATATAATTTAAGCGATACAATAAAAGCCCTTTGCATTATTTTATTAACTGATATTTTT
TTCGGATTCCATTCGAAACACACTTGGGAATGCATAATTGGCTATGTCTGCAAAGATTTT
GGATGTGTT------CATAACGATAGAATTGTATCTATTCTTGGTTGGGTCCTGCCATCC
CTTTTAGATACAACCTGGAAATTTGTGTCCTTCCGTTATTTAAACAGCCTATCCCCGTCA
CTTCTAGCGCTGTATACTTCAATGAAGGAC---------TGAATGGAAGAATTAGAAGGA
TATTTAGAATTCGATCGATCCCGGCAGCATGAGTTTCTATACCCACTTATCTCTCGGGAG
TCTATTTATGCACTTACGCATGATCATGGT---TTAACTAGATCC------ATTTTGTTG
GAAAAA---GCCAATTATGACAATAAATCCAGTTCACTAATTGTGAAACGTTTAATTGCT
CGAATGTATCAACAGAGCCCTTTGGGCATTTGTCCCAATGATTCGAACCAAAATCAAAAT
CCATTTTTGGGGCAC------AATAAGAATTTGTATTCTCAAATTATATCAGAGGGATTT
GCAGATATTGCGGAAATTCCC------CTTTTTCTTCAATTTGTATCTTCT------TTC
GAA---GGGAAAGAA------ATAGCAAAATCTCTTAATTTACGATCAATACAGTCAATA
TTTCCCTTTTTAGAGGATGAATGCTCCCATTTAAATTTTGTGTCAGACGTACTAATACCC
CACCCTGCCCATCTGGAAATCCTGGTTGAAGCTCTTCGTTATTGGGTGAAAGACGCTCCC
TTCGTGCATTTTTTACGAGTCTTTCTCTATGAGTGTTGGAGTTTTAATAGTCTTATTATT
CCAAAA---------------------------AGTTCAAGATTGTTCCTCTTTCTATAT
AATTCTCATGTATGTGAATATGAATCCATCCTCCTTTTTCTTCGTAATAAATCTTCTCAT
TTACGACCAACATCTTCTGGAATCTTTCTGGAGCGTATTATTTTCTATAAAAAGATGGAA
GGTCTTGGATCTATCGTT---TCAAATCATTTTGAG------CGCATTCTGCTGCTTTTC
AAGGACCCCTTCATTCATTATGTTAGATATCAAGGAAAATACATTCTGATTTTAAAAGAC
AGGCCTCTTCTGATGAATAAATGGAAAGATTATCTTGTAAAGTTATGGCAATGTCATTTT
TATGTATGGTCTCAACCAGAAAGGGTCCATAGAAACAAATTATCCCAGCATTCCCTTCAC
TTTATGGGTTATATTTTAAGTGTACGACCAATGCCCTTGGTGATACGGAGTCGAGTATTA
GAAAATTCATTTCTAATAGAGAATGCTATGAATAAGGTCGAAACAATAATTCCAATTCTT
TCTCTAATTGGATCGTTGGCTAAAGAAAAATTTTGTAACCCGTTAGGGCAGCCCATTAGT
AAGCCACCTTGGGCCGACTCATCTGATTCTGATATTATTGACCGATTTGTGCGTATGTGC
AGAAATCTTTCTCATTATCATAGTGGGTCTTCAAAAAAAAAAAGTTTGTATCGACTAAAA
TATATACTTCGACTTTCTTGTGTTAAAACTTTGGCTCGTAAACACAAAAGTACTGTACGT
GCTTTTTTGAAAAAATTAGGTTCAGCATTATTGGAAGAGTTTATTAACGAGGAAGAACCA
GTCCTTTCCTTGATCTTCTCAAGAGCCCCCTCCCCTTGGCGAAGGTTA---------TCA
CGGGTTTGGTATTTGGATATTCTTTATATCAATGAT---------CTGATCAATCAGGAA
---------------------TGAATGATAATTGATACAAGAGAAGTACAAGAGATCAAT
TCTTTTTCCAGGTTCGAATCC------TTACAAGAAGTCTATGGGACTGTCTGGATCCTT
GTCCCTATTTTGATCCTTGTATTGGGAATCACAATAGGTGTATTAGTAATTGTGTGGTTA
GAAAGAGAAATATCCGCAGGGATACAACAACGTATTGGTCCTGAATACGCCGGTCCTTTG
GGAATTCTTCAAGCTCTAGCAGATGGAACAAAACTCCTTTTCAAAGAGAATCTTCTTCCA
TCTAGAGGGGATATTGGTTTGTTCAGTCTTGGCCCATCCATGGCAGTCATATCAATTCTC
CTAAGTTATTCAGTAATTCCTTTTAGCTATCGTCTTGTTTTAGCTGATCTAAATGTCGGT
GTTTTTTTATGGATTGCCATTGCAAGTATTGCTCCCATTGGACTTCTTATGTCAGGATAT
GGATCAAATAATAAATATTCCTTTTTAGGTGGTCTACGAGCTACTGCTCAATCAATTAGT
TATGAAATACCATTAACT---CTCTGCGTGTTGTCAATATCTCTACTTTCTAATAGTTCA
AGTACAGTTGATATAGTTGAAGCGCAGTCAAAATACGGTTTTTGGGGGTGGAATTTTTGG
CGGCAACCTATAGGGTTTATCGTTTTGCTAATCTCTTCCCTAGCGGAATGCGAAAGATTG
CCCTTCGATTTACCAGAAGCAGAGGAAGAATTAGTAGCAGGTTATCAAACCGAATATTCG
GGTATAAAATTTGGTTTATTTTACGTTACTTCCTATTTCAATTTATTAGTCTCTTCCTTA
TTTGTAACCATTCTTTACTTAGGTGGTTGGAATCTATCTATTCCGTGCATA---GACTTT
CCT------CAATTAGTTGAAATAAATGAAGTGGGTGCTGTTTTTCGAACAACAATTGCG
CTTTTTATTACATTAGCTAAAACTTTTTTTTTCTTGTTCATTTCTATCACAACAAGGTGG
ACTTTACCTAGGCTAAGAATGGACCAACTCTTAAATCTTGGGTGGAAATTTCTTTTACCG
ATTTCTCTTGGTAATCTATTATTAACAACCTCTTCTCAACTCCTTTCGCTGGAATAG---
---------------------------------------------------ATGAAAGCC
TTTCATTTGCTTCTCTTCGATGGAAGTTTTATTTTCCCAGAATGTATCCTAATTTTTGGC
CTAATTCTTCTTCTGATGATCGATTCAACCTCTGATCAAAAAGAAATACCTTGGTTATAT
TTCATCTCTTCAACAAGTTTAGTAATGAGCATAACGGCCCTATTGTTCCGATGGCGAGAA
GAACCTATGATTAGCTTTTCGGGAAATTTCCAAACGAACAATTTCAACGAAATCTTTCAA
TTTCTTATTTTACTATGTTCAACTCTATGTATTCCTCTATCCGTAGAGTACATTGAATGT
ACAGAAATGACTATAACAGAGTTTCTGTTATTCATATTAACAGCTACTCTAGGAGGAATG
TTTTTATGCGGTGCTAACGATTTAATAACTATCTTTGTAGCTCCAGAATGTTTCAGTTTA
TGCTCCTACCTATTATCTGGATATACCAAGAAAGATGTACGGTCTAATGAGGCTATTATG
AAATATTTACTCATGGGTGGGGCAAGCTCTTCTATTCTGGTTCATGCCTTCTCTTGGCTA
TATGGTTTATCCGGGGGAGAGATTGAGCTTCAAGAAATAGTGAATGGTCTTATCAATACA
CAAATGTATAACTCCCCAGGAATTTCAATTGCGCTTATATTCATCACTGTAGGAATTGGG
TTCAAGCTTTCCCCAGCCCCTTCTCATCAATGGACTCCTGACGTATACGAAGGATCTCCC
ACTCCAGTCGTTGCTTTTCTTTCTGTTACTTCAAAAGTAGCTGCTTCAGCTTCAGCCACT
CGAATTTTGGATATTTCTTTTTATTTCTCATCAAACGAATGGCACCTTCTTCTGGAAATC
CTAGCTATTCTTAGCATGATATTGGGGAATCTCATTGCTATTACTCAAACAAGCATGAAA
CGTATGCTTGCATATTCGTCCATAGGTCAAATCGGATATGTGATTATTGGAATAATTGTT
GGAGACTCAAATGGTGGATATGCGAGCATGATAACGTATATGCTGTTCTATATCTCCATG
AACCTAGGAACGTTTGCTTGCATTGTATTATTTGGTCTGCGTACTGGAACTGACAACATT
CGAGATTATGCAGGATTATACACAAAAGACCCTTTTTTGGCTCTCTCTTTAGCCCTATGT
CTCTTATCCCTAGGAGGTCTTCCCCCACTAGCAGGTTTTTTCGGAAAACTCCATTTATTC
TGGTGTGGATGGCAGGCAGGCCTATCTTTCTTGGTTTCAATAGGACTCCTTACAAGCGTT
CTTTCTATCTACTATTATCTAAAAATAATCAAGTTATTAATGACTGGACGAAACCAAGAA
ATAACCCCTCACGTGCGAAATTATAGAAGATCCCCTTTAAGATCAAACAATTCCATCGAA
TTGAGTATGATTGTATGTGTGATAGCATCTACTATACCAGGAATCTCAATGAACCCGATT
CTTGCAATTGCCCAGGATACCCTTTTTTAGATGTTTCTGCTTTACGAATATGACATTTTC
TGGGTATTTCTAATAATATCAAGTCTTATTCCTATTTTGGCATTTCTAATTTCGGGAGTT
TTAGCCCCAATTAGCGAAGGGCCAGAGAAACTTTGTAGTTATGAATCCGGTATAGAACCA
ATGGGCGACGCTTGGTTACAATTTAGGATCCGTTATTATATGTTTGCTCTCGTTTTTGTT
GTTTTTGATGTTGAAACGGTTTTTCTTTATCCATGGGCAATGGGTTTTGACGTATTGGGG
GTGTCCGTATTTATAGAAGCTCTCGTTTTCGTGCTTATCCTAATTATTGGTTCAGTTTAT
GCATGGCGAAAGGGGGCATTGGAATGGTCTTAG---------------------------
---------ACGAATGATTTTCCTTGGTTAACAATAATTGTTATTTTTCCAATATCCGCG
GGTTCCCTCATTTTCTTTCTCCCTCATAGAGGAAACAAGGTAACTAGATGGTATACTTTG
TGCATATGTTCACTAGAACTCCTTCTAATGGCCTATGCATTCTATTACCATTTCCAACTG
GACGATCCATTAATCCAACTCGTGGAGGCTTATAAATGGATCCATTTTTTTCAATTTGAC
TGGAGATTGGGAGTAGATGGACTTTCTCTTGGACCTGTTTTACTTACAGGATTTATCACC
ACTTTGGCTACTTTAGCGGCTTGGCCGGTTACTCGAACCCCCCGATTATTCTATTTCTTG
ATGTTAGCAATGTACAGTGGTCAAATAGGATCATTTTCTTCTAGGGATCTTTTGCTCTTT
TTCATCATGTGGGAGTTAGAATTGATTCCTGTTTATTTACTTCTATCCCTGTGGGGGGGG
AAGAACCGCCTGTATTCAGCTACAAAATTTCTTTTGTACACTGCGGGAAGCTCCCTCTTT
CTATTAATAGGGGTTCTAGGTATCGGATTATTTGGTTCCAACGAGCCAACATTCAATTTT
GAAATATCAGCTCATCAATCCTATCCTGCGGCACTCGAAATCATATTCTATATTGGCTTT
CTTATTGCTTTTGCTGTCAAATCGCCGATTATACCCTTACATACATGGTTACCAGACACT
CACGGAGAGGCACATTACAGCACTTGCATGCTCCTAGCTGGAATCTTATTAAAAATGGGA
GCTTATGGATTGGTTCGGATTAATATGGAATTCTTGCCCCATGCCCATTCTATGCTTTCC
CCTTACTTGATTACAGTAGGTGCAATCCAAATAGTCTACGCAGCTTCAACATCTCTTGGT
CAGCGTAATTTAAAAAAAAGAATAGCCTATTCCTCCGTATCCCATATGGGTTTCATAATT
ATAGGAATTTTCTCTATAACAGATACGGGGCTTAACGGAGCCATTTTACAAATAATCTCT
CATGGATTTATTGGTGCTGCTCTTTTTTTCTTAGCAGGGACGAGTTATGATAGAATACGT
CTTGTTTCTTTTGACAAAATGGGCGGAATGGCTATCGCCATTCCAAAAGTATTTACGATG
TTCAGTATTTTATCAATGGCTTCCCTTGCATTACCGGGCATGAGCGGGTTTGTTGCAGAA
TTGATAGTATTTTTTGGAATAATAACCAGCCCTAAATTGCTCTTAATGCCAAGAATACTA
ATTACTTTTGGAATGGCAGTTGGAATGATATTAACTCCAATTTATTCATTATCTATGTTA
CGCCAGATGTTCTATGGCTACAGACTTTTGAATGTC---CCAACCCCCCCTTTTTTTGAT
TCTGGACCGCGAGAATTGTTTGTTTCGATTTCTATCCTTCTACCCGTAATAGGGGTTGGT
ATTTATCCCGATTTTATTCTCTCATTATCGGTTGACAGGGTTGAGTTTATTCTCTCTCGT
TTTTTTATAGAGAGCTTTTCGAAATAAATGATGCTCGAACATGTCCTTGTTTTGAGTGCT
TTTTTATTTTCTATTGGTATCTGTGGATTGATCACCAGTCGGAATATGGTTAGGGCCTTT
ATGTGTCTTGAACTTATGCTGAATGCCGTTAATATGAATTTCGTAACATTTTCTGATTTT
TTTGATAGTCGCCAATTAAAGGGGGCCATTTTTTCCATTTTTGTTATAGCCATTGGAGCC
GCTGAAGCAGCTATTGGACCGGCCATTCTTTCGTCAATTTATCATAACAAAAAATCAACT
CGTATTAATCAATCGAATTTATTGAAAAAGTAG------ATGGAATATACAAATAAATAT
TCATGGATTATGCCCTTCATTCCACTTCCCGTTCCTATGCTAATAGGGGTGGGACTTCTC
CTTTTTCCAACGACAACAAAACATCTTCGCCGTATATGGGCCTTTCCTACTATCTTTTTG
TTAGGGATAGTTATGCTTCTTTCGGCCTATTTATCTATTCAGCAACTAAATAGAAGTTAT
ATCTATCAATATGTATGGTCTTGGACCATCAATAATGATTTTTCTTTAGAGTTTGGTCAT
TTGATAGATCCACTTACTTCTACCATGTCAATCTTAATTACTACGGTTGGACTTACAGTT
CTTATTTATAGCGAAAATTATATGTTTCATGATCAAGGATATTTAAGATTTTTTTATTAT
ATGGCTTTTTTTAATGCTTCAATGTTGGGCTTAGTTACTAGTTCTAATTTAATACAAATT
TATATTTTTTGGGAATTCGTTGGAATGTGTTCTTATCTATTAATAGGCTTTTGGTTTACA
CGACCCGTTGCCGCAAAGGCCTGCCAAAAAGCATTTGTAACTAATCGTGTAGCGGATTTC
AGTTTATTATTAGGAATTTTGGGTCTTTATTGGATAACGGGTAGTTTCGAATTTCGAGAT
TTGTTTCAAATATTGAATAACTTGGTT---CATAATAATGAAATTCCTTTTTTATTTTTG
ACTTTGTGCGCCTACTTCTTATTTGGGGGCGCGCTTGCTAAATCTGCGCAATTTCCCCTT
CATGTATGGTTACCCGATGCCATGGAAGGACCTACTCCTATTTCAGCTCTTATCCATGCT
GCTACTATGGTAGCCGCAGGAATTTTTCTTGTAGCTCGGCTTCTTCCTCTTTTCATAGCC
ATACCTTACATATTGAATCTAATATCTTTGATAGGTATCATAACAGTCTTTTTAGGAGCT
ACTTTAGCTCTTGCTCAAAAGGATATTAAGAGGGTTTTGGCCTATTCTACAATGTCTCAA
CTGGGTTATATGATGTTAGCTCTAGGCATGGGTTCTTATCGAGCTGCTTTATTTCATTTG
ATTACTCATGCTTATTCGAAAGCATTGTTGTTTTTAGGGTCTGGATCAATAATTCATTCA
ATGGAGGCTCTTGTTGGCTATTCTCCAGAAAAAAGTCAGAATATGGTTCTTATGGGTGGT
TTAACAAAACATATGCCAATCACAAAAACGGCCTTTTTATTAGGTACACTTTCTCTTTGT
GGGATTCCACCTCTTGCTTGCTTTTGGTCCAAAGATGAAATTCTTAATGAGAGTTGGTTG
TATTCCCCGATTTTCGCAATAATAGCTTGTTCCACAGCAGGATTTACCGCATTTTATATG
TTTCGGATCTATTTACTTACTTTTGAAGGACACTTAAATGTTCATTTTCTAAATTATAGT
GGAAAACGAAGTAGTTCTTTGTATTCAATATCTTTATGGGGAAAT---GAAGGACTAAAA
ACAATT------CAAAACGCCCTTTTTTTAAAAACTTCA------TTAACAATGAATAAT
AAGCAAAGGGTTCCGTTTTTTTGTAAGAAAACATATCGACTTGAT------AGTAGTGTA
AGGAACATGCTCCGCCTTTTT---------ACTCATTTTGGCACTAAGAATACTCTCCCT
TATCCCCACGAATCGGAAAATACTATGCTATTCCCTATTGTTGTATTGGTCCTATTTACT
TTCTTTGTTGGAGCTATCGGAATTCCT------TTCAATCAAGAAGGGGGGGGCTTGGAT
ATATTGTCCAAATTCTTAACCCCATCTAGAAACCTTTTACATCAAAAGTCCAATAATTAT
CTGGATTGGTATGAATTTATAACAAATGCAACTTTGTCGGTCAGTATATCTTATTTGGGA
ATAGTTATAGCTTCTTTTTTATATAAGCCTTTTTATTTATCTTTAACAAAATTGAACTTC
ATTAATCTTTTTGTTAAAGGGGGTCCTCAGAAAATTTGGAGGGACAAAATAAGAAATCGG
ATATATGATTGGTCGTATAATCGTGGTTACATAGACGCTTTTTACACAATATCCTTAATT
AAGGGTATAAGAGAATTCGCTGAATTCACTCATTTTTTCGATGCGCGAATTATTGATGGA
ATTACGAACGGGCTGGGTATTTTGAGTTTTTTTCTAGGAGAAGGTATCAAATATTTA---
GGGGGGGGGCGCGTCTCTTCGTATCTTTTATTGTATTTATCTTGTGTATTAGTTTGTTTA
TTAATTTCTTACTTTTTGTACTTTTTCCATTTT---------------------------
------------------------------------------------------------
---------------------------------------TGAATGGATTTGCCCGGACCA
ATACATGATTTTCTTTTAGTCGTTCTGGGATCAGGTCTGCTATTAGGGGGTCTCGGAGTG
GTATTACTTACCAACCTAATTTATTCCGCCTTTTCGTTGGGATTGGTTTTTATTTGTATA
TCTTTATTTTATATTCTAGCAAACTGTCATTTTGTAGCTGCTGCACAACTCCTTATTTAC
GTCGGAGCTATAAACATTTTAATTCTATTTGCTGTGATGTTCATAAATGGTTCAGAATAT
------TCCAAAGATTTTCACTTTGGGACTGTTGGGGATGGGGCTACTTCACTAGTTTGT
ACAACTCTTTTTCTTTCACTAATTTCGAATATTCTAAATACATCGTGGTATGGGGTTATT
TGGACTACAAAAGCGGCCCAGATCATAGAGAAAGACTTGATAAGTAATAGTCAACAAATT
GGAATTCATTTATCAACAGACTTTTTTCTTCCATTTGAACTCATTTCTATCATTCTTTTA
GTTGCTTTAATAGGTGCAATTTCCGTGGCTCGCCAGTAAATGACTATACCAGCTACAAGA
AAAGACCTCATGATAGTCAATATGGGCCCTCACCACCCATCAATGCACGGCGTTCTCCGG
CTCATCCTTACTCTAGATGGTGAAGATGTTATTGACTGTGAACCCATATTGGGTTATTTA
CACAGAGGGATGGAAAAAATTGCGGAAAATCGAACTATTATACAATATCTCCCTTATGTA
ACACGTTGGGATTATTTGGCTACTATGTTCACAGAAGGAATAACTGTGAATGCTCCAGAG
AAATTAGGAAATATTCAAGTACCTAAAAGGGCCAGCTATATCAGAACTATTATGTTGGAA
TTAAGTCGTATAGCTTCTCATCTATTATGGCTTGGTCCCTTTATGGCAGATATTGGGGCA
CAAACCCCCTTTTTTTATATTTTCAGAGAAAGAGAATTAGTATATGATCTATTTGAAGCA
GCCACCGGTATGAGAATGATGCATAATTATTTTCGTATCGGAGGAGTTGCGGCTGATCTA
CCTCATGGTTGGATAGATAAATGCTTGGATTTCTGTGATTATTTTTTAACAGGACTTTCT
GAATATGAAAAACTTATTACGAGGAATCCTATTTTTTTAGAGCGAGTAGAGGGAATAGGC
ATTATTGGTAAAGAAGAAGCAATAAATTGGGGTTTATCAGGACCGATGCTCCGAGCTTCC
GGAATACAATGGGATCTTCGTAAAATCGACAATTATGAATGTTACAACGAATTAGATTGG
GAAGTTCAGTGGCAAAAAGAAGGAGATTCATTAGCTCGGTTTTTAGTCCGAATCGGTGAA
ATGAGGGAATCCATAAAAATTATTCAACAGGCTCTGGAAGCAATTCCGGGGGGGCCTTAT
GAGAATTTAGAAATTCGATGTTTTGATAGAGAAAGGTATCCAGAATGGGGTGGTTTTGAA
TATAGATTCGTCAGTAAAAAACCTTCTCCTACTTTTGAATTGCCGAAACAAGAACTTTAT
GTGAGAGTTGAAGCCCCAAAAGGAGAATTGGGAATTTTTCTGATAGGAGATCAGAGCAGT
TTTCCTTGGAGATGGAAAATACGTCCACCGGGTTTTATGAATTTGCAAATTCTTCCTCAG
TTAGTTAAAAGAATGAAATTGGCTGATATTATGACGATACTAGGTAGCATAGATATCATT
ATGGGAGAGGTTGATCGTTGAATGCTCCCTATGGTAACTGGATTCATGAATTATGGTCAA
CAAACAGTACGAGCCGCAAGGTACATCGGTCAAAGTTTGATGATTACGTTATCCCACGCA
AATCGTTTCCCTGTAACTATTCAGTATCCTTATGAAAAATTAATTACATCGGAACGTTTT
CGGGGTCGAATCCATTTTGAATTTGATAAATGCATTGCTTGTGAAGTATGTGTTCGTGTG
TGCCCCATAGATCTGCCTGTTGTTGATTGGAAATTTCAAACCAATATTCGAAAGAAACGC
CTGTTTAATTACAGCATTGATTTTGGAATCTGTATATTTTGTGGTAATTGCGTTGAGTAT
TGTCCAACAAATTGTTTAGCGATGACCGAGGAATATGAGCTTTCAACCTATGATCGTCAC
GAATTGAATTATAATCAAATTGCTCTGGGTCGTTTACCAATTCCAGTAATTGAGGATTAT
ACAATTCGAACAATTTTGAATTCGCCTAAGAAA---------AAAAAAGGGAAAACCCTT
GAT------TAAATGCAGGGTCGAGTGTCTGCTTGGTTAGTCAAGCATGGGCTAGTTCAC
AGGTCGTTGGGTTTCGATTATCAAGGAATAGAGACTTTACAAATAAAGCCCGAGGATTGG
CATTCCATTGCTGTCATTTTCTATGTATATGGTTACAATTATCTGCGTTCCCAATGTGCT
TATGATGTAGCACCGGGCGGACTCTTGGCTAGTGTATACCATCTTACGAGAGTAGAATGT
GGCGTGGATCAACCGGAAGAGGTATGCATAAAAGTTTTTGTTCCAAGGAATAACCCTGGG
ATTCCGTCCATTTTCTGGGTTTGGAAAAGTGCGGATTTTCAAGAAAGGGAATCATATGAT
ATGTTGGGAATCTCTTATGATAATCATCCACGGCTGAAACGTATTTTAATGCCGGAAAGT
TGGATAGGATGGCCCTTACGTAAGGATTATATTGCTCCCAATTTTTATGAAATACAAGAC
GCTCATTGA---------------------------------------------------
------------------------------------------------------------
------------------------------------------------------------
---------ATGAATTCCATCGAGTTTGCCTTACTTGAT------CGAAGAACTCAAAAT
TCAGTTCTTTCAACTACATCAAATGATCTTTCAAATTGGTCAAGACTCTCCAGTTTATGG
CCACTTCTTTATGGTACCAGCTGTTGCTTCATTGAATTTGCTTCGTTAATAGGCTCGCGA
TTTGACTTCGATCGTTATGGACTAGTACCAAGATCCAGTCCTAGGCAAGCGGACCTTGTT
TTAACAGCCGGCACAGTAACACTGAAAATGGCCCCCTCTTTAGTGAGATTATATGAGCAA
ATGCCCGAACCAAAATACGTTATTGCTATGGGAGCATGTACAATTACAGGAGGAATGTTC
AGTACCGATTCTTATAGTACTGTTCGGGGAGTTGATAAACTAATTCCTGTAGATGTTTAT
TTGCCGGGGTGCCCGCCTAAGCCAGAGGCAGTTATAGACGCTATAACAAAACTTCGTAAG
AAAATATCTCGAGAAATCCATGAGGATCAAATAGGGTCTGGGTCTCAACAGACGAATCGC
TATTTTACTACCAATCACAAATTTCGTGGTGGACGCAGTATTCATATTGGAAATTATGAT
CAAGGATTTTTCTACCAACCACCAACTCATTCCGAAACCCCCCCTGCAACATTTTTCAAA
TACAAAAGTTCAAGA------CCTTCTCACGAATTAGTAAATTAGATGCAAACTAGAAAG
ACCCTCTCTTGGATAACGGAAGAGATCACTCGATCCGTTTCGGTCTCGCTCATGCTATAT
ATAATAACTCAGGCGTCCGTTTCAAATGCATATCCTATTTTTGCGCAGCAAGGTTATGAA
AATCCACGAGAAGCAACTGGACGTATTGTATGTGCGAATTGTCATTTAGCTAATAAGCCT
GTGGATATTGAGGTTCCACAAACGATACTTCCTGATACTGTATTTGAAGCAGTTGTTCGA
ATTCCTTATGATATGCAACTGAAACAAGTTCTTGCTAATGGTAAAAGGGGGGCTTTAAAT
GTGGGAGCTGTTCTTATTTTACCCGAGGGGTTCGAATTAGCCCCTCCCGAGCGTATTTCG
CCCGAGATGAAAGAAAGGATAGGCAATCTACCTTTTCAGAGCTATCGCCCCGGTAAAAAA
AACATTCTTGTCATAGGCCCTGTTCCTGGCCAAAAATATAGTGAAATAGCCTTTCCTATT
CTTTCTCCGGACCCCGCTACTAATAAGGGTGCTCACTTCTTAAAATATCCCATATATGTA
GGCGGGAACAGGGGAAGGGGTCAGATTTATCCTGACGGAAGCAAGAGTAACAATACCGTT
TATAATGCTACAGCAACAGGTATAGTAAGAAAAATCATACGAAAAGAAAAGGGGGGGTAC
GAAATAACCATAGCGGATACATCGGATGGACGTGAAGTGGTTGATATTATCCCCCCAGGA
CCTGAACTTCTTGTTTCGGAGGGCGAGTCTATCAAAGCGGATCAACCATTAACAAGTAAT
CCTAATGTGGGTGGATTTGGTCAGGGGGATGCCGAAATAGTACTTCAAGACTCATTACGT
GTTCAAGGCCTTTTGTGCTTCTTGGCGTCTGTTATTTTGGCACAAATTTTTTTGGTTCTT
AAAAAGAAACAGTTTGAGAAGGTTCAATTGTCCGAAATGAATTTCTAG------------
---ATTGATAAAGTCTATGATTGGTTCGAAGAACGCCTCGAGATTCAGGCGATTGCGGAC
GATATAACGAGTAAGTACGTGCCCCCTCATGTGAACATATTTTATTGTTTAGGGGGAATT
ACGCTTACTTGTTTTTTAGTACAAGTAGCTACCGGATTTGCTATGACGTTTTACTACCGC
CCTACGGTTACTGAGGCTTTTTCTTCTGTACAATACATAATGACCGAAGCCAACTTTGGG
TGGTTAATCCGATCAGTCCATCGATGGTCAGCAAGTATGATGGTTCTAATGATGATCTTG
CACGTATTTCGTGTCTATCTTACCGGTGGTTTTAAAAAACCCCGCGAATTGACTTGGGTT
ACAGGTGTGGTTCTGGCTGTATTGACTGCATCCTTTGGTGTAACTGGTTATTCCTTACCT
CGGGATCAAATAGGATATTGGGCAGTCAAAATTGTAACAGGTGTACCGGACGCTATTCCT
GTAATAGGGTCCCCTTTGGTAGAGTTATTGCGCGGAAGTGCTAGTGTGGGACAATCCACC
TTGACGCGTTTTTATAGTTTACACACTTTTGTATTACCCCTTCTTACCGCGGTATTTATG
TTAATGCATTTCTTAATGATACGCAAGCAAGGGATTTCTGGTCCTTTATAAATGGGAGTG
---ATAACAAAAAAACCCGACTTGAATGATCCTGTATTAAGAGCTAAATTGGCTAAAGGA
ATGGGACATAATTATTACGGAGAACCCGCGTGGCCCAACGACCTTTTATACATCTTTCCT
GTAGTCATTTTAGGTACTATTGCATGTAACGTGGGTTTAGCAGTTCTAGAACCATCAATG
ATTGGGGAACCCGCGGACCCATTTGCAACTCCTTTGGAAATATTACCCGAATGGTATTTC
TTTCCCGTATTTCAAATACTTCGTACAGTACCCAATAAGTTATTGGGTGTTCTTTTAATG
GTTTCAGTGCCTCTGGGATTATTAACAGTACCTTTTTTAGAAAATGTTAATAAATTCCAA
AATCCATTTCGTCGGCCAGTAGCGACAACCGTCTTTTTGGTTGGTACTGTAGCCGCCCTT
TGGTTGGGTATTGGAGCAACATTACCCATTGATAAATCCCTAACTTTAGGTCTTTTTTAA
ATGATTGAAATTTTTCTATTTGGAATCGTTTTGGGCCTAATTCCTATTACTTTGGCTGGA
TTATTTGTAACTGCATATTTACAATACAGACGTGGCGATCAGTCGGATCTTTGAATGTCT
ACTATAACTAGTTATTTCGGTTTTCTACTAGTGGCTTTAACTATAACCGCAGCTCTTTTT
ATTGGTCTGAGCAAGATACGACTTATTTGAATGGATATAGTAAGTCTGGCTTGGGCTGCT
TTAATGGTAGTCTTTACATTTTCCCTTTCACTGGTAGTATGGGGAAGAAGTGGACTCTAG
ATGATTATTCGTTCGCCGGAACCAGAAGTCAAAATTTTGGTAGATAGGGATCCTGTAAAA
ACTTCTTTCGAGGAATGGGCTAGACCCGGTCATTTTTCAAAAACAATAGCCAAGGGGCCT
GATACTACCACTTGGATCTGGAACCTACATGCTGATGCTCATGATTTCGATAGCCATACC
AGTGATTTGGAGGAGATCTCTCGAAAAGTTTTTAGTGCCCATTTCGGCCAACTCTCCATC
ATCTTTCTTTGGCTTAGTGGCATGTATTTCCATGGTGCTCGTTTTTCCAATTATGAAGCC
TGGCTAAGCGATCCTACTCACATTGGACCCAGCGCTCAGGTGGTTTGGCCAATAGTAGGC
CAGGAAATATTGAATGGTGATGTGGGCGGAGGTTTTCGAGGAATCCAAATAACCTCTGGT
TTTTTTCAGATTTGGCGAGCATCGGGAATAACTAGTGAATTGCAACTCTATTGTACCGCA
ATTGGTGCATTGGTCTTTGCAGCCTTAATGCTTTTTGCTGGTTGGTTCCATTATCACAAA
GCTGCCCCAAAATTGGCTTGGTTCCAAGATGTAGAATCTATGTTGAATCACCATTTAGCA
GGGCTACTAGGCCTTGGGTCTCTTTCTTGGGCGGGGCATCAAGTACATGTATCTTTACCA
ATTAACCAATTTCTAAACGCTGGAGTAGATCCTAAAGAGATCCCACTTCCTCATGAGTTT
ATCTTGAATCGGGATCTTTTGGCTCAACTTTATCCCAGTTTTGCCGAGGGAGCAACCCCC
CTCTTTACCTTGAATTGGTCAAAATATGCGGAATTTCTTACTTTTCGTGGAGGATTAGAT
CCAGTAACTGGTGGTCTCTGGCTGACCGATATTGCACACCATCATTTAGCTATTGCAATT
CTTTTTCTGATAGCGGGTCACATGTATAGGACCAACTGGGGCATTGGCCATGATCTAAAA
GATATTTTAGAAGCCCATAAAGGACCCTTTACGGGCCAGGGACATAAAGGCTTATATGAG
ATTCTAACAACGTCATGGCATGCTCAATTATCCCTTAATTTAGCTATGTTAGGCTCGTTA
ACCATTATTGTAGCTCATCATATGTATGCTATGCCCCCCTATCCATATCTAGCTACTGAC
TATGGTACACAACTGTCCTTGTTCACACATCACATGTGGATTGGCGCATTTCTCATAGTT
GGCGCTGCTGCGCATGCAGCCATTTTTATGGTACGAGACTATGATCCAACTACTCGATAC
AACGATCTATTAGACCGTGTCCTTAGGCATCGCGATGCAATCATATCCCACCTCAACTGG
GTGTGTATATTTTTAGGATTTCACAGCTTTGGTTTGTATATTCATAATGATACCATGAGC
GCTTTGGGGCGCCCCCAAGATATGTTTTCTGATACCGCTATACAACTACAACCTGTCTTT
GCTCAATGGATACAAAACACCCACGCTTTAGCACCTGGTACAACGGCCCCGGGTGCAACA
ACAAGTACCAGTTTGACTTGGGGGGGGGGCGGCTTAGTGGCAGTGGGTGGCAAGGTTGCT
TTGTTACCTATTCCATTAGGAACCGCAGATTTTTTGGTACATCATATTCATGCATTTACG
ATTCATGTGACCGTATTGATACTCTTGAAAGGTGTTCTATTTGCTCGTAGTTCTCGTTTG
ATACCGGATAAAGCAAATCTTGGGTTTCGTTTCCCTTGCGATGGGCCTGGAAGAGGGGGG
ACATGCCAAGTATCCGCTTGGGATCATGTTTTCTTAGGCCTTTTTTGGATGTACAATGCT
ATTTCGGTAGTAATATTCCATTTCAGTTGGAAAATGCAGTCAGACGTTTGGGGTAGTCTA
AGTGAGCAAGGGGTGTTAACTCATATTACGGGAGGGAACTTTGCGCAGAGTTCCATTACT
ATTAATGGGTGGCTCCGCGATTTCTTATGGGCACAAGCATCCCAGGTAATTCAGTCTTAT
GGTTCTTCATTATCGGCATACGGCCTTTTTTTCCTTGGTGCTCATTTTGTATGGGCTTTT
AGTTTAATGTTTCTATTCAGCGGGCGTGGTTATTGGCAAGAACTTATTGAATCCATTGTT
TGGGCTCATAATAAATTAAAAGTTGCTCCTGCTACTCAGCCTAGAGCCTTGAGCATTGTA
CAAGGACGTGCTGTAGGAGTAACCCACTACCTTCTGGGTGGAATTGCCACAACATGGGCG
TTCTTCTTAGCAAGAATTATTGCAGTAGGATAAATGGCATTAAGATTCCCAAGGTTTAGC
CGGGGCTTAGCCCAGGATCCCACTACTCGTCGTATTTGGTTTGGTATTGCTACCGCGCAT
GACTTCGAGAGTCATGATGAGATTACTGAAGAACGTCTTTATCAGAATATTTTTGCTTCT
CACTTCGGACAATTAGCAATAATCTTTCTGTGGACTTCCGGAAATCTCTTTCATGTAGCT
TGGCAAGGAAATTTTGAGGCATGGGTACAGGACCCTTTACACGTAAGACCCATTGCTCAT
GCAATTTGGGATCCTCATTTTGGTCAAGCGGCCGTAGAAGCTTTTACTCGAGGGGGTGCT
CTTGGTCCAGTGAATATCGCCTACTCCGGCGTTTATCAGTGGTGGTATACGGTTGGTTTA
CGTACTAATGAAGACCTTTATACTGGAGCTCTTTTTCTATTATTTCTATCTGCCATATCC
TTAATCGCGGGTTGGTTACACTTACAACCGAAATGGAAACCCAGCGTTTCGTGGTTCAAA
AATGCCGAATCTCGTCTCAATCATCATTTGTCAGGGCTATTCGGAGTAAGCTCCTTGGCT
TGGACAGGGCATTTAGTCCATGTCGCTATTCCTGGATCCAGGGGGGAGTATGTTCGATGG
AATAATTTCTTAGATGTATTACCGCATCCTCAGGGATTAGGCCCGTTTTTTACAGGCCAG
TGGAATCTTTATGCTCAAAACCCTGATTCAAGTAGTCATCTTTTTGGTACCTCTCAAGGA
TCGGGAACTGCCATTCTAACCCTTCTTGGGGGATTCCATCCACAAACGCAAAGTTTATGG
CTGACTGATATTGCTCATCATCATTTAGCTATTGCATTTCTTTTTCTCGTTGCTGGTCAT
ATGTATAGAACTAACTTTGGGATTGGGCACAGTATAAAAGATCTTTTAGAAGCCCATATT
CCTCCGGGGGGGCGCTTAGGGCGCGGACATAGGGGCCTTTATGACACAATCAACAATTCG
ATTCATTTTCAATTAGGCCTTGCTCTAGCCTCTTTAGGGGTTATTACTTCCTTGGTAGCT
CAACACATGTACTCTTTACCTGCTTATGCATTCATCGCACAAGACTTTACTACCCAAGCC
GCCTTATATACCCACCACCAATATATCGCAGGATTCATCATGACAGGAGCTTTTGCTCAC
GGAGCTATCTTTTTCATTAGAGATTACAATCCGGAGCAGAATGAGGATAACGTGTTGGCA
AGAATATTAGACCATAAAGAGGCTATCATATCTCATTTAAGTTGGGTCAGCCTTTTTCTC
GGGTTCCATACTTTGGGACTTTATGTTCATAATGATGTCATGCTTGCTTTTGGGACTCCC
GAGAAACAAATCTTGATCGAACCTATATTTGCCCAATGGATACAGTCTGCTCATGGTAAA
ACCTCATACGGGTTCAACATACTTTTATCTTCAACGAATAGCCCGGCATTCATTGCTGGT
CGAAACATATGGCTGCCTGGGTGGTTAAATGCTATTAATGAGAATAGTAATTCACTATTC
TTAACAATAGGTCCGGGAGACTTCTTGGTCCATCATGCTATTGCTCTAGGTTTACATACA
ACTACATTAATCTTAGTAAAAGGTGCTTTAGATGCACGTGGTTCCAAGTTAATGCCAGAC
AAAAAGGATTTTGGATATAGTTTTCCTTGCGACGGGCCAGGACGGGGTGGTACCTGTGAT
ATTTCGGCTTGGGACGCATTTTATTTGGCAGTTTTCTGGATGTTAAATACCATTGGATGG
GTTACGTTTTATTGGCATTGGAAGCATATTACATTATGGCAGGGTAACGTTTCACAGTTT
AATGAATCTTCCACTTATTTGATGGGATGGTTAAGGGATTACCTATGGTTAAACTCTTCG
CAACTTATCAATGGGTATAACCCCTTTGGTATGAATAGTTTATCAGTCTGGGCGTGGATG
TTCTTATTTGGACATCTTGTTTGGGCTACTGGGTTTATGTTCTTAATTTCCTGGCGTGGG
TATTGGCAGGAATTGATTGAAACCTTAGCATGGGCTCATGAACGCACGCCCTTGGCCAAT
TTGATCCGATGGAGAGATAAACCAGTCGCTCTGTCCATTGTGCAAGCAAGATTGGTTGGA
TTAGCCCATTTTTCCGTAGGTTATATATTCACTTATGCAGCTTTCTTGATTGCCTCCACA
TCGGGCAAATTCGGTTAAATGTCACACTCAGTAAAGATTTATGATACATGTATCGGATGT
ACTCAATGTGTCAGGGCCTGTCCCACAGACGTGTTAGAAATGATACCTTGGGACGGATGT
AAAGCTAAGCAAATTGCTTCCGCTCCAAGAACAGAGGACTGTGTCGGTTGTAAGAGATGT
GAATCCGCCTGTCCAACGGATTTCTTAAGCGTTCGAGTTTATTTATGGCATGAAACAACT
CGAAGCATGGGTCTAGCTTATTAAATGACAACTCTCAATAACTTGCCCTCCTTTTTAGTC
CCTTTAGTAGGCTTAGTATTTCCGGCATTTTCAATAGCTTCTTTATTTCTTCATGTTCAA
AAAAACAAGATTTTTTAGATGCGAGATCTAAAAACGTATCTCTCCGCGGCGCCGGTACTA
AGCACTCTATGGTTCGGGGCTTTGGCAGGTCTATTGATAGAGATTAATCGTTTCTTTCCA
GATGCGCTCACATTCCCCTTTTTT------TAAATGACTGCAATTTTAGAGAGACGCGAA
AGCGAAAGCCTATGGGGTCGCTTCTGTAACTGGATAACTAGCACTGAAAACCGCCTTTAT
ATTGGATGGTTTGGTGTTTTGATGATCCCTACCTTATTGACTGCAACTTCTGTATTTATT
ATCGCCTTCATTGCCGCCCCTCCAGTAGATATTGACGGGATTCGTGAACCTGTTTCTGGA
TCTCTACTTTATGGAAACAATATTATCTCTGGTGCCATTATTCCTACTTCCGCAGCTATA
GGTTTGCACTTTTACCCAATATGGGAAGCGGCGTCTGTTGACGAATGGTTGTACAATGGC
GGTCCGTATGAGTTAATTGTTCTACACTTCCTACTTGGTGTAGCTTGTTACATGGGCCGT
GAGTGGGAACTTAGTTTCCGTCTGGGTATGCGCCCTTGGATTGCTGTTGCATATTCAGCT
CCTGTTGCAGCTGCTACCGCAGTTTTCTTGATCTATCCAATTGGTCAAGGAAGTTTTTCT
GACGGTATGCCTCTAGGAATCTCTGGTACTTTCAACTTCATGATTGTATTCCAGGCTGAG
CACAACATCCTTATGCACCCATTTCACATGTTAGGTGTAGCTGGTGTATTCGGCGGCTCC
TTATTCAGTGCTATGCATGGTTCCTTGGTAACCTCTAGTTTGATCAGGGAAACTACAGAA
AACGAATCCGCTAATGAAGGTTATAGATTCGGCCAAGAGGAAGAAACTTATAATATAGTG
GCTGCTCATGGTTATTTCGGAAGACTTATCTTCCAATATGCTAGTTTTAACAACTCCCGT
TCTTTACATTTCTTCCTGGCTGCTTGGCCTGTCGTAGGTATTTGGTTTACCGCTTTAGGT
ATCAGCACTATGGCTTTCAACCTAAACGGGTTTAATTTCAACCAATCCGTAGTTGATAGT
CAAGGCCGTGTAATTAATACCTGGGCTGATATTATCAATCGTGCTAACCTTGGTATGGAA
GTTATGCATGAACGTAATGCTCATAATTTCCCTCTAGACTTAGCAGCTGTCGAAGTTCCA
TCTCTAAATGGATAAATGGGTTTGCCTTGGTATCGTGTTCATACTGTTGTATTGAATGAT
CCTGGCCGTTTGCTTTCTGTCCATATAATGCATACGGCTCTGGTTGCTGGTTGGGCCGGT
TCAATGGCTTTATATGAATTGGCCGTTTTTGACCCCTCTGACCCTGTTCTTGATCCCATG
TGGAGACAGGGTATGTTCGTTATACCTTTCATGACTCGTTTAGGAATAACCAATTCTTGG
GGCGGTTGGAGTATAGCAGGAGGGGCTGTCACAAACCCGGGTATTTGGAGTTACGAAGGT
GTGGCCGGTGCACATATTGTGTTTTCTGGCTTGTGCTTTTTGGCATCTATCTGGCATTGG
GTGTATTGGGATCTGGAAATTTTTTCTGATGAACGTACAGGAAAACCCTCTTTGGATTTG
CCCAAGATCTTCGGAATTCATTTATTTCTCTCAGGGGTGGCTTGTTTTAGTTTTGGTGCA
TTTCATGTAACAGGATTGTATGGTCCTGGGATCTGGGTGTCCGATCCTTATGGATTAACC
GGAAGGGTACAATCCGTAAATCCAGCTTGGGGTGTGGACGGTTTTGATCCCTTTGTTGCG
GGAGGAATAGCTTCTCATCATATTGCAGCAGGTACATTGGGCATATTGGCGGGTCTATTC
CATCTTAGTGTACGTCCGCCCCAGCGTTTATATAAAGGATTACGTATGGGGAATATTGAA
ACCGTCCTTTCCAGTAGTATTGCTGCTGTCTTTTTTGCAGCTTTTATTGTTGCTGGAACT
ATGTGGTATGGTTCAGCAACTACCCCAATCGAATTGTTTGGACCCACTCGTTATCAATGG
GATCAGGGATACTTTCAGCAAGAAATATATCGAAGAGTTGGTGCAGGGCTGGCGGAAAAT
CAAAGTTTATCAGAAGCTTGGGCTAAAATTCCTGAAAAATTGGCCTTTTATGATTATATT
GGTAATAATCCGGCAAAGGGGGGATTGTTCAGAGCAGGCTCAATGGACAATGGGGATGGA
ATAGCTGTTGGTTGGTTAGGACACCCTATCTTTAGAGATAAAGAGGGGTCTGAACTTTTT
GTACGTCGTATGCCCACCTTTTTTGAAACATTTCCAGTAGTTTTGGTCGACGGAGACGGG
ATTGTTAGAGCCGATGTTCCTTTTAGAAGGGCAGAATCAAAGTATAGTGTCGAACAGGTA
GGTGTAACTGTTGAGTTCTATGGCGGCGAACTCAATGGAGTCGTTTATAGTGATCCTGCT
ACGGTGAAAAAATATGCTAGGCGCGCTCAATTAGGTGAAATTTTTGAGTTAGATCGTGCT
GCTTTGAAATCCGACGGCGTTTTTCGTAGCAGCCCGAGAGGTTGGTTTACGTTTGGACAT
GCTTCGTTTGCTCTTCTCTTCTTCTTCGGACACATTTGGCATGGTGCTAGAACCTTGTTC
AGAGACGTTTTCGCTGGTATTGATCCTGATTTGGATGCTCAAGTAGAATTTGGGGCATTC
CAAAAACTTGGCGATCCAACCACAAAAAGACAGGCAGTCTGAATGAAAACCTTATATTCC
CTGAGGAGGTTCTGCCACGTGGAAACGCTCTTTAATGGAACTTTAGCTTTAGCTGGTCGT
GATCAAGAAACTACCGGTTTCGCTTGGTGGGCCGGAAATGCCCGACTTATCAATTTGTCC
GGCAAACTCTTGGGGGCTCATGTAGCCCATGCGGGCTTAATTGTCTTCTGGGCGGGGGCA
ATGAACCTATTTGAAGTGGCTCATTTCGTCCCAGAGAAGCCCATGTATGAACAAGGATTC
ATTTTACTTCCCCACTTAGCTACTCTAGGTTGGGGGGTAGGTCCGGGCGGGGAAGTTATA
GACACCTTTCCATACTTTGTATCTGGAGTACTTCATTTAATTTCCTCCGCAGTCTTGGGT
TTTGGTGGTATTTATCATGCACTTCTTGGACCCGAGACTCTTGAAGAATCTTTTCCATTT
TTCGGTTATGTGTGGAAAGATAGAAACAAAATGACGACAATTTTGGGTATTCACTTGATC
TTGTTAGGTATAGGCGCTTTTCTTCTAGTATTCAAGGCTCTTTCTTTTGGGGGTATATAT
GATACCTGGGCTCCGGGGGGGGGGGATGTCAGAAGGATCACCAACTTGACCCTTAGCCCA
AGTGTTCTATTTGGCTATTTACTAAAGTCCCCTTTTGGAGGGGAGGGCTGGATTGTTAGT
GTAGACGATTTAGAAGATATAATTGGAGGGCACGTATGGTTGGGTTCCATTTGCATCCTT
GGGGGAATCTGGCATATCTTAACCAAACCCTTTGCGTGGGCTCGCCGTGCGCTTGTATGG
TCTGGCGAGGCTTACCTGTCTTATAGTTTAGCTGCTTTATCGGTTTTTGGTTTCATCGCT
TGTTGCTTTGTCTGGTTCAACAATACCGCTTATCCGAGTGAGTTCTACGGACCCACTGGG
CCAGAAGCTTCTCAAGCTCAAGCATTTACTTTTCTAGTTAGAGACCAACGCCTTGGGGCT
AACGTGGGATCCGCCCAAGGACCCACTGGTTTAGGGAAGTACCTAATGCGTTCCCCGACC
GGAGAAGTCATTTTTGGAGGAGAAACTATGCGCTTTTGGGATCTGCGGGCTCCCTGGTTA
GAGCCTCTAAGGGGTCCCAATGGGTTGGACTTGAGTAGGCTGAAAAAAGACATACAACCT
TGGCAAGAACGTCGTTCGGCGGAATATATGACGCACGCTCCTTTAGGTTCTTTAAATTCT
GTAGGTGGCGTAGCTACTGAGATCAATGCAGTCAATTATGTCTCTCCTAGAAGTTGGTTA
GCTACCTCTCATTTTGTTCTAGGGTTCTTCCTATTCGTAGGTCATTTATGGCACGCAGGA
CGAGCTCGTGCAGCTGCGGCAGGATTTGAAAAAGGAATTGATCGTGATTTTGAACCTGTC
CTTTCGATGACCCCTCTTAACTGAATGACTATTGCCCTTGGTAAATTTACCAAAGACGAA
AACGATTTATTTGATATTATGGATGACTGGTTGCGAAGGGACCGTTTCGTTTTTGTAGGT
TGGTCCGGCCTATTGCTATTTCCTTGCGCCTATTTCGCTTTAGGAGGTTGGTTCACAGGG
ACAACCTTTGTAACTTCATGGTATACCCATGGATTGGCCAGCTCCTATTTAGAAGGTTGC
AATTTCTTAACCGCGGCAGTGTCTACTCCTGCTAATAGTTTAGCACACTCTTTGTTATTA
CTATGGGGTCCCGAAGCACAGGGGGATTTTACTCGTTGGTGCCAATTAGGGGGTCTGTGG
ACTTTTGTTGCTCTCCACGGCGCTTTCGGACTAATAGGTTTTATGTTACGCCAATTTGAA
CTCGCTCGATCTGTTCAATTGCGACCTTACAATGCAATCGCATTCTCTGGTCCAATTGCT
GTTTTTGTTTCTGTATTTCTGATTTATCCACTGGGCCAGTCTGGTTGGTTCTTTGCACCT
AGTTTTGGTGTAGCGGCTATATTTCGATTCATACTCTTTTTCCAAGGATTTCATAATTGG
ACATTGAACCCATTTCATATGATGGGAGTTGCTGGTGTATTGGGCGCTGCTTTACTATGC
GCTATTCATGGCGCTACCGTAGAAAATACTTTATTTGAAGATGGCGATGGTGCAAATACA
TTCCGTGCTTTTAATCCAACTCAAGCCGAAGAAACTTATTCAATGGTCACCGCTAACCGC
TTTTGGTCCCAAATTTTTGGGGTTGCTTTTTCCAACAAACGTTGGTTACATTTCTTTATG
TTATTTGTACCAGTAACTGGTTTATGGATGAGTGCTCTTGGAGTAGTCGGTTTGGCTCTG
AACCTACGCGCCTATGATTTTGTTTCCCAGGAAATCCGCGCGGCGGAAGATCCCGAATTT
GAGACTTTTTACACCAAAAATATTCTCTTAAACGAAGGTATTCGTGCTTGGATGGCGGCT
CAAGATCAGCCTCATGAAAACCTTATATTCCCTGAGGAGGTTCTGCCACGTGGAAACGCT
CTTTAAATGTCCGGAAGCACAGGAGAACGCTCTTTTGCTGATATTATCACCAGTATTCGA
TACTGGGTCATTCATAGCATTACTATACCCTCCCTATTCATTGCGGGTTGGTTATTCGTC
AGCACAGGGTTAGCTTACGATGTGTTTGGAAGCCCTCGTCCAAACGAGTATTTTACAGAA
AGCCGACAGGGAATTCCATTAATAACTGGCCGTTTTGATCCTTTGGAACAACTCGACGAA
TTTAGTAGATCTTTT---------------------TAGATGACCATAGATCGAACGTAC
CCCATCTTTACAGTGCGATGGTTGGCTGTTCACGGGCTAGCTGTACCTACCGTTTTTTTT
TTGGGATCAATATCCGCAATGCAGTTCATCCAACGATAAATGGCTACACAAATCGTTGAG
GATAGTTCTCGATCCGGTCCAAGACGAACCAATGTGGGGAGTTTATTGAAACCGTTGAAC
TCGGAATATGGTAAAGTAGCCCCAGGATGGGGAACTACTCCTTTGATGGGTATCGCAATG
GCTCTATTTGCGATCTTCCTATCCATCCTTTTGGAGATTTACAATTCTTCCGTTTTATTG
GACGGAATTTCGATGAATTAGATGCTTACTCTCAAACTCTTTGTTTATACAGTAGTGATT
TTTTTTGTTTCTCTGTTCATATTCGGATTTCTGTCTAATGATCCAGGGCGCAACCCTGGG
CGTGAAGAATAAATGATTAATATCTTTCATTTTATCTGTATCTATCTTAATTCTGTCCTT
TATTCTAGTACCTTTTTCTTCGGAAAATTGCCCGAAGCCTACGCTTTTTTGAATCCAATC
ATAGATTTTATGCCAGTGATACCTCTTTTCTTTTTTCTGTTAGCCTTTGTTTGGCAAGCT
GCAGTAAGTTTTCGATGAACGACACAATCAAACCCGAACGAACAAAATGTTGAATTGAAT
CGTACCAGTCTTTACTGGGGATTATTACTCATTTTTGTACTTGCTGTTTTATTTTCCAAT
TATTTTTTCAATTAAATGGAAGTCAATATTCTCGCATTTATTGCTACTGCATTGTTTCTT
CTAGTTCCTACCGCCTTTTTACTGATAATTTACGTAAAAACAGTAAGTCAAAGCGAT---
------TAAATGGAAACAGCAACCCTAGTCGCCATCTCTATATCTGGATTACTTGTAAGT
TTTACTGGGTATGCCTTATATACTGCTTTTGGGCAACCCTCTCAACAACTAAGAGATCCA
TTCGAGGAACACGGGGACTAG---------ATGGAAGCATTGGTTTATACATTCCTCTTA
GTCTCTACTTTAGGGATCATTTTTTTTTCGATCTTTTTTCGAGAACCGCCAAAGGTTCCA
ACTAAAAAA------TAAATGACTATTGCTTTCCAATTAGCTATTTTTGCATTAATTGCT
ACTTCAGCAATCTTACTTATCGGTGTACCCATTGTATTTGCTTCTCCTGAGGGTTGGTCA
AGTAATAAAAATGTTCTATTTTCTGGTACATCGTTATGGATTGGATTAGTCTTTCTTGTG
GCTATTCTGAATTCTCTCATCTCTTGAATGTCACCACAAACAGAGACTAAAGCAAGTGTT
GGATTTAAAGCGGGTGTTAAAGACTATAAATTGACTTATTATACTCCTGATTATGAAACC
AAGGATACTGATATCTTGGCAGCATTCCGAGTAAGTCCTCAACCCGGAGTTCCACCTGAG
GAAGCGGGGGCCGCGGTAGCTGCTGAATCTTCTACTGGTACATGGACAACCGTGTGGACC
GATGGGCTTACTAGTCTGGATCGTTACAAAGGACGCTGCTATCACATCGAGCCCGTTGCT
GGAGAAGAAAATCAATATATTGCTTATGTAGCTTACCCTTTAGACCTTTTTGAAGAAGGT
TCTGTTACTAATATGTTTACTTCCATCGTGGGTAATGTATTTGGGTTCAAAGCCCTTCGC
GCTCTGCGTCTGGAGGATCTGCGAATCCCTCCTGCTTATGTTAAAACTTTCCAGGGCCCG
CCCCACGGCATCCAAGTTGAGAGAGATAAATTGAACAAGTATGGGCGCCCCCTATTGGGA
TGTACTATTAAACCGAAATTGGGATTGTCCGCTAAGAACTACGGCAGAGCGGTTTATGAA
TGTCTTCGCGGTGGACTTGATTTTACTAAAGATGATGAGAACGTGAACTCCCAACCGTTT
ATGCGTTGGAGAGACCGTTTCTTATTTTGTGCCGAAGCAATTTATAAAGCACAGGCCGAA
ACAGGTGAAATCAAGGGGCATTACCTGAATGCTACTGCAGGTACATGTGAAGAAATGATG
AAAAGGGCTGTGTTTGCCAGAGAATTAGGGGTTCCTATCGTAATGCATGACTACTTGACG
GGGGGGTTCACTGCAAATACTAGCCTGGCTCATTATTGCCGAGATAATGGGCTACTTCTT
CACATCCATCGTGCAATGCATGCAGTTATTGATAGACAGAAGAATCATGGCATACACTTT
CGTGTACTAGCGAAAGCCTTACGTATGTCTGGTGGAGATCATATTCACTCCGGTACCGTA
GTAGGTAAACTTGAAGGGGAAAGAGACATCACCCTGGGCTTTGTTGATTTACTACGCGAT
GATTTTGTTGAAAAAGACCGAAGCCGCGGTATTTATTTCACCCAAGATTGGGTCTCTCTA
CCGGGCGTTTTGCCTGTGGCTTCAGGGGGTATTCACGTTTGGCATATGCCCGCGCTGACC
GAGATCTTTGGGGACGATTCCGTACTACAATTCGGTGGAGGAACTTTAGGACACCCTTGG
GGAAATGCGCCAGGTGCCGTAGCTAATCGAGTAGCCCTAGAAGCATGTGTACAAGCTCGG
AATGAGGGGCGTGATCTTGCTAGTGAGGGTAATGAAATTATCCGTAAGGCTTGCAAGTGG
AGTCCTGAATTGGCTGCTGCTTGTGAAGTATGGAAAGAGATCAAATTTGAGTTTGCCGCA
ATGGATACTTTG------TAAATGGCGATACATTTATACAAAACTTATACC------CCG
AGCACACGCAATGGAGCCGTAGACAGTCAAGTGAAATCCAATCCACGAAATCGTTTGATC
TGTGGACGGCATCGGTGTGGTAAAGGTCGTAATGCCAGAGGAATCATTACTGCAGGGCAT
AGAGAGGGGGGGGGTCATAAGCGTCTCTACCGTAAAATCGATTTTCGACGGAACAAAAAC
GGCATATACGGTAGAATCGTAACCATAGAATACGACCCTAATCGAAATGCATACATTTGT
CTCATACACTATGGGGATGGTGAGAAGAGATATATTTTACATCCCAGAGGGGCTAAAATT
GGAGATACCATCGGTTCTGGTACAGGGGCTCCTATAAAAATGGGAAATGCCCTACCTTTG
ACCAAGATACCTTTAGGCACGGCCATACATAATATAGAAATCGCACCTGGAAAGGGTGGG
CAATTAGCTAGAGCAGCGGGTGCTGTAGCGAGACTTATTGCAAAAGAGGGGAAATCGGCC
GCATTAAAATTACCTTCTGGAGAGGTCCATTTGCTAGCCCAAAACTGCTCAGCAACAGTC
GGACAAGTGGGCAATGTTGGAGTGAGGCGGAAAGATTTGGGTAGAGCCGGATCGAAACGT
TGGCTAGGGAAGCGTCCTGTAGTAAGAGGATCCGTTATGAACCCTGTAGACCATCCCCAT
GGGGGTGGCGAGGGGAGAGCCCCGATTGGTAGAAAACAACCCGCAACCCCATGGGGGTAT
CCCGCACTCGGAAGAAGAACTAGAAAAAGGAAAAAATATAGCGATAATTTGATTCTTCGT
CGCCGTAGTAAA------TAGATGATTCAAGCTCAGACCCATTTGAATGTGGCGGACAAC
AGTGGTGCTCGGGAATTGATGTGTATTCGAATCATAGGAACTAGTAATCGACGATATGCT
CATATCGGGGACGTTATTGTTGCTGTGATTAAGAAAGCAACGCCGAAAATGTCTCTAGAA
AGATCAGAAGTGATCAGAGCTGTAATTGTCCGTACCTGTAAAGAACTCAAACGTGCTGAC
GGTGTAATAATACGATATGATGATAATGCTGCCGTTGTCATTGATCAAAAAGGAAATCCA
AGGGGAACTCGCGTTTTTGGTGCAATCACCTACGAATTGAGACAGTTTAATTTCACAAAA
ATAATTTCACTAGCGCCTGAAGTGTTATAAATGCTTAGCCCCAAAAGAACCAAATTCCGA
AAACAACATAGAGGAAAAATGAGAGGAGTAGCCTCTCGAGGCAGTTGTATTTCTTTTGGT
AGATATGCTCTTCAAGCACTTGAACCCGCTTGGATCACATCTCGACAAATAGAAGCGGGT
CGGCGAGCAATGACAAGAAACGTACGCCGCGGCGGAAAAATTTGGGTGCGTATATTTCCC
GACAAACCGGTTACAGTAAGATCTGCAGAAACCCGTATGGGTTCGGGGAAAGGATCCCCC
GAATATTGGGTAGCTGTCGTTAAACCGGGTAGAATACTTTATGAAATGGGCGGGGTGGCC
GAAAATATAGCCAGAAAGGCTATTGAAATAGCTGGATCAAAAATGCCTATACGAACTCAA
TTCATTAGTAGGGATAGGAATGTAGAACCAAAAGAAGATTAGATGCCCAGAACTACACGA
GGATCTACAGCGCAGAAACGTAGAGCAAAAATGCAGTCCTTTGCATCGGGTGCTCGAGGA
GCTCATTCGACGCTTTCTCGAGTTATTGCTCAACAGACAAGAAGAGCGTTGGCTTCGGCT
CATCGTGATAGAGTTAGGCAAAAGAGGGATTTTCGTCGTTTGTGGATCACTCGGCTAAAT
GGAGTAATTCGCAAAAACGCGGTATTCAATAGTTACAGTCAACTAATATATAATCTATAC
AAGGAGCACTTGGTTCTTAATCGCAAAATGCTTGCACAAATGGCTATCTCAAATAAGAAT
TGTCTTTACACAATTTTTAGCTATCTTAAA------------------------------
------------------------TAGATGAAAAAAAAAAAGACGAAGCGA---TATACG
GAAGTGTCGGCTTTGGGTCAATATATTTCGATGTCTCCTAACAAAGTGAGAAGAGTGATT
GATCAGATTCGTGGACGTTCCTATGAAGAAACACTTATGATACTAGAATTCATGCCTTAT
CGAGCGTGTTCTCCCATTTTAAAATTAATTTATTCCGCAGCATCAAATGGTATTCACAAT
ATGAATTTTGACGAAAAAAGTTTAATCATTAGTAAAGCCGAAGTCAATGAGGGGACTACT
GTGAAAAAATTAAAACCTCGGGCGAAAGGACGGGGTTACCCGATAAAAAGATCCACTTGT
CATATAACTATTGTATTAAGAGATATAGCC---------------TTAAATGAACAATAC
GAAGAATATATC---------CGAAAACCGTCGGCACTAATGGAT---------------
---------------------------------------------------TAGATGGAT
GCAATCAAATATGCAGTATTTACATACAAAAGTAGTCGATTATTGGGGAAAAATCAATAT
ACTTTTAATGTCGAATCAGGATCAACTAGGACAGAAATCAAATATTGGGTC---------
GAACTCTTCTTTGGTGTCAAGGTAATAGCTATGAATAGTCATCGACTCCCGGGAAAG---
------------GTTAGAAGAGTGGGACCTAGTAGGGGACATACAATGCATTACAGACGT
ATGATCATTACGCTTCAACCG---------------------------------------
------------------------------------------------------------
------------------------------------------------------------
------------------------GGTTATTCTATTCCACCTCTTAGAAAGAAAAGAACT
TCAATAAAAAAAAAAAATACT------------TAAATGGCCGTTCCAAAAAAAAGGCTT
TCTAGCTCGAAAAAGCGAATTCGTAAAAATATCTGGAAAGGGAAAGGATCCGAGGCGGCG
CTCAAAGCTTTTTCATTAGCGAAATCTCTTTCTACCGGGAATTCTAAAAGT---------
------------------------------------TTTCATTTCTCTGACAAAAAAGAA
AAAAAATCTGATAAA---------------------------------------------
------------------------------------------------------------
---------------------------TAAATGGCTAAGGCGAAAAAAGCCCGAGTAAGG
GTTGTTTTGGAATGTACGAGCTGT------GTTCGAAATGGTGCTAATAATAAAAAGAAA
AAAAAAGAA------TCACCAGGCATTTCCAGATATATTACTCAAAAGAATCGACACAAT
ACGTCTCGTCAATTGGAATTGAGAAAATTCTGTCCCCACTGTTTCAAACATACGATTCAC
GGGGAGATAGGAGAT------TGAATGAAAACAGGGGCCTCCGTTCGTAAAATTTGTGTA
AAATGCCGACTGATACGTAGGAAGGGTCGAATTCGAGTAATTTGTTCTAACCCGAGACAT
AAGCAAAGACAGGGATAAATGACAAGAAGATATTGGAACATCAGGTTGGAAGAGTTGGTG
GCAGCAGGAGTTCATCTTGGTCATGGTATTAAAAAATGGAATCCTAGAATGGCCCCTTTT
CTTTTTATTTCT------------CCAAAGTCGAAAGGTAATCATATTACAAATCTTACT
AGAACTGCGCGCTTTTTAGCAGAAGCTTGCAATTTAGTTTTTTATGCAGCAAGTAGAGGA
AAAAGCTTCTTAATTATTGGTACCAAAAAAGAAGCAGCTAATTCCGTAGTACGGGCTGCA
ATAAAGGCTCGGTGCCATTATGTTAATAAAAAATGGCTCGGCGGTATGTTAACGAATTGG
TCCACTACGGAAACGATGCTTCGTAAGTTCAGGGACTTGAGAACGCAACAAAAAACAGGG
AGACTCGGCTGTCTTCCCAAAAGAGATGCAGCTATTTTGAAGAGACAGTTGTCTCACTTG
CAAAAACATTTAGGCGGGGTGCAATATATGACCGGATTACCCGATATTGTAATCGTCGTT
GATCAGCAAAACCAAATTAAGGCCCTTCGAGAATGCATTACTTTGGGAATTCCAACAATT
GGTTTAATCGATACAGATTGTGACCCCGATCTCGTGGATCTTCCAATCCCAGCAAACGAT
GACTCTGTGTTTTCAATCCGATTCATTCTTAACAAATTAGTATTCGCAATTTGTAAGGGC
CGTTCTAGCTCTACT---------------AGTTCTATACGA------------AATCCT
------------------------------------TGAATGGGACAAAAAATAAATCCA
CTTGGTTTCAGACTTGGTACAACTCAAAATCATCACTCTATTTGGTTTGAAGAACCAAAA
AAGTATTGCGAGGGCCTACAAGAAGATCAAAAAATTCGAGACCGCATTAAGAATTATATA
GACAATCAT------------------------------AGAGCCTCC------CCCCTT
------ACAGATTTAATTTCACGCATACAGATTGAAAAAAGCATCGATTTGGTTCAAGTA
ATAATCTATCTGGGATTCCCCGAGTTCTTAATA---------------------------
------------------------------------------------------------
---------GAAGTTAAACCGCCC---------------------------------GAA
ATCAAAGCCGCCAAAATGAAAGAGTTAAAGGGAAATGTCGAAAAAGTACGTCAC------
------------------------------------------------------TCTGGA
AACCGAGACCTGAAAATTGTTATTAGAAAAATTGGAAATCCTTATAGAGACCCTCAAATT
CTTGCCGCCTTTCTAGCCGACCAATTAAAGAACAGAGTTCCATTTCGCAAAGCAATGAAA
AAAACGATTGAATTAGCCGAAAAAGCCTAT---GCAAAAGGAATTCAAGTACAAATTGCA
GGACGTATTGACGGAAAA------GAAATTGCACGTGTGGAATGGCTTAGAAAGGGTAGA
GTTTCTCTCCAAACTATTCGCACTCAAATAGATTTTTGTTCCACTACAGTTGGAACGATT
CATGGGGTATTAGGCATAAAAATTTGGGTATTTGCAAATAGGGAATCC---------TAA
ATGTCGCGTTACCGAGGACCTCGTTTCAAAAAAATATGCCGCCTGGGAGCTTTACCGGGA
CTAACTAGTAAAGAG------------------CCTAGA---------GACCCT---ACC
CCCCCCCGC---------------------TTTAAGAAAAAATCTCAATATCATACTCGT
TTAGAAGAAAAACAAAAATTACGTTTTCATTATGGTCTTACAGAGCGCCAATTACTTAAA
TACGTTCGTATCGCCGGAAAAGCCAAGGGGCCAACAGGTGAAGTTTTACTACAATTACTT
GAAATGCGTTTGGATAATATCCTCTTTCGATTGGGTATGGCTTCTACTATTCCTCAAGCC
CGCCAATTAGTGAATCATAGACATATTTTAGTAAATGGCCGCATAGTTGATATACCAAGT
TATCGCTGCAAACCCCGAGATATTATTACAGCAAGGGAGAAAGAAAAATCAAGAACTCTG
ATTCAAAATTATCTTCAAAATTCTCTTAATTCATCCCCCCGGAGGAAATTA------GCA
AATCATTTG------------------ACTACTCAGCCACTCCAA---TATAAGGGCTTA
GTCAATCAAATAATAGATAGTAAATGGGTCGGTTTGAAA---ATAAACGAATTGTTGGTC
GTAGAATATTATTCTCGTCAGATT------TAAATGTCACGCCGAGGTACTGCAGAAAAA
------AAAACTGCAAAAAAGGATCCAATTTATCGTAATCTATTAGTTAACATGTTGGTT
AACCGTATTCTGAAACACGGAAAAAAAGCATTGGCTTATCAAATTCTCTATCGAGCCATG
AAAAGGATTCAA------------------------------------------------
---------------------------------CAAAAGCAAAAAAGAAATCCACTACCT
GTTTTACATCAAGCAATACGTCGAATAACTCCCGATATAGCAGTAAAAACAAGACGTAAA
AAG---GGATCGTCTCATCAAGTTCCCATTGAAATAGGATCCGCACAAGGAAAAGTACTT
GCCATTCGTTGGTTATTAGAGGCAGCCCGAAAGCGTACGGGTCGAAATATGGCTTTCAAA
TTAAGTTCCGAATTAGTGGATGCTATCAAAGGGAAGGGCGCTGCCATACGCAAAAAGGAA
GAGACTCGTAAAATGGCAGAGGCAAATAGAGCTTTTGCACATTTTCGT------TAAATG
AGCAAGGACACTATTTCTGACATATTGACCTGTATACGCAATGCTGACATGGCTAAAAAA
GAGACGGTTCGAATAGGATTTACTAAGATCGCCGAAAAGATAGTTCAAATACTTTTACGA
GAGGGCTTTATCAAAAGCACAAGGGAACATCGGGAAAATAACAAATCCTTTTTGGTTTTA
ACCCTACGCCATAAAAGGAATTGGAGGAGA------AACTATAGAACTCTT------TTC
AATTTAAAACGAGTCAGTCGACCCGGTCTACGAATCTATTCTAACTATCAAAAAATTCCT
AGGATTTTGGGGGGGATGGGGATTGTAATTCTTTCTACTTCTCGAGGTATAATAACAGAC
CGAGAAGCTCGGTTAGAAAGAGTGGGTGGAGAAATTTTGTGTTATATATGGTAAATGGCA
AAACCTATACGAAAAATTTAT---------AGTTATAGTTTACGTAGAAATAGGCGCGTT
CGTTTGCGTAAGAATATACGTAAAATAGAAAGAGGAATTATTCACGTTCAAGCAAGTTTC
AGCAATACAATTGTTACTATTACAGATCTATGGGGTCGCGTGGTTACTGGGGCCTCCGCC
GGCGCTTGTGGATTCAAAGCTAGAAGAAGGGGGACACCCTTTGCGGCCCAAACCACAACG
GAAGAGGCTATTAAGCCATTGGTGGATCAAGGTATGAAAAGAGCGGGTGTCCTGATAAAA
GGCATGGGGCCTGGAAGAGATGCAGCATTACGAGCTATTTCTAGAAGTGGTGTAAAATTA
AGATTTATACGGGATATAACCCCTGTTCCGCATAACGGCTGTAGACCCCCTAAAAAAAGG
CGTACA---------------TAG---ATGCCAACCACTAAACAACTTATTAGAAACGCA
AGACAGCCAGTCAGAAATGCTACGAAATCCCCCGCTCTTAGGGGGTGCCCTCAGCGCCGA
GGCACATGTACTAGGACG---------------TATACTATCAACCCCAAAAAACCAAAC
TCTGCCTTACGTAAAGTTGCCAGAGTACGATTAACCTCTGGAGTTGAAATCACTGCTTTT
ATACCTGGTATTGACCATAATTTACAAGAACATTCTGTAGTCTTAGTAAGAGGGGGAAGG
GTTAAGGATTTACCCGGTGTGAAATATCGCATTGTTCGAGGAACCCTAGATACTGTCGGA
GTAAAGGGCCGTCGACAAGGGCGTTCT---------------------------------
------------------------------------------------------------
------------------------------------------------------------
------------------------------------------------------------
------------------------------------------------------------
------------------------------------------------------------
------------------------------------------------------------
------------------------------------------------------------
------------------------------------------------------------
------------------------AGTGCGTTG---------------------------
-----------------TAGATGGCAACGAAGGGTTTGATTCAGAGGGAGAAGAAGAGAC
AAAAATTGGAACAAAAATATCATTTGATTCGTCGATCCCTAAAAAAAGAAATATGCGAAG
TTCTGTCTTTGAGTGATAAATGGAAAATTCATGGAAAGTTACAAGCATCACCGCGCAATA
GTGCACCTACCCGTCTTCGTCGACGTTGTTTTTCAACCGGAAGATCGAGAGCTTACTATC
GAGACTTTGGACTATCCAGACACATACTTCGGGAAATGGTTCATGCATGTCTGTTACCGG
GGGCAACAAGATCGAGTTGGTAAATGGTAAAAACTCCATTAATTTCAGTGACCTCGCAA-
--GAAGAAAAGGAAAATAATAGGGGGTCCGTTGAATTTCAAGTATTTCGTTTTACCACTA
AAATACAACGAATTTCTTCCCATTTGAAATTTCACAGAAAGGACTATTTATCTCAGAGAG
GTCTACGTAGACTTTTGGTAAAACGCGAGCGTCTGCTGTCTTATTTGTCAAAGAAAGATG
GAGAACGTTATGAGACATTAATAGATAGGTTGGGTATTCGAAAGTCAGAAACTCATGAAA
TT---------------TGAATGGTAAAACTTCGTTTGAAACGATGTGGACGGAAGCAAC
GAGCCTTTTATCGAATTGTTGCAATTGATGCTCGAGCCCGAAGAGAGGGAAGGGCTCTTC
AAAAGGTGGGTTTTTATGATCCGATAAACAATCAAACCCATTTAAACGTTCCTGCTATTC
TCTATTTTCTTGAACAAGGCGCTCAACCCACAGGAACTGTTCATGATATTTTAAAGAAGG
CGGGGGGC---TTTTCGGAACTCCTTCTT-------------------------------
--TAA-------------------------------------------------------
-----------------------------TTGAAAAAA----------------------
-----------AAGCGATCTTTTTTC------AAAAAAAAGCGATCTTTTCGTCGACGCT
TATCCCCGATT------CAGCAGGGGGACCAAATTCATTATAGAAACATTAGTTTAATTA
GTCGATTTATTAGTAAACAAGGCCAAATCTTATCTAGACGGGTGACTCGATTGACCTTAA
AACAACAACGACTTCTTTCTATTGCTATAAAACAAGCTCGTATTTTATCTTCGTTAGCTT
TTCATACT---AGT----------------------------------------------
-----------------TCAAAACTCTTC------------------GAAAAAAAAAGAA
GTGAG------------------------------------TCCGCTTCCGAAAACAAAA
AAGGG-------------------------------------------------------
--------------------------------------GGCTTTAGAAAGAAAAAGAGA-
--------------------------------------AAAAAA----------------
--------------------------------------------TAGTTGTCCCGCTCAT
TTAAGAAA---------------------------------AACCCTTTTGTCGCGAATC
ATTTATTAAAAAAAATAGAGAAGCTTAACGCTAAGTCCGAGAAGGATTCCCTAAAAACTT
GGTCGCGGGCATCCACCATTATACCTGCAATGGTCGGATACACCATTTATATCCATAACG
GGAAAGTTCATTTTCCTATTCCTATAACAGACTATATGGTAGGTCATAAATTGGGAGAGT
TTGTACCTACTAGAAGTTTTAATAAAGAGGATGTTAAA----------------------
--------------------------------AGCAAAAGCGATACGAAATCTCGTCGT-
--------------------------TAA
>Ero_crassifolium
ATGGTACCTATTCGAGCTGATGAAATTAGTAATATTATCCGTGAACGTATCAAGCAATAT
AATAGAGAAGTCAATATTGTAAATATGGGTACCGTACTTCAAGTAGGTGACGGCATTGCT
CGTATTTATGGTCTTAATGAAGTAATGGCAGGCGAATTAGTAGAATTTGAAGAAGGTACG
ACAGGTATTGCCCTGAATTTGGAATCAAATAACGTTGGTGTTGTATTAATGGGTGGTGGT
TTGATGATACAAGAGGGGAGCTCTGTAAAAGCAACAGGAAGAATTGCCCAGATACCAGTG
AGTGAAGCTTATTTGGGTCGTGTTATAAATGCCCTGGCTAAACCTATCGACGGTCGAGGC
GGAATTTCGGCTTCGGAATCTCGGTTAATTGAATCTCCCGCTCCGGGTATTATTTCGAGA
CGTTCTGTATATGAGCCTCTTCAAACAGGACTGATTGCTATTGATTCGATGATTCCTATA
GGACGCGGTCAGCGCGAATTAATTATTGGGGACAGACAGACTGGTAAAACCGCAGTAGCT
ACGGATACGATTCTCAATCAACGAGGAAAGGATGTAATATGTGTTTATGTAGCTATTGGT
CAAAAAGCATCTTCAGTGGCTCAGGTAGTTACTACTTTTCAGGAAACGGGAGCGATGAAT
TATACTATTGTGGTAGCCGAAACGGCGGCTTCCCCCGCTGCATTACAATACCTCGCCCCT
TATACAGGCGCGGCTCTGGCTGAATTTTTTATGTACCGTGAACAGCACACTTTAATCATT
TATGATGATCTCTCAAAACAAGCACAGGCTTATCGTCAAATGTCTCTTCTATTACGAAGA
CCGCCTGGGCGCGAAGCTTATCCGGGAGATGTTTTTTATTTACATTCACGCCTTTTGGAA
AGAGCCGCTAAATCAAGTTCTAATTTGGGTGAGGGAAGTATGACTGCTTTACCAATAGTG
GAGACCCAATCGGGGGATGTTTCGGCTTATATTCCTACTAATGTAATTTCCATTACGGAT
GGTCAGATATTCTTATCCGCCGATCTATTCAATTCTGGAATCAGGCCTGCTATTAATGTG
GGTATTTCCGTCTCCAGGGTAGGGTCCGCAGCTCAAATTAAAGCTATGAAACAAGTAGCC
GGCAAATCGAAATTGGATTTGGCGCAATTCACAGAATTAGAAGCCTTTGCCCAATTCGCC
TCTGATCTCGATAAAACAACTCAGAATCAATTAGCAAGAGGTCGACGATTACGTGAGTTG
CTCAAACAATCCCAAGCAGAACCTCTCGAGGTCGAAGAGCAGATAATGACTGTTTATACT
GGAACAAATGGTTATCTCGACTCATTAGAAATTGGACAAGTAAGGAAATTTCTCGGTAAT
TTACGTGACTACTTAAAAAGTAATAAACCCCAGTTCCAAGAAATCATATCGTCTACCAAG
ACATTCACCGAGGAAGCGGAGACCCTTTTGAAAGAGGCAATTCAGGAACAGATTGAACGC
TTTCGGCTTCAG---------TAAATGAGACTCAATCCTACTGCTTCTAGCCTTGGGGAT
TCCACCCTTCAAAAAAAAAAACAGGGACGTATCGCCCAAATAATTGGTCCGGTATTGGAT
GTAGTCTTTCCCAAGGGCAAGATGCCCTATATTTATAACGCCCTAGTAGTCCAGGGTCGA
GATACTGCCGGTCAACAAATTAACGTGACCTGTGAGGTACAACAATTATTAGGAAATAAT
CGAGTTAGAGCTATCGCTATGAGTGCTACAGATGGTCTAATGAGAGGGATGGAAGTGATT
GACACGGAGGCTCCTTTGAGTGTTCCAGTCGGCGGAGCGACTCTAGGACGAATTTTCAAC
GTACTGGGAGAGCCTATTGATAATTTAGGCCCTGTAGATACTCGGACAACGTCCCCTATT
CATAGATCTGCGCCCGATTTTATTGAGTTAGATACAAAATTATCTATTTTTGAAACAGGA
ATTAAAGTAGTGGATCTTTTAGCCCCCTATCGCCGTGGAGGAAAAATAGGATTATTCGGG
GGGGCTGGAGTGGGTAAAACAGTACTCATTATGGAATTGATCAACAACATTGCCAAAGCT
CACGGAGGTGTATCCGTATTTGGCGGAGTAGGCGAGCGTACTCGTGAAGGAAATGATCTT
TATAAGGAAATGAAAGAATCCGGAGTAATTAATGAAGAAAAGATTGCGGAATCTAAAGTA
GCCCTAGTCTACGGTCAAATGAACGAACCGCCGGGAGCTCGTATGAGGGTTGGTTTGACT
GCCCTAACTATGGCGGAATATTTCCGCGATGTTAATAAACAAGACGTACTTTTATTTATC
GACAATATCTTCCGTTTCGTCCAAGCAGGATCTGAAGTATCCGCCTTATTGGGTAGAATG
CCCTCTGCTGTGGGTTATCAACCCACCCTTAGTACCGAAATGGGTTCTTTACAAGAAAGA
ATTACTTCTACAAAAAAGGGGTCCATCACTTCTATTCAAGCTGTTTATGTACCTGCAGAC
GATTTGACCGACCCTGCCCCTGCCACGACATTTGCACATTTAGATGCTACTACTGTACTA
TCAAGAGGATTAGCTTCCAAGGGTATATATCCAGCAGTAGATCCTTTAGATTCAACCTCA
ACTATGCTTCAACCTCGAATCGTCGGCGAGGAACATTATGAAATTGCGCAAAGGGTTAAG
CAAACCTTACAACGTTACAAAGAACTTCAGGACATTATAGCTATCCTCGGGTTGGACGAA
TTATCCGAAGAGGATCGCTTAACCGTAGCAAGAGCACGAAAAATTGAGCGTTTCTTATCA
CAACCCTTTTTTGTAGCGGAAGTCTTTACAGGTTCTCCGGGGAAGTATGTTGGTCTGGCA
GAAACAATTCGAGGATTTAATTTGATTCTTTCCGGAGAATTTGATGGTCTTCCTGAGCAG
GCCTTTTATTTGGTAGGTAACATCGACGAAGCTACTGCGAAGGCTACGAAGTTAGAAAAG
GAGAGTAATTTGAAGAAATGAATGACCTTAAATCTTCGTGTACTAACCCCTAAGCGAATT
CTTTGGGATTCAGAAGTGAAAGAAATAATTTTATCCATTGATAATGGAAAAATTGGCGTA
TTACCAAACCACGTCCCTCTTGTCACAGGATTAGATATGGGCATTTTGAAAATACGC---
CGTAACGATCAATGGGTCACGATAGCTCTGATGGGTGGTTTCGCTAGAATCCTCAATAAT
GAGATTATTGTTTTCGCACATGATGGGGAAAAGGTTAGTGACATTGATCCACAAGAAGCT
CAGCAAACTCTTAAAATAGCGAAAGATAACTTGAGGGAAGCT------GAAGGGAAAGTG
GAAGAAACAATCGAGGCGGATCTAGCTCTAGCTGTCAAACGAGCTGAGCTACGAGTAGAG
GCTGTCAATGCTATTTCGTAAATGAAAAATGTAACCGATTCTTTCGTTTCCTTGGGTCGC
TGGCCATCCGCCGGGAGTTTCGGGTTTAATACCGATATTTTAGCAACAAATCCAATAAAT
CTAAGTGTAGTGCTTGGTGTATTGATCTTTTTTGGAAAGGGAGTG---------------
TTAAAGGATTTATTAGATAATCGAAAACAGAGGATCTTGAATACTATTCGAAATTCAGAG
GAACTTCGGGGAGGGGCCGTCGAACAGCTGGAAAAAGCTCAGGCCCGTTTACGGAAAGTG
AAAACAGACGTGGAGCAGTTTCGAGTGAACGAGTATTCGGAGGCGGAACGAAAAAGGTCT
AATTTGATTACTTCAGCTTATAAGCAGTTAGAACAAGCAGAAAGTTTAAAAAATGAAAGC
ATTCGTTTTGAACAACAAAGGGCAATTAATCAAGTCCGGCAATGGGTTGTCCAACAAGCT
CTAGAAGGAGCTTTGGAAATTTTGAATAGTTCTTTGAACAAGGAGTTACATTTACGTACG
ATTAGTGCTAATATTGGCCTCTTAGGATCCATGAAAGAAAGAACTTATTAGATGAATCCA
CTGATTTCTGCCGCTTCCGTTATTGCTGCTGGGTTGGCTGTCGGGCTTGCTTCTATTGGA
CCAGGGATTGGGCAAGGCACTGCTGCGGGCCAAGCTGTAGAAGGTATCTCCAGACAGCCT
TCGGCCGAGGGACAAATACGAGGTACCTTATTACTGAGTCTAGCTTTTATGGAAGCTTTA
ACAATTTATGGGCTGGTTGTAGCATTAGCGCTTTTATTTGCGAATCCCTTTGTTTAAATG
AGTGTTTTATCA------TGTTCTATAAACACAATAAGTGGGCTATTATACGAGGTATCC
GGTGTGGAGGTAGGTCAACATTTTTATTGGCAAATAGGGGGGTTCCAAGTCCACGGCCAA
GTGCTTATTACTTCTTGGGTTGTAATTGCTATCTTATTAGGTTCAGCTATTCTAGCGGTT
CAAAATCCGCAAACCATTCCGACGGATACTCAGAATTTCTTCGAATATGTCCTTGAATTC
ATTCGAGACGTGAGCAAAACCCAGATTGGCGAAGAATACGGCCCGTGGGTTCCCTTTATT
GGAACTATGTTTCTTTTTATTTTTGTTTCTAATTGGTCGGGGGCCCTTCTCCCTTGGAAA
ATTATAGAGTTACCGAAGGGGGAGTTAGCCGCACCCACAAATGATATAAATACAACCGTT
GCTTTAGCCTTACTCACGTCAGTGGCATATTTTTATGCAGGTTTTTCAAAAAGGGGATTG
GGCTATTTCAATAAATACATTCAACCGACTCCAATCCTTTTACCCATTAACATCTTAGAA
GATTTTACAAAGCCTTTATCACTTAGTTTTCGACTTTTCGGGAATATATTAGCCGATGAA
TTAGTAGTTGTTGTTCTGCTTTCTTTAGTACCTTTAGTGGTTCCTATACCTGTCATGTTT
CTTGGATTATTTACAAGCGGTATTCAAGCTCTAATTTTTGCAACTTTAGCTGCGGCTTAT
ATAGGCGAATCCATGGAGGGTCATCATTGAATGATATTTATTACTTTAGAGCATATATTT
AACCATATCTCTTTTTCGGTTGTTTCAATTGTAATTACAATTCATTTTCTAAACTTAGCA
GTTGATGAAACCGTAGGACTATACGATTCTTCCCAAAAAGGCATGCTTCTTTCTTTTTTC
TGTATAACAGGATTATTAATGACTCGTTGGGCTTGTTCAGGAGATTTTCCATTAAGTGAT
TTATATGATTCGTTAATTTTCCTTTCATGGAATCTATCCATTATTAACATGCTTCCATAT
TTAAAAAACGAGAAAAAT------TATTTAAGCCCAATAAGTTACCTCAGTGCCCTTTTT
ACCCAAGGCTTTGCGACTTCGGGTCTTTTATCAGAAATGCATCAATCCAAAAGATTAGTG
CCAGCTCTCCAATCCCAGTGGTTAATGATGCACGTAAGTATGATGTTATTGAGCTACGCA
GCTCTGTTGTGCGGATCATTATTATCAACAGCTCTTCTAATCATTACATTTCGAAAAAGG
AAAAGGGTCTTTGGTAAAAGAAATAAGTTATTAAATGTACCATTTTGG------AATATG
CAATACCTGAATGAAAAAAAGAGA---------AACACTTCTCTTCCTTCTTCTGTAAAT
TATTATAGGTCTCAATTGGTTCACCAATTGGATTATTGGAGTTATCGTATTATTAGTCTA
GGATTTGTCTTTTTAACCATAGGGATTCTTTCAGGAGCGGTCTGGGCTAATGAGGCGTGG
GGTTCCTATTGGAGTTGGGACCCAAAGGAAACTTGGGCATTTATTACTTGGACAGTATTT
GCAATTTTTTTACATAGTCGAACAAATAAAAACGTGGAAGGCATAAATTCGGCAATTGTC
GCTTCTATAGGCTTTTTTATAATTTGGATATGCTACTTTGGAATCAATCTTTTAAGAATA
GGGTTGCATAGTTATGGTGCATTTGCAATATCGTAA------------ATGAAAAAAAAA
AAAGCACCCACTCCCTTTCTATATCTTGCATCCATAGTATTTTTACCCTGGTGGATCTCC
CTGTTATTTACTAAAAGCCTAGAATCCTTGGTTACGGATTGGTGGAATAGGAGACAACCC
GACACTTCTTTGGATGAGATTCAAGAA---------AAAAGTCTGATGAAAAAATTCATA
GAATTAGAGGAACTCCTTCTCTTGGACGAAATGCTAAAGGAATGCCCGAAAGTATATCTA
GAAAACTTTCGTATAGGACTCCACAAGGAAACGGTCCAATTAATGAAGATGCACAATGAG
GATCAGATCCATAGGATTTTGCACTTCTCCCAGACTCTAATCTATTTCGTTATTCTAAGC
GGTTATTCTATTCTGGGTAAGGAACAACTTGTTATTCTTAACTCTTGGTTTCAAGAATTC
TTATATAATTTAAGCGACACAATAAAAGCCGTTTGCATTATTTTATTAGCTGATATGTTT
TTCGGATTCCATTCGATACACACTTGGGAATGGGTAATTGGCTATGTCTGCAAAGGGCTT
GGATGTGTT------TCTACCGATAGAATCCCATCTTTTTTTCGTTGGATTTTGCCATCC
TTTTTAGATGTAGCCTGGAAATTTGTGTCCTTCCGTTATTTAAACAGCCTATCCCCGTCG
CTTTTAGCGATGTATAGTGCAATGAAGGACGAGATT---TAAATGGAAGAATTACAAGAA
TATTTCGAATTCGATCGATCTCGGCAGCATGCTTTTCTATACCCACTTATCTCTCGGGAG
TCTATTTATGCACTTGCGCATGATCATGGT---TTAAATAGATCC------ATTTTGTTG
GAAAAG---GCCAATTATGACAATAAATCCAGTTCACTAATTGTGAAACGTTTAATTGCT
AGAATGTATCAACAGAGCCCTTTGGGCATTTGTCCCAATGATTTGAACCAAAAT------
CCTTTTTTTGGCCAC------AATAAGAATTTGTATTCTCAAATGATATCAGAGGGATTT
GCAGAGATTGCGGAAATTCCC------CTTTTTCTTCAATTAGTCTCTTCT------TTA
GAA---GGGAAAGAA------ATAGCAAAATCTCTTAATTTACGATCAATACAGTCAATA
TTTCCCTTTTTAGAGGATGAATGCTCCCATTTCCATTTTGTGTCAGACGTACTAATACCC
CACCCTGCCCATCTGGAAATCCTGGTGGAAGCCCTTCGTTATTGGGTGAAAGATGCTCCC
TTCGTGCATTTTTTACGGTTCTTTCTCTATGAGTGGTGGAGTTTTAATAGTCTTATTATT
CCAAAGGGGTCTAGTTCTTTTTTTTCAAAAAAGAATGCAAGATTCTTCCTCTTTCTATAT
AATTCTCATGTATGTGAATATGAATCCATCCTCCTTTTTCTTCGGAGTAAATCTTCCCAT
TTACGATCAACATCTTCTGCAATCTTTCTCGAGCGTATTCTTTTCTATAAAAAAATGGAA
GATCTTGGATCTATCTTT---GCAAATAATTTTGAG------CGCATTCTGCTGTTTTTC
AAGGACCCCTTCCTTCATTATGTTAGATATCAAGGAAAATATATTCTGATTTTAAAAGAC
AGGCCTCTTCTGATGAATAAATGGAAAGATTTTCTTGTAAAGTTATGGCAATGTCATTTT
GATGTATGGTCTCAACCAGGAGGGGTTCATAGAAACAAATTCTCCCAGTATTCCCTTCAC
TTTATGGGTTATATTTTAAGTGTACGACCAATTCCTTTGGTGGTACGGAGTCGAGCATTA
GAAAATGAATTTCTAATAGATAATGCTATGAATAAGGTCGAAACAATAATTCCAATTCTT
TCTCTAATTGGATCGTTGGCTAAAGAAAAATTTTGTAACCCGTTAGGGCAGCCCATTAGT
AAGCCAACGTGGGCCGACTCATCCGATTCTGATATTATTGACCGATTTGTGCGTATGTGC
AGAAATCTTTCTCATTATCACAGCGGGTCTTCAAAAAAAAAAAGTTTATATCGACTAAAA
TATATACTTCGACTTTCTTGTGTTAAAACTTTGGCTCGTAAACACAAAAGTACTGTACGT
GCTTTTTTGAAAAAATTGGGTTCGGCATTATTGGAAGAGTTTATTAACGAGGAAGAACAA
GTCCTTTCTTTGATCTTCTCAAGAGACCCTTTCCCTTCGCTAAGGTTATCGTCTAAAGCA
CGGGTTTGGTATTTGGATATTCTTTATATGAATGAT---------CTGATCACTCAGGAA
---------------------TGAATGATAATTGATACAAGAGAAATACAAGATATCAAT
TCTTTTTCCAGATTCGAATCC------TTACAAGAAGTCTATGGGACTGTCTGGGTACTT
GTCCCTATTTTGATCCTTGTATTGGGAATCACAATAGGTGTATTAGTAATTGTCTGGTTA
GAAAGACAAATATCCGCAGGGATACAACAACGTATTGGGCCTGAATACGCCGGTCCTTTG
GGAATTCTTCAAGCTCTAGCAGATGGAACAAAACTCCTTTTCAAAGAGAATCTTCTTCCA
TCTAGAGGGGATATTCGTTTGTTCAGTCTTGGCCCATCCATGGCAGTCATATCAATTCTC
CTAAGTTATTCAGTAATTCCTTTTAGCTATCGTCTTGTTTTAGCTGATCTAAATGTTGGT
GTTTTTTTATGGATTGCCATTGCAAGTATTGCTCCCATCGGACTTCTTATGTCAGGATAT
GGATCAAATAATAAATATTCCTTTTTAGGTGGTCTACGAGCTACTGCTCAATCAATAAGT
TATGAAATACCATTAACT---CTCTGCGTCTTGTCAATATCTCTACTTTCTAACAGTTCA
AGTACAGTTGATATAGTAGAAGCGCAGTCAAAATATGGTTTTTGGGGGTGGAATTTTTGG
CGGCAACCCATAGGGTTTATCGTTTTGCTAATTTCTTCCCTAGCGGAATGCGAAAGATTA
CCCTTCGATTTACCAGAAGCGGAGGAAGAATTAGTAGCAGGTTATCAAACCGAATATTCC
GGTATAAAATTTGGTTTATTTTATATTTCTTCCTATTTCAATTTATTAGTTTCTTCCTTC
TTTGTAACAATTCTTTACTTAGGTGGTTGGAATCTCTCTATTCCATGCATA---GACTTT
CCT------CAATTATTTGAAATAAATCAAGCGGGTGCTGTTTTTCGAACAACAATAGCG
CTTTTTATTACATTAGCTAAAACTTTTTTTTTCTTGTTCATTTCTATCACAACAAGATGG
ACTTTACCTAGGCTAAGAATGGACCAACTCTTAAATCTTGGGTGGAAATTCCTTTTACCG
ATTTCTCTCGGCAATCTATTATTAACAACGTCTTCTCAACTCTTTTCGCTGGAATAG---
---------------------------------------------------ATGAAAGCC
TTTCATTTGCTTCTCTTCGATGGAAGTTTTATTTTACCAGAATGTATCCTAATTTTTGGA
CTAATTCTTCTTCTGATGATCAATTCAACCTCTGATCAAAAAGATATACCTTGGTTATAT
TTCATCTCTTCAACAAGTTTAGTAATGAGCATAACGGCCCTATTGTTCCGATGGAGAGAA
GAACCTATGATTAGCTTTTCAGGAAATTTCCAAACGAACAATTTCAACGAAATCTTTCAA
TTTCTTATTTTACTATGTTCAACTCTATGTATTCCTCTATCCGTAGAGTACATTGAATGT
ACAGAAATGGCTATAACAGAGTTTCTATTATTCATATTAACAGCTACTCTAGGAGGAATG
CTTTTATGCGGTGCTAACGATTTAATAACTATCTTTGTAGCTCCAGAATGTTTCAGTTTA
TGCTCCTACCTATTATCTGGATATACCAAGAAAGATGTACGGTCTAATGAGGCTACTATG
AAATATTTACTCATGGGTGGGGCAAGCTCTTCTATTTTGGTTCATGCTTTCTCTTGGCTA
TATGGTTCATCCGGGGGAGAGATCGAGCTTCAAGAAATAGTGAATGGTCTTATCAATACA
CAAATGTATAACTCCCCGGGAATTTCAATTGCGCTTCTATTCATCACTGTAGGAATTGGG
TTCAAGCTTTCCCCAGCCCCTTCTCATCAATGGACTCCTGACGTATACGAAGGATCTCCC
ACTCCAGTCGTTGCTTTTCTTTCTGTTACTTCGAAAGTAGCTGCTTTAGCTTCAGCCACT
CGAATTTTTGATATTCCTTTTTATTTCTCATCAAACGAATGGCATCTTCTTCTGGAAATC
CTAGCTATTCTTAGCATGATATTGGGGAATCTGATTGCTATTACTCAAACAAGCATGAAA
CGTATGCTTGCATATTCCTCCATAGGTCAAATCGGATATGTAATTATTGGAATAATTGTT
GGAGACTCCAATGGTGGATATGCGAGCATGATAACTTATATGTTGTTCTATATCTCCATG
AACATAGGAACTTTTGCTTGCATTGTATTATTTGGTCTGCGTACCGGAACTGATACCATT
CGAGATTATGCAGGATTATACACAAAAGACCCTTTTTTGGCTCTCTCTTTAGCCCTATGC
CTTTTATCCCTAGGAGGCCTTCCTCCACTAGCAGGTTTTTTCGGAAAACTCCATTTATTC
TGGTGTGGATGGCAGGCAGGCCTATCTTTCTTGGTTTCAATAGGACTCCTTACGAGCGTT
CTTTCTATCTACTATTATCTCAAAATAATTAAGTTATTAATGACTGGACGAAACCAAGAA
ATAACCCCTCACGTGCGAAATTATAGAAGATCCCCTTTCAGATCAAACAATTCCATCGAA
TTGAGTATGATTGTATGTGTGATAGCATCTACTATACCAGGAATCTCAATGAACCCGATT
ATTGCAATTGCCCAGGATACCCTTTTTTAGATGTTTCTGCTTTACGAATATGACATTTTC
TGGGTATTTCTAATAATATCAAGTCTTATTCCTATTTTGGCATTTCTAATTTCCGGGGTT
TTAGCCCCAATTAGCGAAGGGCCGGAGAAACTTTCTAGTTATGAATCCGGTATAGAACCA
ATGGGCGATGCTTGGTTACAATTTAGAATCCGTTATTATATGTTTGCTCTGGTTTTTGTT
GTTTTTGATGTTGAAACGGTTTTTCTTTATCCATGGGCAATGGGTTTTGACGTATTGGGG
GTGCCCATATTTATAGAAGCTCTCGTTTTCGTGCTTATCCTAATTATTGGTTCAGTTTAT
GCATGGCGAAAGGGGGCATTGGAATGGTCTTAG---------------------------
---------ACGAATGATTTTCCTTGGTTAACAATAATTGTTATTTTTCCAATATCCGCG
GGTTCCCTCATTTTCTTTCTCCCTCATAGAGGAAACAAGGTAACTAGATGGTATACTTTG
TGCATATGTTCACTAGAACTCCTTCTAATGGCCTATGCATTCTATTACCATTTCCAACTG
GACGATCCATTAATCCAACTCGTGGAGGCTTATAAATGGATCCATTTTTTTCAATTTGAC
TGGAGATTGGGAGTAGATGGACTTTCTCTTGGACCTGTTTTACTTACAGGATTTATCACC
ACTTTGGCTACTTTAGCGGCTTGGCCGGTTACTCGAACCCCCCGATTATTCTATTTCTTG
ATGTTAGCAATGTACAGTGGTCAAATAGGATCATTTTCTTCTAGGGATCTTTTGCTCTTT
TTCATCATGTGGGAGTTAGAATTGATTCCTGTTTATTTACTTCTATCCCTGTGGGGGGGG
AAGAACCGCCTGTATTCAGCTACAAAATTTCTTTTGTACACTGCGGGAAGCTCCCTCTTT
CTATTAATAGGGGTTCTAGGTATCGGATTATTTGGTTCCAACGAGCCAACATTCAATTTT
GAAATATCAGCTCATCAATCCTATCCTGCGGCACTCGAAATCATATTCTATATTGGCTTT
CTTATTGCTTTTGCTGTCAAATCGCCGATTATACCCTTACATACATGGTTACCAGACACT
CACGGAGAGGCACATTACAGCACTTGCATGCTCCTAGCTGGAATCTTATTAAAAATGGGA
GCTTATGGATTGGTTCGGATTAATATGGAATTCTTGCCCCATGCCCATTCTATGCTTTCC
CCTTACTTGATTACAGTAGGTGCAATCCAAATAGTCTACGCAGCTTCAACATCTCTTGGT
CAGCGTAATTTAAAAAAAAGAATAGCCTATTCCTCCGTATCCCATATGGGTTTCATAATT
ATAGGAATTTTCTCTATAACAGATACGGGGCTTAACGGAGCCATTTTACAAATAATCTCT
CATGGATTTATTGGTGCTGCTCTTTTTTTCTTAGCAGGGACGAGTTATGATAGAATACGT
CTTGTTTCTTTTGACAAAATGGGCGGAATGGCTATCGCCATTCCAAAAGTATTTACGATG
TTCAGTATTTTATCAATGGCTTCCCTTGCATTACCGGGCATGAGCGGGTTTGTTGCAGAA
TTGATAGTATTTTTTGGAATAATAACCAGCCCTAAATTGCTCTTAATGCCAAGAATACTA
ATTACTTTTGGAATGGCAGTTGGAATGATATTAACTCCAATTTATTCATTATCTATGTTA
CGCCAGATGTTCTATGGCTACAGACTTTTGAATGTC---CCAACCCCCCCTTTTTTTGAT
TCTGGACCGCGAGAATTGTTTGTTTCGATTTCTATCCTTCTACCCGTAATAGGGGTTGGT
ATTTATCCCGATTTTATTCTCTCATTATCGGTTGACAGGGTTGAGTTTATTCTCTCTCGT
TTTTTTATAGAGAGCTTTTCGAAATAAATGATGCTCGAACATGTACTTGTTTTGAGTGCT
TTTTTATTTTCTATTGGTATCTGTGGATTGATCACCAGTCGGAATATGGTTAGGGCCCTT
ATGTGTCTTGAACTTATGCTGAATGCGGTTAATATGAATTTCGTAACATTTTCTGATTTT
TTTGATAGTCGGCAATTAAAGGGGGCCATTTTTTCCATTTTTGTTATAGCCATTGGAGCC
GCTGAAGCAGCTATTGGACCGGCCATTCTTTCGTCAATTTATTATAACAAAAAATCCACT
CGTATTAATCAATCGAATTTATTGAAAAAGTAA------ATGGAATATACAAATAAATAT
TCATGGATTATGCCCTTCATTCCACTTCCCGTTCCTATGTTAATAGGGATGGGACTTCTC
CTTTTTCCAACGACAACAAAACATCTTCGCCGTATATGGGCCTTTCCTACTCTTTTTTTG
TTAGGGATAGTTATGCTTCTTTCGGCCTATTTATCTATTCAGCAACTCAATAGAAGTTAT
ATCTATCAATATGTATGGTCTTGGACCATCAATAATGATTTTTCTTTAGAGTTTGGTCAT
TTGATAGATCCACTTACTTCTACCATGTCAATCTTAATTACTACTGTTGGACTTTCAGTT
ATTATTTATAGCGAAAATTATATGTTTCATGATCAAGGATATTTAAGATTTTTTTATTAT
CTGGCTTTTTTTAATGCTTCAATGTTGGGCTTAGTTACTAGTTCTAATTTAATACAAATT
TATATTTTTTGGGAATTTGTTGGAATGTGTTCTTATCTATTAATAGGCTTTTGGTTTACA
CGACCCATTGCCGCAAAGGCCTGCCAAAAAGCATTTGTAACTAATCGTGTGGGAGATTTC
AGTTTATTATTAGGAATTTTGGGTCTTTATTGGATAACGGGTAGTTTCGAATTTCGAGAT
TTGTTTCAAATATTTAATAATTTGGTT---CATAATAATGAAATTCCTTTTTTATTTTTG
ACTTTGTGCGCCTTCTTATTATTTTTTGGCGCGCTTGCTAAATCTGCGCAATTTCCCCTT
CATGTATGGTTACCCGATGCCATGGAAGGACCTACCCCTATTTCAGCCCTTATTCATGCT
GCTACTATGGTAGCAGCAGGCATTTTTCTTGTAGCTCGGCTTCTTCCTCTTTTCATAGCG
ATACCTTACATACTGAATATAATATCTATAATAGGTATAATAACAGTCTTTTTAGGAGCT
ACTTTAGCTCTTGCTCAAAAGGATATTAAGAGGGCTTTGGCCTATTCTACAATGTCTCAA
CTGGGTTATATGATGTTAGCTCTAGGCATGGGTTCTTATCGAGCTGCTTTATTTCATTTG
ATTACTCATGCTTATTCGAAAGCATTGTTGTTTTTAGGGTCTGGATCCATAATTCATTCA
ATGGAGACTATTGTTGGATATTCTCCAGAAAAAAGTCAGAATATGGTTCTTATGGGCGGT
TTAACAAAACATATGCCAATCACAAAAACAGCCTTTTTATTAGGTACACTTTCTCTTTGT
GGGATTCCACCTCTTGCTTGCTTTTGGTCCAAAGATGAAATTCTTAATGAGAGTTGGTTG
TATTCTCCGATTTTCGCAATAATAGCTTGGTCCACAGCAGGATTTACCGCATTTTATATG
TTTCGGGTCTATTTACTTACTTTTGAAGGACACTTAAATGCTCATTTTCTAAATTTTAGT
GGAAAACGCAGGAGTTCTTTGTATTCAATATCTTTATGGGGAAAT---GAAGGACTAAAA
ACGATT------CAACCCCCTTTATTTTTAAAAACTTCA------TTAACAATGAATAAT
AAGCAAAGGGTTCCGTTTTTTTGTAAGAAACCATATCGACTCGAT------AGTAGTGTA
AGGAACATGCTCCGCCTTTTT---------ACTCATTTTGGCACTAAGAATACTCTCCCT
TATCCCCATGAATCGGAGAATACTATGCTATTCCCTATCGTTGTATTGGTGCTATTTACT
TGCTTTGTTGGAGCTATCGGAATTCCT------TTCAATCAAGGAGGAGGGGATTTGGAT
ATATTGTCCAAATTCTTAACCCCGTCTAGCAATTTTTTGCATCAAAAGTCAAATAATTCT
CTGGATTGGTATGAATTTATAACAAATGCAACTTTGTCGGTCAGTATATCTTATTTGGGA
ATAGTTATAGCTTCCTTTTTATATAAGCCTTTTTATTTATCTTTAACAAAGTTGAACTTT
ATGAATCTTTTTGTTAAAGGGGGTCCTGCGAAAATTTGGAGGGACAAAATAAGAAATCTA
ATATATGATTGGTCGTATAATCGTGGTTACATAGACGCTTTTTACACAATATCCTTAATA
AAGGGTATAAGAGAATTCGCTGAATTCACGCATTTTTTCGATGCGCGAGTTATTGATGGA
ATTACGAACGGGTTCGGTATTCTGAGTTTTTTTGTAGGAGAAGGTATCAAATATGTA---
GGGGGGGGGCGCGTCTCTTCTTATCTTTTATTCTATTTATCGTGTGTATTAATTTGTTTA
TTAATTTCTTGCTTTTTGTACTTTTTTAATTTT---------------------------
------------------------------------------------------------
---------------------------------------TGAATGGATTTGCCCGGACCA
ATACATGATTTTCTTTTAGTCTTTCTGGGATCAGGTCTTATATTAGGGGGTCTCGGAGTG
GTATTACTTACCAACCTAATTTATTCCGCCTTTGCGTTGGGATTGGTTTTTATTTGTATA
TCTTTATTTTATATTCTAGCAAACTCCCATTTTGTAGCTGCTGCACAACTCCTTATTTAC
GTGGGAGCTATAAACATTTTAATCCTATTTGCTGTGATGTTCATAAATGGTTCAGAATAT
------TCCAAAGATTTTCACTTTGGAACTGTTGGGGATGGGGCTACTTCACTAGTTTGT
ACAACTCTTTTTCTTTCACTAATTTCGAATATTCTAGATACATCGTGGTATGGGATTATT
TGGACTACAAGAGCAACCCAGATTATAGAGAAAGACTTGATAAGTAATAGTCAACAAATT
GGAATTCGTTTATCAACAGACTTTTTTCTTCCATTTGAACTCATTTCTATAATCCTTTTA
GTTGCTTTAATAGGTGCAATTGCTGTGGCTCGCCAGTAAATGACTATACCAGCTACAAGA
AAAGACCTCATGATAGTCAATATGGGCCCTCACCACCCATCAATGCACGGCGTTCTTCGG
CTAATCCTTACTCTAGATGGTGAAGATGTTATTGACTGTGAACCCATATTGGGTTATTTA
CACAGAGGGATGGAAAAAATTGCGGAAAATCGAACTATTATACAATATCTGCCTTATGTA
ACACGTTGGGATTATTTGGCTACTATGTTCACAGAAGCAATAACTGTAAATGCCCCAGAG
AAATTAGGAAATATTCAAGTACCTAAAAGGGCCAGCTATATCCGAACAATTATGTTGGAA
TTAAGTCGTATAGCTTCTCATCTATTATGGCTTGGTCCCTTTATGGCAGATATTGGCGCA
CAAACCCCCTTTTTTTATATTTTCAGAGAAAGAGAATTAGTATATGATCTATTTGAAGCA
GCCACCGGTATGAGAATGATGCATAATTATTTTCGTATCGGAGGAGTTGCGGCTGATCTA
CCTCATGGTTGGATAGATAAATGTTTGGATTTCTGTGATTATTTTTTAACAGGACTTGCT
GAATATGAAAAACTTATTACGAGGAATCCTATTTTTTTAGAGCGAGTAGAGGGAATAGGC
ATTATTGGTAAAGAAGAAGCAATAAATTGGGGTTTATCAGGACCGATGCTACGAGCTTCC
GGAATACAATGGGATCTTCGTAAAATCGACAATTATGAATGTTACAACGAATTCGATTGG
GAAGTTCAGTGGCAAAAAGAAGGAGATTCATTAGCTCGTTTTTTAGTCCGAATCGGTGAA
ATGAGGGAATCCATAAAAATGATTCAACAGGCTCTGGAAGGAATTCCGGGGGGACCTTAT
GAGAATTTAGAAATTCGATGTTTTGATAGAGAGAGGTATTCAGAATGGGGTGGTTTTGAA
TATAGATTCGTCAGTAAAAAACCTTCTCCTACTTTTGAATTGCCGAAACAAGAACTTTAT
GTGAGAGTTGAAGCCCCAAAAGGAGAATTGGGAATTTTTCTGATAGGAGATCAGAGCAGT
TTTCCTTGGAGATGGAAAATACGTCCACCGGGTTTTATCAATTTGCAAATTCTTCCTCAG
TTAGTTAAAAGAATGAAATTGGCTGATATTATGACGATACTGGGTAGCATAGATATCATT
ATGGGAGAGGTTGATCGTTGAATGTTTCCTATGGTAACTGGATTCATGAATTATGGTCAA
CAAACAGTACGAGCCGCAAGGTACATCGGTCAAAGTTTGATGATTACCTTATCCCACGCA
AATCGTTTCCCTGTAACTATTCAATATCCTTATGAAAAATTAATTACATCGGAGCGTTTT
CGCGGTCGAATCCATTTTGAATTTGATAAATGCATTGCTTGTGAAGTATGTGTTCGTGTA
TGCCCTATAGATCTACCTGTTGTTGATTGGAAATTTCAAACTGATATTCGAAAGAAACGC
CTGTTTAATTACAGTATTGATTTTGGAATCTGTATCTTTTGTGGTAATTGCGTTGAGTAT
TGTCCAACAAATTGTTTAGCGATGACGGAGGAATATGAGCTTTCAACCTATGATCGTCAT
GAATTGAATTATAATCAAATTTCTCTGGGTCGTTTACCAATGCCTGTAATTGAGGATTAT
ACAATTCGAATAATTTCGAATTCCTCTACAAAT------AAAAAAAAAAAAATCGGGCTT
GAT------TAAATGCAGGGTCGGTTGTCTGCTTGGCTAGTCAAGCATGGGCTAGTTCAC
AGGTCGTTGGGTTTCGATTATCAAGGAATAGAGACTTTACAAATAAAGCCCGAGGATTGG
CATTCCATTGCTGTCATTTTATATGTATATGGTTACAATTATCTACGTTCCCAATGTGCT
TATGATGTAGCACCGGGCGGACTCTTGGCTAGTGTATACCATCTTACGAGAGTAGAATGT
GGTGTGGATCAACCGGAAGAGGTATGCATAAAAGTTTTTGTTCCAAGGAATAACCCGGGT
ATTCCGTCCGTTTTCTGGGTTTGGAAAAGTGCGGATTTTCAAGAAAGGGAATCATATGAT
ATGTTGGGAATCTCTTATGATAATCATCCACGGCTGAAACGTATTTTAATGCCGGAAAGT
TGGATAGGATGGCCCTTACGTAAGGATTATATTGCTCCCAATTTTTATGAAATACAAGAT
GCTCATTGA---------------------------------------------------
------------------------------------------------------------
------------------------------------------------------------
---------ATGAATTCCATCGAGTTTGCCTTACTTGAT------CGAAGAACGCAAAAT
TCGGTTCTTTCAACCACATCAAATGATCTTTCAAATTGGTCAAGACTCTCCAGTTTATGG
CCGCTTCTTTATGGTACCAGCTGTTGCTTCATTGAATTTGCTTCATTAATAGGCTCGCGA
TTTGACTTCGATCGTTATGGACTAGTACCAAGATCAAGTCCTAGGCAGGCGGACCTTGTT
TTAACAGCCGGCACAGTAACAATGAAAATGGCCCCTTCCTTAGTGAGATTATATGAACAA
ATGCCCGAACCAAAATACGTTATTGCTATGGGAGCATGTACAATTACAGGAGGAATGTTC
AGTACCGATTCTTATAGTACTGTTCGGGGAGTTGATAAGCTAATTCCTGTAGATGTTTAT
TTGCCGGGGTGTCCCCCTAAGCCAGAAGCAGTTATAGACGCTATAACAAAACTTCGTAAG
AAAATATCTCGAGAAATCAATGAAGATCCAATTGGGTCTGGGTCTCAACAAGCGAATCGC
TATTTTACTACCAATCACAAGTTTCGTGGTGCACGCAGTATTCATATTAGAAATTATGAT
CCAGGATTTTTCTACCAACCACCCGCTAATTCAAAAATCCCCCCTGCAACATTTTTCAAA
TACAAAAGTTCAAGA------CCTTCTCACGAATTAGTGAATTAGATGCAAACTAGAAAG
AACCTCTCTTGTATAACGGAAGAAATTACTCGATCCATTTCGGTCGCGCTCATGCTATAT
ATAATAACTCAGGCATCCCTTTCAAATGCATATCCCATTTTTGCGCAGCAAGGTTATGAA
AATCCACGAGAAGCAACTGGGCGTATTGTCTGCGCAAATTGCCATTTAGCTAATAAGCCA
GTGGATATTGAGGTTCCACAAACGGTACTTCCTGATACTGTATTTGAAGCAGTTGTTCGA
ATTCCTTATGATATGCAACTGAAACAAGTTCTTGCTAATGGTAAAAAGGGAGCTTTAAAT
GTGGGAGCTGTTCTTATTTTACCCGAGGGGTTCGAATTAGCCCCTCCTGATCGTATTTCG
CCCGAGATGAAAGAAAGGATAGGAAATTTACCTTTTCAGAGCTATCGCCCTGCTAAAAAA
AACATTCTTGTCATAGGCCCTGTTCCTGGCCAAAAATATAGTGAAATCGCCTTTCCTATT
CTTTCTCCGGACCCCGCTACTAATAAGGGTGTTCACTTCTTAAAATATCCCATATATGTA
GGTGCGAACAGGGGAAGGGGTCAGATTTATCCTGACGGGAGCAAGAGTAACAATACAGTT
TATAATGCTACAGCAGCAGGTATAGTAAGAAAAATCATACGAAAAGAAAGGGGGGGGTAC
GAAATAACCATAGCAGATACAGCGGATGGACGTCAAGTGGTTGATATTATCCCCCCAGGA
CCTGAACTTCTTGTTTCGGAGGGCGAGTCTATCAAAGTGGATCAACCATTAACAAGTAAT
CCTAATGTGGGTGGATTTGGTCAGGGGGATGCAGAAATAGTACTTCAAGACTCATTACGT
GTTCAAGGCCTTTTGTGCTTCTTGGCATCTGTTATTTTGGCACAAATTTTTTTGGTTCTT
AAAAAGAAGCAGTTTGAGAAAGTTCAATTGTCCGAAATGAATTTCTAG------------
---ATGAGTAAAGTATATGATTGGTTCGAAGAACGCCTCGAGATTCAGGCGATTGCGGAC
GATATAACGAGTAAGTACGTGCCCCCTCATGTCAACATATTTTATTGTTTAGGGGGAATT
ACGCTTACTTGTTTTTTAGTACAAGTAGCTACCGGATTTGCTATGACGTTTTACTACCGC
CCTACTGTTTCTGAGGCTTTTTCTTCTGTGCAATACATAATGACCGAAGCCAACTTTGGG
TGGTTAATCCGATCAGTCCATCGATGGTCAGCAAGTATGATGGTTCTAATGATGATCTTG
CACGTATTTCGTGTCTATCTTACCGGCGGTTTTAAAAAACCCCGCGAATTGACTTGGGTT
ACAGGTGTGATTCTGGCTGTATTGACTGCATCTTTTGGTGTAACTGGTTATTCCTTACCC
CGGGACCAAATTGGTTATTGGGCAGTCAAAATTGTAACAGGTGTACCGGACGCTATTCCT
GTAGTAGGATCTCCTTTGGTAGAGTTATTGCGCGGAAGTGCTAGTGTGGGACAATCTACT
TTGACGCGTTTTTATAGTTTACACACTTTTGTATTACCCCTTCTTACCGCTGTTTTTATG
TTAATGCATTTCTTAATGATACGCAAGCAAGGGATTTCTGGTCCTTTATAAATGGGAGTG
---ATAACAAAAAAACCCGACTTGAATGATCCTGTATTAAGAGCTAAATTGGCTAAAGGA
ATGGGACATAATTATTACGGAGAACCCGCGTGGCCCAACGACCTTTTATACATTTTTCCT
GTAGTCATTTTAGGTACTATTGCATGTAACGTGGGTTTAGCAGTTCTAGAACCATCAATG
ATTGGGGAACCCGCAGACCCATTTGCAACTCCTTTGGAAATATTACCCGAATGGTATTTC
TTTCCCGTATTTCAAATACTTCGTACAGTACCTAATAAGTTATTGGGTGTTCTTTTAATG
GTTTCAGTGCCTTTGGGATTATTAACAGTACCTTTTTTAGAAAATGTTAATAAATTCCAA
AATCCATTTCGTCGGCCAGTAGCGACAACCGTCTTTTTGGTTGGTACTGTAGCCGCCCTT
TGGTTGGGTATTGGAGCAACATTACCTATTGATAAATCCTTAACTTTAGGTCTTTTTTAA
ATGATTGAAGTTTTTCTATTTGGAATCGTTTTGGGCCTAATTCCTATTACTTTAGCTGGA
TTATTTGTAACTGCATATTTACAATACAGACGTGGCGATCAGTCGGACCTTTGAATGTCT
ACTATAACTAGTTATTTCGGTTTTCTACTAGTGTCTTTAACTATAACCGCAGCTCTTTTT
ATTGGTCTGAGCAAGATACGACTTATTTGAATGGATATAGTAAGTCTGGCTTGGGCTGCT
TTAATGGTAGTCTTTACATTTTCTCTTTCACTGGTAGTATGGGGAAGAAGTGGACTCTAG
ATGATTATTCGTTCGCCGGAACCAGAAGTCAAAATTTTGGTAGATAGGGATCCCGTAAAA
ACTTCTTTCGAGGAATGGGCTAGGCCGGGCCATTTCTCAAAAACAATAGCAAAGGGGCCT
GATACTACCACTTGGATCTGGAACCTACATGCTGATGCTCATGATTTCGATAGCCATACC
AGTGATTTGGAGGAGATCTCTAGAAAAGTTTTTAGTGCTCATTTTGGCCAACTTTCCATC
ATCTTTCTTTGGCTTAGTGGCATGTATTTCCATGGTGCTCGTTTTTCCAATTATGAAGCC
TGGCTAAGTGATCCTACTCACATTGGACCTAGCGCTCAGGTGGTTTGGCCAATAGTAGGC
CAGGAAATATTGAATGGTGATGTGGGTGGGGGTTTTCGAGGAATCCAAATAACCTCTGGT
TTTTTTCAGCTTTGGCGAGCCTCTGGAATAACGAGTGAATTGCAACTCTATTGTACCGCA
ATTGGTGCATTGGTCTTTGCAGCCTTAATGCTTTTTGCTGGTTGGTTCCATTATCACAAA
GCTGCCCCAAAATTGGCTTGGTTCCAAGACGTAGAATCTATGTTGAATCATCATTTAGCA
GGGCTACTAGGTCTTGGGTCTCTTTCTTGGGCGGGGCATCAAGTACATGTAGCTTTACCA
ATTAACCAATTTCTAAACGCTGGAGTAGATCCTAAAGAGATCCCACTTCCTCATGAGTTT
ATCTTGAATCGGGATCTTTTGGCTCAACTTTATCCCAGTTTTGCCGAGGGAGCAACCCCC
CTCTTTACCTTGAATTGGTCAAAATATGCGGAATTTCTGACTTTTCGTGGAGGATTAGAT
CCAGTAACTGGCGGTCTCTGGCTGACCGATATTGCACACCATCATTTAGCTATTGCAATT
CTTTTTCTGATAGCGGGTCACATGTATAGGACCAACTGGGGCATTGGTCATGATCTCAAA
GATATTTTAGAAGCCCATAAAGGACCCTTTACTGGCCAGGGCCATAAAGGCTTATATGAA
ATTCTAACAACGTCGTGGCATGCTCAATTATCCCTTAATTTAGCTATGTTAGGCTCTTTA
ACCATTGTTGTAGCTCATCATATGTATTCTATGCCCCCATATCCATATCTAGCTACTGAC
TATGGTACCCAACTGTCCTTGTTCACACATCACATGTGGATTGGCGCATTTCTCATAGTT
GGCGCTGCTGCGCATGCAGCCATTTTTATGGTACGAGACTATGACCCAACTGCTCGATAC
AACGATCTATTAGATCGTGTCCTTAGGCATCGCGATGCAATCATATCACACCTCAACTGG
GTATGTATCTTTTTAGGATTTCACAGCTTTGGTTTGTATATTCATAATGATACCATGAGC
GCTTTGGGGCGCCCCCAAGATATGTTTTCTGATACCGCTATCCAACTACAACCTATCTTT
GCTCAATGGATACAAAACACCCACGCTTTAGCACCTGGTACAACGGCCCCTGGTGCAACA
ACAAGTACCAGTTTGACTTGGGGGGGTGGTAGTTTAGTGGCAGTGGGTGGCAAGGTTGCT
TTGTTACCTATTCCATTAGGAACCGCAGATTTTTTGGTACATCATATTCATGCATTTACG
ATTCATGTGACCGTATTGATACTCCTGAAAGGAGTTCTATTTGCTCGTAGTTCTCGTTTG
ATACCGGATAAAGCAAATCTTGGGTTTCGTTTCCCTTGTGATGGGCCTGGAAGAGGGGGG
ACATGCCAAGTATCCGCTTGGGATCATGTTTTCTTAGGCCTTTTTTGGATGTACAATGCT
ATTTCGGTAGTAATATTCCATTTCAGTTGGAAAATGCAGTCAGACGTTTGGGGCAGTCTA
AGTGAGCAGGGGGTGGTAACTCATATTACGGGAGGGAACTTTGCACAGAGTTCCATTACT
ATTAATGGGTGGCTCCGTGATTTCTTATGGGCACAAGCATCCCAGGTAATTCAGTCTTAT
GGTTCTTCATTATCTGCATACGGCCTTTTTTTCCTTGGTGCCCATTTTGTATGGGCTTTT
AGTTTAATGTTTCTATTCAGCGGGCGTGGTTATTGGCAAGAACTTATTGAATCCATTGTT
TGGGCTCATAATAAATTAAAAGTTGCTCCTGCTATTCAGCCTAGAGCCTTAAGCATTGTA
CAAGGACGTGCTGTAGGAGTAACCCACTACCTTCTGGGTGGAATTGCCACAACATGGGCG
TTCTTCTTAGCAAGAATTATTGCAGTAGGATAAATGGCATTAAGATTCCCAAGGTTTAGC
CGAGGCTTAGCCCAGGACCCCACTACTCGTCGTATTTGGTTTGGTATTGCTACCGCGCAT
GACTTCGAGAGTCATGATGATATTACTGAAGAACGTCTTTATCAGAATATTTTTTCTTCT
CACTTCGGACAATTAGCAATAATCTTTCTGTGGACTTCGGGAAATCTCTTTCATGTAGCT
TGGCAAGGAAATTTTGAGGCATGGGTACAGGACCCTTTGCAGGTAAGACCCATTGCTCAT
GCAATTTGGGATCCTCATTTTGGTCAACCGGCCGTAGAAGCTTTTACTCGAGGGGGTGCT
CTTGGTCCAGTGAATATCGCCTACTCCGGCGTTTATCAGTGGTGGTATACAATTGGTTTA
CGTACTAACGAGGACCTTTATACTGGAGCTCTTTTTCTATTATTTCTATCTGCCATATCC
TTAATCGGCGGTTGGTTACACTTACAACCGAAATGGAAACCCAGCGTTTCGTGGTTCAAA
AATGCCGAATCTCGTCTCAATCATCATTTGTCAGGGCTGTTCGGAGTAAGCTCTTTGGCT
TGGACAGGGCATTTAGTCCATGTCGCTATTCCTGGATCTAGGGGGGAATATGTTCGATGG
AATAATTTCTTAGATGTATTACCGCATCCTCAGGGATTAGGCCCATTTTTTACAGGTCAG
TGGAACCTTTATGCTCAAAACCCTGACTCAAGTAGTCATCTTTTTGGTACCTCTCAAGGA
TCGGGAACTGCCATTCTAACCCTTCTTGGGGGATTTCATCCACAAACGCAAAGTTTATGG
TTGACTGATATGGCTCATCATCATTTAGCTATTGCATTTCTTTTTCTTGTTGCTGGTCAT
ATGTATAGAACTAACTTTGGGATTGGGCACAGTATCAAAGATCTTTTGGAAGCCCATATT
CCTCCGGGGGGGCGCTTAGGGCGCGGACATAGGGGCCTTTATGACACAATCAATAATTCG
ATTCATTTTCAATTAGGCCTTGCTCTAGCCTCTTTAGGGGTTATTACTTCCTTGGTAGCT
CAACACATGTACTCGTTACCTGCTTATGCATTCATCGCACAAGACTTTACTACCCAAGCC
GCCTTATATACCCATCACCAATATATCGCAGGTTTCATCATGACAGGAGCTTTTGCTCAC
GGAGCTATCTTTTTCGTTAGAGATTACAATCCGGAGCAGAATGAGGATAATGTATTGGCA
AGAATGTTAGACCATAAAGAGGCTATCATATCTCATTTAAGTTGGGTCAGCCTTTTTCTT
GGGTTCCATACTTTGGGACTTTATGTTCATAATGACGTCATGCTTGCTTTTGGAACTCCC
GAGAAACAAATCTTGATCGAACCTATATTTGCCCAATGGATACAATCTGCTCATGGTAAA
ACCTCATATGGGTTCAACGTACTTTTATCTTCAACGAATAGCCCAGCATTCATTGCTGGT
CGAAGCATATGGCTGCCGGGATGGTTAAATGCTATTAATGAGAATAGTAATTCACTATTC
TTAACAATAGGTCCGGGAGACTTCTTGGTCCATCATGCTATTGCTCTAGGTTTACATACA
ACTACATTGATCTTAGTAAAAGGTGCTTTAGATGCACGTGGTTCCAAGTTAATGCCAGAC
AAAAAGGATTTTGGATATAGTTTTCCTTGCGACGGGCCGGGGCGGGGCGGTACCTGTGAT
ATTTCAGCGTGGGACGCATTTTATTTGGCAGTTTTCTGGATGTTAAATACCATTGGATGG
GTTACTTTTTATTGGCATTGGAAGCATATTACATTATGGCAGGGTAACGTTTCACAGTTT
AATGAATCTTCCACTTATTTGATGGGATGGTTGAGGGATTACCTATGGTTAAATTCTTCG
CAACTTATCAATGGGTATAACCCCTTTGGTATGAATAGTTTATCAGTCTGGGCGTGGATG
TTCTTATTTGGACATCTTGTTTGGGCTACTGGATTTATGTTCTTAATTTCCTGGCGTGGG
TATTGGCAGGAATTGATTGAAACCTTAGCATGGGCTCATGAGCGCACGCCCTTGGCCAAT
TTGATCCGATGGAGAGATAAACCAGTGGCTCTGTCCATTGTGCAAGCAAGATTGGTTGGA
TTAGCCCATTTTTCCGTAGGTTATATATTCACTTATGCAGCTTTCTTGATTGCCTCCACA
TCGGGCAAATTCGGTTAAATGTCACACTCAGTAAAGATTTATGATACATGTATCGGATGT
ACTCAATGTGTCAGGGCGTGTCCCACGGACGTGTTAGAAATGATACCTTGGGACGGATGT
AAAGCTAAGCAAATTGCTTCCGCTCCAAGAACGGAGGACTGTGTGGGTTGTAAGAGATGT
GAATCCGCCTGTCCAACGGATTTCTTAAGCGTTCGAGTTTATTTATGGCATGAAACAACT
CGAAGCATGGGTCTAGCTTATTAAATGACAACTCTCAATAACTTACCCTCCTTTTTAGTC
CCTTTAGTAGGCTTAGTATTTCCCGCATTTTCAATAGCTTCTTTATTTCTTCATATTCAA
AAAAACAAGATTTTTTAGATGCGAGATCTAAAAACATATCTCTCCGCGGCGCCGGTACTA
AGCACTCTATGGTTCGGGGCTTTGGCAGGTCTATTGATCGAGATTAATCGTTTCTTTCCG
GATGCGCTGACATTCCCCTTTTTT------TAAATGACTGCAATTTTAGAGAGACGCGAA
AGCGAAAGCCTATGGGGTCGCTTCTGTAACTGGATAACTAGCACCGAAAACCGCCTTTAT
ATTGGATGGTTTGGTGTTTTGATGATCCCTACCTTATTGACTGCAACTTCTGTATTTATT
ATCGCCTTCATTGCCGCCCCTCCAGTAGATATTGACGGGATTCGTGAACCTGTTTCTGGA
TCTCTACTTTATGGAAACAATATTATCTCTGGTGCCATTATTCCAACTTCCGCAGCTATA
GGTTTGCACTTTTACCCAATATGGGAAGCGGCGTCTGTTGACGAATGGTTGTACAATGGC
GGTCCGTATGAGTTAATTGTTCTACACTTCCTACTTGGTGTAGCTTGTTACATGGGCCGT
GAGTGGGAACTTAGTTTCCGTCTGGGTATGCGCCCTTGGATTGCTGTTGCATATTCAGCT
CCTGTTGCAGCTGCTACCGCAGTTTTCTTGATCTATCCAATTGGTCAAGGAAGTTTTTCT
GACGGTATGCCTCTAGGAATCTCTGGTACTTTCAACTTCATGATTGTATTCCAGGCTGAG
CACAACATCCTTATGCACCCATTTCACATGTTAGGTGTAGCTGGTGTATTCGGCGGTTCC
CTATTCAGTGCTATGCATGGTTCCTTGGTAACCTCTAGTTTGATCAGGGAAACTACAGAA
AATGAATCCGCTAATGAAGGTTATAGATTCGGACAAGAGGAAGAAACTTATAATATCGTG
GCTGCTCATGGTTATTTCGGAAGACTTATCTTCCAATATGCTAGTTTTAACAACTCCCGT
TCTTTACACTTCTTCTTGGCTGCTTGGCCTGTAGTAGGTATCTGGTTTACCGCTTTAGGT
ATCAGCACTATGGCTTTCAACCTAAACGGGTTCAATTTCAATCAATCCGTAGTTGATAGT
CAAGGCCGTGTAATTAATACCTGGGCTGATATTATCAATCGTGCTAACCTTGGTATGGAA
GTTATGCATGAACGCAATGCTCATAATTTCCCTCTAGACTTAGCAGCTGTTGAAGTTCCA
TCTATAAATGGATAAATGGGTTTGCCTTGGTATCGTGTTCATACTGTTGTATTGAATGAT
CCTGGTCGTTTGCTTTCTGTCCATATAATGCATACGGCTCTGGTTGCTGGTTGGGCCGGT
TCGATGGCTTTATATGAATTGGCCGTTTTTGACCCCTCTGATCCTGTTCTTGATCCCATG
TGGAGACAGGGTATGTTCGTTATACCTTTCATGACTCGTTTAGGCATAACCAATTCGTGG
GGTGGTTGGAGTATCGCAGGAGGAACTGTCACAAACCCGGGTATTTGGAGTTACGAAGGT
GTGGCCGGTGCACATATTGTGTTTTCTGGCTTGTGCTTTTTGGCAGCTATCTGGCATTGG
GTGTATTGGGATCTAGAAATATTTTCTGATGAACGTACAGGAAAACCCTCTTTGGATTTA
CCCAAGATCTTCGGAATTCATTTATTTCTCTCAGGGGTGGCTTGTTTTGGTTTTGGTGCA
TTTCATGTAACAGGATTGTATGGTCCTGGGATCTGGGTGTCCGATCCTTATGGATTAACC
GGAAGGGTACAGTCCGTAAATCCAGCTTGGGGTGTGGACGGTTTTGATCCTTTTGTTCCG
GGCGGAATAGCTTCTCATCATATTGCAGCGGGTACATTGGGCATATTGGCAGGTCTATTC
CATCTTAGTGTACGTCCGCCCCAGCGTTTATATAAAGGATTACGTATGGGGAATATTGAA
ACCGTGCTTTCCAGTAGTATTGCTGCTGTCTTTTTTGCAGCTTTTGTTGTTGCTGGAACT
ATGTGGTATGGTTCAGCAACTACCCCAATCGAATTGTTTGGACCCACTCGTTATCAATGG
GATCAGGGATACTTTCAGCAAGAAATATATCGAAGAGTTGGTGCGGGGCTGGCGGAAAAT
CAAAGTTTATCAGAAGCTTGGGCTAAAATTCCTGAAAAATTGGCTTTTTATGATTATATT
GGTAATAATCCGGCAAAAGGGGGATTATTCAGAGCGGGCTCAATGGACAATGGAGATGGA
ATAGCTGTTGGGTGGTTAGGACACCCTATCTTTAGAGATAAAGAAGGGTGCGAACTTTTT
GTACGCCGTATGCCCACTTTTTTTGAAACATTTCCCGTAGTTTTGGTCGACGGAGACGGA
ATTGTTAGAGCCGATGTTCCTTTTCGAAGGGCAGAATCCAAGTATAGTGTCGAACAGGTA
GGTGTAACTGTTGAGTTCTATGGTGGCGAACTCAATGGAGTCATTTATAGTGATCCTGCT
ACCGTTAAAAAATATGCTAGGCGCGCTCAATTAGGTGAAATTTTTGAGTTAGATCGTGCT
GCTTTGAAATCCGATGGCGTTTTTCGTAGCAGCCCAAGGGGTTGGTTTACGTTTGGACAT
GCTTCGTTTGCTCTTCTTTTCTTCTTCGGACACATTTGGCATGGTGCTAGAACCTTGTTC
AGAGACGTTTTCGCTGGTATTGACCCTGATTTGGATACTCAAGTAGAATTTGGGGCATTC
CAAAAACTTGGCGATCCAACTACAAAAAGACAAGCAGTCTGAATGAAAACCTTATATTCC
CTGAGGAGGTTCTGCCCCGTGGAAACGCTCTTTAATGGAACTTTAGCGTTAGCTGGTCGT
GATCAAGAAACGACCGGTTTCGCTTGGTGGGCCGGAAATGCCCGACTTATCAATTTATCC
GGCAAACTGTTGGGGGCTCATGTAGCCCATGCCGGCTTAATTGTCTTCTGGGCGGGAGCA
ATGAACCTATTTGAAGTGGCTCATTTCGTCCCAGAGAAGCCTATGTATGAGCAAGGATTT
ATTTTACTTCCCCACTTAGCTACTCTAGGTTGGGGGGTAGGTCCGGGCGGCGAAGTTATA
GACACCTTTCCATACTTTGTATCTGGAGTACTTCATTTAATTTCCTCCGCAGTATTGGGT
TTTGGTGGTATTTATCATGCACTTCTTGGACCCGAGACTCTTGAAGAATCTTTTCCGTTT
TTCGGTTATGTGTGGAAAGATAGAAACAAAATGACCACTATTTTGGGTATTCACTTGATC
TTGTTAGGTATAGGCGCTTTTCTTCTAGTATTTAAGGCTCTTTATTTTGGGGGTATATAT
GATACCTGGGCTCCGGGGGGGGGGGATGTCAGAAAGATCACCAACTTGACCCTTAGCCCA
AGTGTTCTATTTGGTTATTTACTAAAGTCTCCCTTTGGAGGGGAGGGCTGGATTGTTAGT
GTAGACGATTTAGAAGATATAATTGGAGGGCACGTATGGTTGGGTTCCATTTGCATCCTT
GGGGGAATCTGGCATATCTTAACCAAACCCTTTGCGTGGGCTCGTCGTGCGCTTGTATGG
TCGGGCGAGGCTTACCTGTCTTATAGTTTAGCTGCTTTATCTCTTTTTGGTTTCATCGCT
TGTTGCTTTGTCTGGTTCAACAATACGGCTTATCCGAGTGAGTTCTACGGACCCACTGGA
CCAGAAGCTTCTCAAGCTCAAGCCTTTACTTTTCTAGTTAGAGACCAACGCCTTGGGGCT
AACGTGGGATCCGCCCAAGGACCCACCGGTTTAGGTAAGTACCTAATGCGTTCCCCGACC
GGAGAAGTTATTTTTGGAGGGGAAACTATGCGCTTTTGGGATCTGCGGGCTCCCTGGTTA
GAGCCTCTAAGGGGTCCCAATGGGTTGGACTTGAGTCGGTTGAAAAAAGACATACAACCT
TGGCAAGAACGACGTTCGGCGGAATATATGACGCACGCTCCCTTAGGTTCTTTAAATTCT
GTAGGTGGCGTAGCTACCGAGATCAATGCAGTCAATTATGTCTCTCCTAGAAGTTGGTTA
GCTACCTCTCATTTTGTTCTAGGGTTCTTCCTATTCGTAGGTCATTTATGGCACGCGGGA
AGAGCTCGTGCAGCTGCGGCAGGATTTGAAAAAGGAATTGATCGTGATTTTGAACCTGTC
CTTTCGATGACCCCTCTTAACTGAATGACTATTGCCCTTGGTAAATTTACCAAAGACGAA
AACGATTTATTTGATATTATGGATGACTGGTTGCGAAGGGACCGTTTCGTTTTTGTAGGT
TGGTCAGGCCTATTGCTATTTCCTTGTGCTTATTTCGCTTTAGGAGGTTGGTTCACAGGC
ACAACCTTTGTAACTTCATGGTATACCCATGGATTGGCCAGCTCCTATTTAGAAGGTTGC
AATTTCTTAACCGCCGCAGTTTCTACTCCTGCTAATAGTTTAGCACACTCTTTGTTATTA
CTATGGGGTCCCGAAGCACAGGGAGATTTTACTCGTTGGTGCCAATTAGGTGGTCTGTGG
ACTTTTGTTGCTCTCCACGGCGCTTTCGCATTAATAGGTTTTATGTTACGTCAATTTGAA
CTCGCTCGATCTGTTCAATTGCGACCTTACAATGCAATCGCATTCTCTGGTCCAATTGCT
GTTTTTGTTTCTGTATTTCTGATTTATCCACTAGGCCAATCTGGTTGGTTCTTTGCACCT
AGTTTTGGTGTAGCGGCTATATTTCGATTCATCCTATTTTTCCAAGGATTTCATAATTGG
ACATTGAACCCGTTTCATATGATGGGAGTTGCTGGCGTATTGGGCGCTGCTTTACTATGT
GCTATTCACGGCGCTACCGTAGAAAATACTTTATTTGAAGATGGCGATGGTGCAAATACA
TTCCGTGCTTTTAATCCAACTCAAGCCGAAGAAACTTATTCAATGGTCACCGCTAACCGC
TTTTGGTCCCAAATTTTTGGGGTTGCTTTTTCCAACAAACGTTGGTTACATTTCTTTATG
TTATTTGTACCAGTAACTGGTTTATGGATGAGTGCTCTTGGAGTAGTCGGTTTGGCTCTG
AACCTACGCGCCTATGATTTTGTTTCCCAGGAAATCCGTGCGGCGGAAGATCCTGAATTT
GAGACTTTTTACACCAAAAATATTCTCTTAAACGAAGGTATTCGTGCTTGGATGGCGGCT
CAAGATCAGCCTCATGAAAACCTTATATTCCCTGAGGAGGTTCTGCCCCGTGGAAACGCT
CTTTAAATGTCCGGAAGCACAGGAGAACGTTCTTTTGCTGATATTATCACCAGTATTCGA
TACTGGGTCATTCATAGCATTACTATACCCTCCCTATTCATTGCGGGTTGGTTATTCGTC
AGCACAGGTTTAGCTTACGATGTGTTTGGAAGCCCTCGTCCAAACGAGTATTTTACAGAA
AGCCGACAAGGAATTCCATTAATAACTGGCCGTTTTGATCCTTTGGAACAACTCGACGAA
TTTAGTAGATCTTTT---------------------TAGATGACCATAGATCGAACCTAT
CCCATTTTTACAGTGCGATGGTTGGCTGTTCACGGATTAGCTGTACCTACCGTTTTTTTT
TTAGGATCAATATCTGCAATGCAGTTCATCCAACGATAAATGGCTACACAAATCGTTGAG
GATAGTTCTCGATCCGGTCCAAGACGAACCAATGTGGGGAGTTTATTGAAACCATTGAAT
TCGGAATATGGTAAAGTAGCTCCAGGGTGGGGAACTACTCCTTTGATGGGTGTCGCAATG
GCTCTATTTGCGATCTTCCTATCCATCCTTTTGGAGATTTACAATTCCTCCGTTTTACTG
GACGGAATTTCGGTGAATTAGATGCTTACTCTCAAACTCTTTGTTTATACAGTAGTTATT
TTTTTTGTTTCTCTGTTCATATTCGGATTTCTATCTAATGATCCGGGGCGCAATCCTGGG
CGTGAAGAATAAATGATTAATATCTTTAGTTTAATCTGTATCTATCTAAATTCTGTCCTT
TATTCGAGTACCTTTTTCTTTGGCAAATTGCCCGAAGCCTACGCTTTTTTGAATCCAATC
GTAGATTTTATGCCAGTGATACCTCTTTTCTTTTTTCTCTTAGCCTTTGTTTGGCAAGCT
GCAGTAAGTTTTCGATGAACGACACAATCAAACCCGAACGAACAAAATGTTGAATTGAAT
CGTACCAGTCTTTACTGGGGATTATTACTCATTTTTGTACTTGCTGTTTTATTTTCCAAT
TATTTTTTCAATTAAATGGAAGTCAATATTCTCGCATTTATTGCTACTGCATTGTTTATT
CTAGTTCCTACCGCCTTTTTACTGATAATTTACGTAAAAACAGTAAGTCAAAGCGAT---
------TAAATGGAAACAGCAACCCTAGTCGCCATCTCTATATCTGGATTACTTGTAAGT
TTTACTGGGTATGCCTTATATACTGCTTTTGGGCAACCCTCTCAACAACTAAGAGATCCA
TTCGAGGAGCACGGGGACTAG---------ATGGAAGCATTGGTTTATACATTCCTCTTA
GTCTCTACTCTAGGGATAATTTTTTTTTCGATCTTTTTTCGAGAACCGCCTAAGGTTCCA
ACAAAAAAA------TAAATGATTATTGCTTTCCAATTGGCTATTTTTGCATTAATTGCT
ACTTCAGTAATCTTACTTATCGGTGTACCCGTTGTATTTGCTTCTCCTGAGGGTTGGTCC
AGTAATAAAAATGTTGTATTTTCTGGTACATCGTTATGGATTGGATTAGTCTTTCTTGTG
GCTATTCTTAATTCTCTCATCTCTTGAATGTCACCACAAACAGAGACTAAAGCAAGTGTT
GGTTTTAAAGCGGGTGTTAAAGACTATAAATTGACTTATTATACTCCTGAATATGAAACC
AAGGATACTGATATCTTGGCAGCATTCCGAGTAACTCCTCAACCCGGAGTTCCACCTGAG
GAAGCGGGGGCCGCAGTAGCTGCTGAATCTTCTACTGGTACATGGACAACCGTGTGGACC
GATGGGCTTACTAGTCTGGATCGTTACAAAGGACGCTGCTATCACATCGAGCCCGTTGCT
GGAGAAGAAAATCAATTTATTGCTTATGTAGCTTACCCGTTAGACCTTTTTGAAGAAGGT
TCTGTTACTAATATGTTTACTTCCATCGTGGGTAATGTATTTGGGTTCAAAGCCCTTCGC
GCTCTGCGTCTGGAGGATCTTCGAATCCCTCCTGCTTATGTTAAAACTTTCCAGGGCCCG
CCTCACGGCATCCAAGTTGAGAGAGATAAATTGAACAAGTATGGACGTCCTCTATTGGGA
TGTACTATTAAACCGAAATTGGGATTGTCCGCTAAGAACTACGGTAGAGCAGTTTATGAA
TGTCTTCGCGGTGGACTTGATTTTACTAAAGATGATGAGAACGTGAACTCCCAACCGTTT
ATGCGTTGGAGAGACCGTTTCTTATTTTGTGCCGAAGCTATTTATAAATCACAGGCCGAA
ACAGGTGAAATCAAGGGGCATTACTTGAATGCTACTGCAGGTACATGTGAAGAAATGATG
AAAAGGGCTATATTTGCCAGAGAATTGGGTGTTCCTATCGTAATGCATGACTACTTAACG
GGGGGATTCACTGCAAATACTAGCCTAGCTCATTATTGCCGAGATAATGGGCTACTTCTT
CACATCCATCGTGCAATGCATGCAGTTATTGATAGACAGAAGAATCATGGTATACACTTT
CGTGTACTAGCGAAAGCCTTACGCATGTCTGGTGGAGATCATATTCACTCCGGTACCGTA
GTAGGTAAACTTGAAGGGGAAAGAGACATCACCCTGGGCTTTGTTGATTTACTACGCGAT
GATTTTGTTGAAAAAGACCGAAGCCGCGGTATTTATTTCACTCAAGATTGGGTCTCTCTA
CCGGGCGTTTTGCCTGTGGCTTCAGGGGGTATTCACGTTTGGCATATGCCTGCGCTGACC
GAGATCTTTGGAGACGATTCCGTACTACAATTCGGTGGAGGAACTTTAGGACATCCTTGG
GGAAATGCGCCAGGTGCCGTAGCTAATCGAGTAGCCCTAGAAGCATGTGTACAAGCTCGG
AATGAGGGGCTTGACCTTGCTACTGAGGGTAATGCAATTATCCGTAAGGCTTGCAAGTGG
AGTCCTGAATTGGCTGCTGCTTGTGAAATATGGAAAGAGATCAAATTTGAGTTTGCCGCA
ATGGATACTTTG------TAAATGGCGATAAATTTATACAAAACTTATACC------CCG
AGCACACACAATGGAGCCGTAGACAGTCAAATGAAATCCAATCCACGAAATCATTTGATC
TGTGGACGGCATCATTGTGGTAAAGGTCGTAATGCCAGAGGAATCATTACTGCAAGGCAT
AGA---GGGGGAGGTCATAAGCGTCTATACCGTAAAATTGATTTTCGACGGAACGAAAAC
GGCATATACGGTAGAATCGTAACCATAGAATACGATCCTAATCGAAATGCATACATTTGT
CTCATACACTATGGGGATGGTGAGAAGAGATATATTTTACATCCCAGAGGGGCTATCCTT
GGAGATACCATTGTTTCTGGTACAGGAGTTCCTATACAAATGGGAAATGCCCTACCTTTG
ACCAAGATACCCTTAGGCACGGCCATACATAATATAGAAATCGCACCTGGAAAGGGTGGA
CAATTAGCTAGAGCAGCGGGTGCTGTAGCGAAACTTATTGCAAAAGAGGGGAAATCGGCC
GCATTAAAATTACCTTCCGGGGAGGTCCGTTTGATATCCCAAAACTGCTCAGCAACGGTC
GGACAAGTGGGCAATGTTGGAGTCAAGCGGAAAGATTTGGGTAGAGCCGGATCGAAACGT
TGGCTAGGGAAGCGGCCTGTAGTAAGAGGAGTGGTTATGAACCCTGTAGACCATCCCCAT
GGGGGGGGTGAGGGGAAAGCCCCAATTGGTAGAAAAAAACCCGTAACCCCCTGGGGGTAT
CCTGCACTCGGAAGAAGAACTAGAAAAAGAAATAAATATAGCGATAATTTGATCCTTCGT
CGCCGTAGTAAA------TAGATGATTCAAGCTCAGACCCATTTGAATGTAGCGGACAAC
AGCGGTGCCCGGGAATTGATGTGTATTCGAATCATAGGAACTAGTAATCGACGATATGCT
TATATCGGGGACGTTATTGTTGCTGTGATTAAGGAAGCAGTGCCAAAAATGTCTCTAGAA
AGATCAGAAGTGATCAGAGCTGTAATTGTCCGTACCTGTAAAGAACTCAAACGTGATAAC
GGTGTAATAATACGATATGATGATAATGCTGCCGTTGTCATTGATCAAAAAGGAAATCCA
AAGGGAACTCGCGTTTTTGGTGCAATCACCCACGAATTGAGACAGAAAAATTTCACCAAA
ATAATTTCACTAGCGCCTGAAGTCTTATAAATGCTTAGCCCCAAAAGAACCAAATTCCGA
AAAGAACATAGAGGAAGAATGAGAGGAGTAGCCTCTCGAGGCAATTGTATTTCTTTCGGT
AGATATGCTCTTCAAGCACTTGAACCCGCTTGGATCACATCTCGACAAATAGAAGCGGGT
CGGCGAGCAATGACAAGAAACGTACGCCGTGGCGGAAAAATATGGGTGCGTATATTTCCA
GACAAACCGGTTACAGTAAGATCTGCAGAAACCCGTATGGGTTCGGGGAAAGGATCCCCC
GAATATTGGGTAGCTGTCGTTAAACCGGGTAGAATACTTTATGAAATGAGCGGGGTGGCC
GAAAATATAGCCAGAAAGGCTATTTCAATAGCTGGGTCCAAAATGCCTATACGAACTCAA
TTCATTATTTCCGACTCGGAA------------------TAAATGTCCAGAACTAAGCGA
GGTTCTACAGCTCAGAAACATAGAGAAAAAATGCATTCCTTTGCATCGGGCGCTCTAGGA
GCCCATTCGAGGCTTACTCGAGTTATTGCCCAAGCGATAATAAGAGCGTTGGCTTCGGCT
TTTCGTGATAGAGCTAGGCAAAAGAGGGATTTTCGTCGTTTGTGGATCACTCGGCTAAAT
GGAGTAATTCGAAAAAATGCGGTATTCAACAGTTATAGTCAACTAATATATAATCTATAC
AAGGAACAGTTGGTTCTTAATCGTAAAATGCTTGCACAAATAGCTATCTCAAATAGGAAT
TGTTTTTACACAATTTATAGCTATCTCAAACAGAAATTTTCTTTACAAAATTTCCAG---
------------------------TGAATGAAAAAAAAAAAAAAGACCAAGCAATATACG
GAAGTGTCGGCTTTGGGTCAATCTATTTCGATGTCTGCTAACAAAGCGAGAAGAGTGATT
GATCAGATTCGTGGACGTTCCTATGAAGAAACACTTATGATACTAGAACTCATGCCTTAT
CGAGCATGTTCTCCAATTTTAAAATTAATTTATTCCGCAGCAGCAAACGGTATTCACAAT
ATGAATTTTGACGAAAGAAGTTTAATCATTAGTAAAGCCGAAGTCAACGAGGGTGCTACT
GTGAAAAAATTAAAACCTCGGGCAAAAGGGCAGGGTTACCCGATAAAAAGATGCACTTGT
CATATAACTATCGTATTAAGAGATATATCC---------------TTACATGAACAATAT
GAAGAATATATC---------CGAGACCACTGGGCACTAATGGAT---------------
---------------------------------------------------TAGATGGAT
GGAATCAAATATGCAGTATTTACATACAAAAGTCGTCGGTTATTGCGGAAAAATCAATAT
ACTTTTAATGTCGAATTAGGATCAACTAAGACAGAAATAAAATATTGGGTC---------
GAACTCTTCTTTGGTGTCAAGGTAATAGCTATGAATAGTCATCGACTCCCGGGAAAG---
------------GTTAGAAGGTCGGGACCTATTCTG------------CATTACAGACGT
ATGATCATTACGCTTGGACCG---------------------------------------
------------------------------------------------------------
------------------------------------------------------------
------------------------GGTTATTCCATTCCACCTTTTAGAAAGAAAAGAACT
TCAATAAAAAAAAAAAATACT------------TAAGTGGCAGTTCCAAAAAAAAGGATT
TCTAGCTCGAAAAAGCGAATTCGTAAAAATATCTGGAAAGGGAAAGGGTCTGGGGCTGCG
CTCAAAGCTTTTTCATTAGCAAAATCTCTTTCTACCGGGAATTCTAAAAGT---------
------------------------------------TTTGATTTCTCTGGAAAACAAAAA
AGAAATAAA---------------------------------------------------
------------------------------------------------------------
---------------------------TAAATGGCGAAGGGGAAAGAAGCCCGAGTAAGG
GTTGTTTTGGAATGTACGAGCTGT------GTTCGAAATGGTGTTAATAATAAAAAGACA
AAAAAGGAC------TCACCAGGCATTTCCAGATATATTACTCAAAAGAATCGACACAAT
ACGTCTAGTCAATTGGAATTACGAAAATTCTGCCCCCATTGTTTCAAACATACGATTCAT
GGGGAGATAAGAGAT------TGAATGAAAATAGGGGCCTCCGTTCGTAAAATTTGTGAA
AAATGCCGACTGATACGTAGGAAGGGGCGACTTCGAGTAATTTGTTCTAACCCGAGACAT
AAGCAAAGGCAAGGATAAATGACAAGAAGATATTGGAACATCAGGTTGGAAGAGTTGCTG
GGAGCAGGAGTTCATCTTGGTCATGGTATTAAGAAATGGAATCCTAGAATGGCCCCTTAT
ATTTTGATTTCT------------CCAAAGTGTAAAGATAATCATATTACAAATCTTAGT
AGAACCGCGCTCTTTTTAGCAGAAGCTTGCAATTTAGTTTTTTATGCAGCAAGTAGAGGA
AAAAGATTCTTAATTGTTGGTACCAAAAAAGAAGCAGCAAATTCGGTAGTACGGGCTGCA
ATAAAGGCTCGGTGCCATTATGTTAATAAAAAATGGCTCGGCGGTATGTTAACGAATTGG
TCCACTACGGAAACGATGCTTCGTAAGTTCAGGGACTTGAGAACAGACCAAAAGACAGGG
AGACTCGGCCGTCTTCCCAAAAGGGATGCAGCTATTTTGAAGAGACAGTTGTCTCACTTG
CAAAAATATTTAGCCGGGGTGCAATATATGACGGGATTACCCGATATTGTAATCGTCGTT
GATCAGCAAGATGGATTTACGGCCCTTCGAGAATGCATCACTTTAGGAATTCCAACAATT
GGTTTAATCGATACAGATTGTGACCCCGATCTCGTGGATCTTCCGATTCCAGCAAACGAT
GACTCTATGCTTTCAATCCGATTCATTCTTAACAAATTAGTATTCGCAATTTGTGAGGGC
CGTTCTAGCTCTACG---------------AGTTCTATACGA------------AATCCT
------------------------------------TGAATGGGACAAAAAATAAATCCA
CTTGGTTTCAGACTTGGTACAACCCAAAATCATCACTCTATTTGGTTTAAACAACCAAAA
AAGTATTGCGAGGGCCTACAAGAAGATCAAAAAATACGAGATCGCATTAAGAATTATATA
GACAATCAT------------------------------AGAGTCTCC------CCCATT
------ACAGATTTCATTTCACGCATACAGATTGAAAAAGGAATGGATTTGGTTCAAGTA
ACAATCTATATGGGATTACCCAAGTTCTTAACA---------------------------
------------------------------------------------------------
---------GAAGATAAACCACCCAAAATAAAAGAGTTAAAGGGAAATAAAATAAAAGAG
TTAAAAGAAAATAAAATCAAAGAGTTAAAGGGAAATGTCGAAAAAATACTTCAC------
------------------------------------------------------TGCGAA
AACCGAAAACTGAATATTGCTATTAGAAAAATTGAAAATCCTTATGGAGACCCTAAAATT
CTTGCCGAATCTTTAGCCAACCAATTAAAGAGCAGAGTTCCATTTCGCAAAGCAATGAAA
CAAACTATTGAATTAGCCGAAAAAGCGTAT---GCAAAAGGAATTCAAGTACAAATTGCA
GGGCGTATTGACGGAAAA------GAAATTGCACGTGTCGAATGGCTTAGAAAGGGTAGA
GTTCCTCTCCAAACTATTCGCACTAAAATAGATTTTTGTTCCACGACAGTTAGAACGATC
CACGGGGTGTTAGGCATCAAAATTTGGGTATTTGCAAGCAAA---------------TAG
ATGTCGCGTTACCGAGGACCTCGTTTCAAAAAAATACGACGCCTGGGGGCTTTGCCGGGA
CTAACTAGTAAAAGT------------------CCTAAAGCC---ACTAACCCTGGAACC
CCCCCGCCC---------------------TTTAGGAAAAAATCTCAATATCATATTCGT
TTAGAAGAAAAACAAAAATTGCGTTTTCATTATGGTCTTACAGAACGGCAATTACTTAAA
TACGTTCGTCTCGCCGGAAAAGCTAAGGGGCAAACAGGTCAAGTTTTACTACAATTACTT
GAAATGCGTTTGGATAATACCCTCTTTCGATTGGGTATGGCTTCTACTATTCCTCAAGCC
CGCCAATTAGTTAATCATAGACATATTTTAGTAAACGGCCGCATAGTTGATATACCAAGT
TATCGCTGCAAACCCCGAGATATTATTACAGGAAGGGAGAAAGAAAAATCAAAAACTCTG
ATTCAAAATTAT------------CTTGATTCATCCTCCCGTAAGAAATTACCAAAACCA
AATCATTTA------------------ACTACTCACCCACTCCAA---TATAAGGGGTTA
GTCAATCAAATAATAGATCGTAAATGGGTCGGTTTGAAA---ATAAAAGAATTGTTGGTC
GTTGAATATTATTCTCGTCAGACT------TAAATGTCACGCCGAGGTACTGCAGAAAAA
------AAAACTGCAAAAAAGGATCCAATTTATCGTAATCTATTAGTTAACATGTTGGTT
AACCGTATTCTGAAACACGGAAAAAAAGCATTGGCTTATCAAATTCTCTATCGAGCCATG
AAAAGGATTCAA------------------------------------------------
---------------------------------CAAAAGCAAAAAAGAAATCCACTACCT
GTTTTACATCAAGCAATACGTCGAATAACTCCCGATATAGCAGTAAAAACAAGACGTAAA
AAG---GGATCGTCTCATCAAGTTCCCATTGAAATAGGATCCGCACAAGGAAAAGTACTT
GCCATTCGTTGGTTATTAGAGGCAGCCCGAAAGCGTACGGGTCGAAATATGGCTTTCAAA
TTAAGTTCCGAATTAGTGGATGCTATCAAAGGGAAGGGCGCTGCCATACGCAAAAAGGAA
GAGACTCGTAAAATGGCAGAGGCAAATAGAGCTTTTGCACATTTTCGT------TAAATG
AGCAAGGACACTATTTCTGACATATTAACCTGTATACGTAATGCCGACATGGCTAAAAAA
GAGACGGTTCGAATAAGATTTACTAACATCGCCGAAAAGATAGTTAAAATACTTTTACGA
GAGGGATTTATCAAAAACACAAGGGAACATCGGGAAAACAACAAATCCTTTTTGGTTTTA
ACCCTACGCCATAAAAGCAATAGGAAGAGC------AACTATAGAACTCTT------TTA
AATTTAAAACGAGTCAGTCGACCCGGTCTCCGAATTTATTCTAACTACCCCAAAATTCCT
AGGATTTTGGGCGGGATGGGGATTGTAATCCTTTCTACTTCTCGAGGTATAATAACAGAC
CGAGAGGCTCGGCTCGAAAGAGTGGGTGGAGAAATTTTGTGTTATATATGGTAAATGGCA
AAACCTATACGAAGATCTTCT---------AGTTCTAACTTACGTAAGAATAGACGCATT
CGTTTGCGTAAGAATATACGTAAAATACGAAAAGGAATTATTCACGTTCAAGCAAGTTTC
AGCAATACAATTGTTACTGTTACAGATGTAGGGGGTCGCGTGGTTGCTTGGGCCTCCGCC
GGTGCTTGTGGATTCAAAGGTAGAAGCAAGGGGACACCCTTTGCGGCCCAAACCACAACG
GAAGATGCTATTCGGCCAGTGGTGGCTCAAGGTATGCAACGAGCAAGTGTCCTGATAAAG
GGTATTGGGCTTGGAAGAGATGCAGCATTACGAGCTATTTGTAGAAGTGGCGTACGATTA
AACTTTATACGGGATATAACCCCTCTGCCACATAACGGCTGTAGGCCCCCTAAAAAAAGG
CGTACA---------------TAG---ATGCCAACTACTAAACAACTTATTAGAAACACA
AGACAGCCAGTCAGAAATGCTACGAAATCCCCCGCTCTTAGGGGGTGCCCTCAGCGCCGA
GGCACATGTACTAGGACG---------------TATACTATCAACCCCAAAAAACCAAAC
TCTGCCTTACGTAAAGTTGCCAGAGTACGATTAACCTCTGGATTTGAAATCACTGCTTTT
ATACCTGGTATTGACCATAATTTACAAGAACATTCTGTAGTCTTAGTAAGAGGGGGAAGG
GTTAAGGATTTACCCGGTGTGAGATATCGCATTGTTCGAGGAACCCTAGATGCTGTCGGA
GTAAAAGGTCGTCAACAAGGGCGTTCT---------------------------------
------------------------------------------------------------
------------------------------------------------------------
------------------------------------------------------------
------------------------------------------------------------
------------------------------------------------------------
------------------------------------------------------------
------------------------------------------------------------
------------------------------------------------------------
------------------------AAATATGGGGTCAAAAAGCCAAAA------------
-----------------TAAGTGGCAAAGAAAGGTTTGATTCAGAGGGAGAAGAAGAGAC
AAAAATTGGAACAAAAATATCATTCGATTCGTCGATCCTTAAAAAAAGAAATACGCGAAG
TTCTGTCTTTGAGTGATAAATGGAAAATTCATGGAAAGTTACAAGCCTCACCGCGCAATA
GTGCACCGACCCGTCTTCGCCGACGTTGTTTTTCAACCGGAAGACCTAGAGCTAACTATC
GAGACTTTGGACTATCCAGACACATACTTCGGGAAATGGTTCATGCATGTTTGTTACCGG
GGGCAACGAGATCGAGTTGGTAAATGGTAAAAACTCCATCAATTTCAGTTATCTCGCAA-
--GAA------GAAAAGAATAGGGGGTCCGTTGAATTTCAAGTATTTAATTTTACCAATA
AAATACAAAGAATTTCTTCCCATTTGAAATTTCACAGAAAGGACTATTTATCTCAGAGAG
GTCTACATAAACTTTTGGGAAAACGCGCGCGTCTGCTGTCTTATTTGTCAAAGAAAAATA
GAGTAAGTTATAAAGAATTAATAAATAGGTTGAATATTCGAGAGTCAAAAACTCGT----
-----------------TAAATGGTAAAACTTCGTTTGAAACGCTGTGGGCGGAAGCAAC
GAGCCTTTTATCGAATCGTTGCAATTGATGTTCGCGCCCGAAGAGAGGGAAGGGCTCTTC
AAAAGGTAGGTTTTTATGATCCGATAAACAATCAAACCCATTTAAACGTTCCTACTATTC
TCTATTTTCTTGAACAAGGCGCTCAACCTACAGGAACTGTTCATGATATTTCAAAGAAGG
CGGGGGTT---TTGGGGGAACTCTTTCTTAAGCAAAGGACTTCCCGTTTT----------
--TGA------------------ATGATTAAACTCAATCGACTCTTTTTGACACCCAAGC
CCACTCTTTTTAAAACC------------AAACAGAAA----------------------
--------AAAAAGCGATCCTTTTTGAAAAAAAAAAAAAAGCCATCTTTTGGTCCACGCT
TGCTACCGGTTCCTAAGGAGGAGCTTATAAATTTGAATTATAGAAGCATTTTTTTCCTTA
GCCAATTCCTTAGTAAGCAAGGGAAAATCTTAGCTAGATCGGTGAAGGGAGCAGGAAAGA
AAGAACACAGCTTTCTTACGCGTGCTGTAAAACAAGCACGCATTTTGGCTTTTTTTTCTT
TCCATGCT---AGT----------------------------------------------
-----------------GAGCAACTACTT------------------CATATGAATGAAA
CCCTC---------------------------------TTAGCAAAAGCGGCCTTGCTGG
AGAAATCCGGCAAAGGCAAA----------------------------------------
--------------------------------------GGAAAAAAAAAAGAA-------
--------------------------------------AAAAAA----------------
--------------------------------------------TAGTTGTCCCGCTCAT
TTAAGAAA---------------------------------AACCCCTTTGTCGCGAATC
ATTTATTAAAAAAAATAGAGAAGCTTAACGCCAAGGGCGAGAAAGATTCCCTAAAAACTT
GGTCTCGGGCATCAACCATTATACCTGCAATGGTCGGATACACCATTTATATCCATAACG
GGAAAGCTCATTTTCCTATTCCTATAACAGACTATATGGTAGGTCATAAATTAGGAGAGT
TTGTACCTACTAGAAGTTTTAATAAAAAGGATGTTAAA----------------------
--------------------------------AGCAAAAGCGATACTAAATCTCGTCGT-
--------------------------TAA
>Euc_aromaphloia
ATGGTAACCATTAGAGCCGACGAAATTAGTAATATTATCCGTGAACGTATTGAGCAATAT
AATAGAGAAGTAAAGATTGTAAATACCGGTACCGTACTGCAAGTAGGCGACGGCATTGCT
CGTATTTATGGTCTTGATGAAGTAATGGCGGGTGAATTAGTAGAATTTGAAGAGGGTACA
ATAGGGATTGCTCTGAATTTGGAATCAAATAATGTTGGTGTTGTATTAATGGGTGACGGT
TTGATGATACAAGAGGGAAGTTCTGTAAAAGCAACAGGAAGAATTGCTCAGATACCGGTG
AGTGAGGCTTATTTGGGTCGTGTTATAAATGCCCTGGCCAAACCTATTGATGGTCGAGGT
GAAATTTACGCTTCTGAATCTCGATTAATTGAATCTCCTGCTCCAGGTATTATTTCGAGA
CGTTCCGTATATGAGCCTCTTCAAACTGGACTTATTGCTATTGATTCGATGATCCCTATA
GGACGTGGTCAGCGAGAATTAATTATTGGGGACAGACAGACCGGTAAAACAGCAGTAGCC
ACGGATACTATTCTCAATCAACAAGGTCAAAATGTAATATGTGTTTATGTAGCTATTGGT
CAAAAAGCATCTTCTGTGGCTCAGGTAGTGAATACTCTCCAGGAAAGGGGAGCTATGGAA
TACACTATTGTGGTAGCTGAAACGGCGGATTCCCCAGCTACGTTACAATACCTCGCTCCT
TATACAGGAGCAGCTCTTGCTGAATATTTTATGTTTCGTGAACGACACACTTTAATCATT
TATGATGATCTCTCCAAACAAGCACAGGCTTATCGCCAAATGTCTCTTCTATTACGAAGA
CCACCCGGTCGCGAAGCTTATCCAGGAGATGTTTTTTATTTGCATTCACGCCTTTTAGAA
AGAGCCGCTAAATTAAGTTCTCTTTTAGGTGAAGGAAGTATGACTGCCTTACCAATAGTG
GAGACCCAGTCGGGAGATGTTTCGGCTTATATTCCTACTAATGTAATTTCCATTACAGAT
GGACAAATATTCTTATCAGCCGATCTATTCAATGCTGGAATCAGACCTGCTATTAATGTG
GGTATTTCTGTTTCCAGAGTAGGATCTGCAGCTCAAATTAAAGCCATGAAACAAGTAGCT
GGAAAATTAAAATTGGAATTAGCGCAATTCGCAGAATTAGAAGCCTTTGCACAATTCGCT
TCTGATCTCGATAAAGCTACCCAGAATCAATTGGCAAGAGGTCAACGATTACGTGAATTG
CTTAAACAATCCCAAGCAGCCCCTCTCACGGTGGAAGAACAGATAATGACTATTTATACG
GGAACGAATGGTTATCTTGATTCATTAGAAATTGGACAGGTAAGGAAATTTCTCGTTGAG
TTACGTACTTACGTAAAAACGAATAAACCTCAATTCCAAGAAATTATATCTTCTACTAAA
ACATTTACTGAGGAAGCAGAAGCCCTTTTAAAAGAAGCTATCCAGGAACAGAAGGAACGC
TTTCTACTTCAGGAACAAGGATAGATGAGAATCAATCCTACTACTTCGGGTCCTGGAGTT
TCCACACTTGAAAAAAAAAACCTGGGACGTATCTCTCAAATCATTGGTCCGGTACTCGAT
GTAGCCTTTCCCCCGGGCAAGATGCCTAATATTTATAACGCTCTGGTAGTTAAAGGTCGA
GATACTATCGGTCAAGAAATTAATGTGACTTGTGAGGTACAGCAATTATTAGGAAATAAT
CGAGTTAGAGCTGTAGCTATGAGTGCTACAGATGGTCTAATGAGAGGAATGGAAGTGATT
GACACAGGAGCTCCTCTAAGTGTTCCAGTCGGCGGAGCGACTCTCGGCCGAATTTTCAAC
GTGCTTGGAGAACCTGTTGATGATTTAGGACCTGTAGATACTCGTACAACATCTCCTATT
CATAGATCTGCGCCCGCCTTTATCCAGTTAGATACAAAATTATCTATTTTTGAAACAGGA
ATTAAAGTAGTAGATCTTTTAGCCCCTTATCGGCGTGGAGGAAAAATAGGACTATTCGGG
GGGGCTGGAGTGGGTAAAACAGTACTCATTATGGAATTGATCAACAACATTGCTAAAGCT
CATGGGGGGGTATCCGTATTTGGAGGAGTAGGTGAACGTACTCGTGAAGGAAATGATCTT
TACATGGAAATGAAAGAATCTGGAGTAATTAATGAACAAAATATTGCAGAATCTAAGGTC
GCTCTAGTCTACGGTCAGATGAATGAACCCCCCGGAGCTCGTATGAGAGTTGGTTTGACT
GCCCTAACTATGGCGGAATATTTCCGAGATGTTAATGAACAAGACGTACTTCTATTTATC
GACAATATCTTCCGTTTCGTCCAAGCAGGATCTGAGGTATCCGCCTTATTGGGTAGAATG
CCTTCTGCTGTGGGTTATCAACCTACCCTTAGTACCGAAATGGGTACTTTACAAGAAAGA
ATTACTTCTACCAAAGAGGGATCCATAACTTCTATTCAAGCAGTTTATGTACCTGCGGAC
GATTTAACCGACCCTGCTCCTGCCACGACATTTGCACATTTAGATGCTACGACCGTACTA
TCAAGAGGATTAGCTGCTAAAGGTATCTATCCAGCAGTAGATCCTTTAGATTCAACGTCA
ACTATGCTCCAACCTCGAATCGTTGGTGAGGAACATTATGAAACTGCACAAAGAGTTAAG
CAAACTTTACAACGTTACAAAGAACTTCAGGACATTATAGCTATCCTTGGGTTGGACGAA
TTATCTGAAGAGGATCGCTTAACCGTAGCAAGAGCACGAAAAATTGAGCGTTTCTTATCC
CAACCCTTTTTCGTAGCAGAAGTATTTACCGGTTCCCCGGGGAAATATGTTGGTCTAGCA
GAAACAATTAGAGGGTTTAAATTGATCCTTTCCGGAGAATTAGATGGTCTTCCTGAACAA
GCCTTTTATTTGGTAGGTAACATCGATGAAGCTACTGCGAAGGCTACGAACTTAGAAATG
GAGAGTAAATTGAAGAAATGAATGACCTTAAATCTTTGTGTACTAACCCCTAATCGAATT
GTTTGGGATTCAGAAGTGAAAGAAATCATTTTATCTACTAATACTGGACAAATTGGCGTA
TTACCAAATCACGCGCCTATTGCCACAGCTGTAGATATAGGTATTTTGAGAATACGC---
CTTAACGACCAATGGTTAACAATGGCTCTGATGGGTGGTTTTGCTAGAATAGGCAATAAT
GAGATCACTATTTTAGTAAATGACGCGGAAAAGGGTAGTGATATTGATCCACAAGAAGCT
CAGGAAACTCTTGAACTAGCGGAAGCTAACTTAAGAAAAGCT------GAAGGTAAG---
AGACAAACAATTGAGGCAAATCTAGCTCTC------AGACGAGCTAGGACACGAGTCGAG
GCTATCAATGCAATTTCATAAATGAAAAATGTAACCGATTCTTTCGTTTCCTTGGGTCAC
TGGCCATCGGCCGGGAGTTTCGGATTTAATACCGATATTTTAGCAACAAATCCAATAAAT
CTAAGTGTAGTCCTTGGTGTATTGATCTTTTTTGGAAAGGGAGTGTATAATCTACTTTCA
TTAAGCGATTTATTAGATAATCGAAAACAGAGGATCTTGAATACTATTCGAAATTCAGAA
GAATTACGCGGCGGGGCCATTGAACAGCTGGAAAAAGCCCGGGCCCGTTTACGGAAAGTG
GAAATGGAAGCGGAGCAGTTTCGAGTGAATGGATATTCTGAGATAGAACAAGAAAAGTTG
AATCTGATTAATTCAACTTATAAGACCTTGGAACAATTAGAAAATTACAAAAACGAAACT
ATTCATTTTGAACAGCAAAGAGCGATTAATCAAGTCCGACAACGGGTTTTCCAACAAGCC
TTACAAGGAGCTCTAGGAACTCTGAATAGTTGTTTGAACAACGAGTTACATTTACGTACT
ATCAGTGCTAATATTGGCATGTTTGGGGCGATGAAAGAAATAACTGATTAGATGAATCCA
CTGATTTCTGCCGCTTCCGTTATTGCTGCTGGGTTAGCTGTCGGGCTTGCTTCTATTGGA
CCTGGAGTTGGTCAAGGTACTGCTGCGGGCCAAGCTGTAGAAGGTATTGCAAGACAGCCC
GAGGCGGAGGGAAAAATACGAGGTACTTTATTGCTTAGTCTGGCTTTTATGGAAGCGTTA
ACAATTTATGGATTGGTTGTAGCCTTAGCGCTTTTATTTGCGAATCCCTTTGTGTAAATG
AATGTTTTATCA------TGTTCCACCAACACACTAAAAGGGTTA---TACGATATATCG
GGTGTGGAAGTAGGCCAACATTTCTATTGGCAAATAGGAGGTTTTCAAGTCCATGGCCAA
GTCCTTATTACTTCTTGGGTTGTAATTGCTATCTTATTAGGTTCCGCCAGTATAGCTGTT
CGGAATCCACAAACCATTCCGAATGACAGTCAAAATTTCTTCGAATATGTCCTTGAATTC
ATTCGAGACGTTAGCAAAACTCAGATTGGAGAAGAATATGGTCCATGGGTTCCTTTTATT
GGAACTATGTTCCTATTTATTTTTGTTTCGAATTGGTCAGGGGCTCTTTTACCATGGAAA
ATCATAGAATTACCTCATGGGGAGTTAGCCGCACCCACGAATGATATAAATACTACCGTT
GCTTTAGCTTTACTCACGTCAGTAGCATATTTCTATGCAGGTCTTACCAAAAAAGGATTA
AGTTATTTCAGTAAATACATTCAACCAACTCCAATCCTTTTACCCATTAACATCTTAGAA
GATTTCACAAAACCTTTATCACTTAGTTTTCGACTTTTCGGAAATATATTAGCCGATGAA
TTAGTAGTTGTTGTTCTTGTTTCTTTAGTACCTTTAGTGGTTCCTATACCTGTCATGTTC
CTTGGATTATTTACAAGTGGTATTCAAGCTCTTATTTTTGCAACTTTAGCCGCGGCTTAT
ATAGGTGAATCCATGGAGGGTCATCATTGAATGATATTTTCCACCTTAGAACATATATTA
ACTCATATATCCTTTTCGATCATTTCAATAGTAATTACTATTTTTTTGATAAGCTTATCG
GTCGATGAAATCGTAGGACTATATGATTCGTCAGAAAAAGGCATGATAGCCACTTTTTTC
TGTATAACAGGCTTATTAGTCACTCGTTGGATTTATTCGGGACATTTCCCGTTAAGTGAT
TTATATGAATCATTAATTTTTCTTTCATGGAGTTTCTCCGTTATTCATATGGTTCCGTAT
TTTAAAAAACATAAAAAT------TATTTAAGCACAATAACCGCGCCAAGTACTATTTTT
ACCCAAGGCTTTGCTACTTCGGGTCTTTTAACTGAAATGCATCAATCCGAAATAGTAGTA
CCTGCTCTCCAATCCCAATGGTTAATGATGCATGTAAGTATGATGATATTGGGCTACGCA
GCTCTTTTATGTGGATCATTATTATCAGTAGCTCTCTTAGTCATTACATTGCGAAAAGCC
ATAAGGGTTTTTAGTAAAAAAAACAATTTTTTAAATGAGTCATTTTCCTTTGTCGAGATC
CAATACATGAATGAAAGAAGCAATGTTTTACTAACCACTTCTTTTTGTTCTTCTCGAAAT
TATTACAAGGCTCAACTGATTCAACAACTAGATCAGTGGAGTTATCGTATTATTAGTCTA
GGGTTTCTCTTTTTAACCATAGGTATTCTTTCGGGAGCAGTATGGGCTAATGAGGCATGG
GGGTCATATTGGAATTGGGACCCAAAGGAAACTTGGGCATTTATTACTTGGACCCTATTT
GCGATTTATTTACATACTCGAACAAATAAAAATTGGGAAAGTTTAAATTGCGCAATTGTG
GCTTCTATAGGCTTTCTTATAATTTGGATATGCTATTTTGGGGTTAATTTATTAGGAATA
GGATTACATAGTTATGGTTCATTTAATTTACATTAA------------ATGGTAAAAAAG
AAAGCATTTCTTCCTCTTCTATATCTTACATCTATAGTATTTTTGCCCTGGTGGATCTCT
CTCTCATTTAATAAAAGTCTTGAATTTTGGATTACTAATTGGTGGAATACTAGGCAATCC
GAAACTTTTTTGACTGATATTCAAGAA---------AAGAGTATTCTAGAAAAATTCATC
GAATTGGAAGAACTCTTACTCTTGGACGAAATGATAAAAGAATACCCGGAAACACATCTA
CAAACACTTCGTATAGGAATCCACAAAGAAACGATCCAATTGATCAAGATGCACAATGAG
GATCATATCCATATGATTTTGCACTTATCGACAAATATAACCTCTTTCATTATTTTAAGT
GGTTATTCTATTCTGGGTAATGAAGAACTTGCTATTCTTAACTCTTGGGTTCAAGAATTC
CTATATAACTTAAGTGACACAATAAAAGCTTTTTCTATTCTTTTATTAACTGATTTATGT
ATCGGATTCCATTCGCCCCATGGTTGGGAACTAATGATTGGCTATGTCTACAAAGATTTT
GGATTTGCT------CACAACGATCAAATTATATCGGGTCTTGTTTCTACTTTTCCAGTC
ATTCTGGATACAATTTTTAAATATTGGATCTTCCGCTATTTAAATCGTATATCTCCATCA
CTTGTAGTGATTTATCATTCAATGAATGAC---------TGAATGGAGGAATTTCAAGGA
TATTTCGAACTAGATAGATCTAGACAACATGACTTCCTATACCCACTTCTTTTTCGAGAG
TATATTTATGCACTTGCTCATGATCATGGT---TTAAAGAAATCG------ATTTTGTTC
GAAAAT---GCAGGTTATGACAATAAATCTAGTTCAATAATTGTGAAACGTTTAATTACT
CGAATGTATCAACAGAATCCTTTGATTTTTTCAGCTAATGATTCTATCCAAAAT------
CCATTTTTTGGGCAA------AACAAGAATTTTTATTCTCAAATTATCTCCGAGGGATTT
GCAGTCATTGTGGAAATTCCA------TTTTCCCTAAGATTAGTATCTTCC------TTA
GAA---AGGAAAGAA------ATAGCAAAATCTCATAAATTACGAGCAATTCATTCCATA
TTTCCTTTTTTAGAGGACAAATTTTCACATTTAGATTATGTGTCGGATGTACTAATACCC
TATCACATCCATCTAGAAATCTTGGTTCAAACCCTTCGCTACTGGGTGAACGATGCCTCT
TCTTTGCATTTATTACGTTTCTTTCTCCACGAGTAT------TGGAATAGTCTTATTACT
CAAAAGAACCATATTACCATTTTTTCAAAAGGTAATCCAAGATTATTCTTGTTCCTATAT
AATTCTCATATATGTGAATACGAATACTTCTTTCTTTTTCTCCGTAATCAATCTTCTCAT
TTACGGTCAACATCTTCTGGAATCTTTTTTGAGCGAATATATTTCTATGTAAAAATAGAA
CATTTTGTCAAAGTCTTCTTTGATAATGATTTTCAG------TGCATCCTATGGTTCTTC
AAAGATCCTTTCATGCATTATGTTCGATATCAAGGAAAATCAATTCTGGCTTCAAAAGAT
ACGCCTCTTCTGATGAAGAAATGGAAATATTACCTTGTTAATTTATGGCAATATCATTTT
TACGCCTGGTTTCAACCAGGAAGGATCGATATAAACCAATTATGCAAGTATTCTCTTTAC
TTTTTGGGCTATCGTTCAAGCGTGCGACTAAATTCTTCAGTGGTACGAAGTCAAATGCTA
GAAAATTCATTTCTAATAAATAATGCTATGAAGAAGTTCGAGACAATAGTTCCAATTATT
CCTCTGATTGGATCATTGTCTAAAGCGAATTTTTGTGACACATTAGGGCATCCCATTAGT
AAACCGACCCGGGCTGATTCATCAGATTCTGATATTATCGACCGTTTTTTGCGTATATCC
AGAAATCTTTCTCATTATCACAGCGGATCCTCAAAAAAAAAGAGTTTATATCGAGTAAAA
TATATACTTCGACTTTCTTGTGTTAAAACTTTGGCTCGTAAACACAAAAAGACTGTACGT
ACTTTTTTAAAAAGATTAGGTTCGGAATTTTTGGAAGAATTCCTTACGGAGGAAGAAGTT
GTTCTTTCTTTGATCTTCCCAAGAACTTATTCTACTTCACGAAGGTTA---TATAGAGGG
CGGATTTGGTATTTGGATATTACTTCTATCAATGAT---------CTAGTCAATTATGAA
---------------------TGAATGATAATTGATACAACAGAAGTACAAGATCTAAAT
TCTTTTTCTAGATTGGAATCT------TTAAAAGAAGTCTATGGAATCATAGGGATGTTT
TTACCTATTTTGACTCTTGTATTGGGAATCACAATAGGTGTACTCGTAATTGTGTGGTTA
GAAAGAGAAATATCCGCAGGAATACAACAACGTATTGGTCCCGAATACGCCGGTCCTTTG
GGAATTCTTCAAGCTTTAGCAGATGGGACAAAACTTATTTTCAAAGAGAATCTTTTTCCA
TCTCGAGGAGATACTCGTTTATTCAGTATAGGACCATCCATAGCAGTTATATCCATTTTA
CTAAGTTATTCAGTAATTCCTTTTAGTTATCACCTTGTTTTATCTGATCTCAATATCGGT
GTTTTTTTATGGATTGCCATTTCCAGTATTGCTCCCATTGGACTTCTTATGTCAGGATAT
GGATCAAATAATAAATATTCTTTTTTAGGTGGTCTACGAGCCGCTGCTCAATCGATTAGT
TATGAAATACCATTAACT---CTTTGTGTGTTATCAATATCTCTATTATCTAACAGTTCA
AGTACAGTTGATATAGTTGAGGCCCAGTCCAAATATGGTTTTTGGGGATGGAATTTGTGG
CGTCAACCTATAGGGTTTTTCATTTTTCTAATTTCTTCCCTAGCAGAATGTGAGAGATTA
CCTTTCGATTTACCAGAAGCAGAGGAAGAATTAGTAGCAGGTTATCAAACCGAATATTCG
GGTATCAAATTTGGGTTATTTTATGTTGCTTCCTATCTAAATCTATTAGTTTCTTCGTTA
TTTGTAACAGTTCTTTACTTAGGGGGTTGGAATATCTCTATTCCTTACATA---TTCCTT
CCT------GAGCTATTTGAAATAAATAAAGTAGGTAGAGTCTTTGGAACGACAATTGGT
ATTTTTATTACATTAGCTAAAACTTATTTCTTCTTGTTTATTTCTATCACAACAAGATGG
ACTTTACCTAGACTAAGAATAGACCAATTATTAAATCTTGGATGGAAATTTCTTTTACCC
ATTTCTCTCGGTAATCTATTATTAACAACTTCTTTCCAACTCCTTTCATTG---TAAATG
ATCTGGCATGTACAGAATGAAAACCTCATTCTCGATTCTACGAGAATTTTTATGAAAGCC
TTTCATTTGCTTCTCTTCGATGGAAGTTTTATTTTCCCAGAATGTATCCTAATTTTTGGC
CTAATTCTTCTTCTGATGATCGATTCAACCTCTGATCAAAAAGATATACCTTGGTTCTAT
TTCATCTCTTCAACAAGTTTAGTAATGAGCATAACGGCCCTATTGTTCCGATGGAGAGAA
GAACCTATGATTATCTTTTCAGGAAATTTCCAAACGAACAATTTCAACGAAATCTTTCAA
TTTCTTATTTTACTATGTTCAACTCTATGTATTCCTCTATCCGTAGAGTACATTGAATGT
ACAGAAATGGCTATCACAGAGTTTCTCTTATTTGTATTAACAGCTACTCTAGGAGGAATG
TTTTTATGCGGTGCTAACGATTTAATAACTATCTTTGTAGCTCCAGAATGTTTCAGTTTA
TGCTCCTACCTATTATCTGGATATACCAAGAAGGATGTACGGTCTAATGAGGCTACTATG
AAATATTTACTCATGGGTGGGGCAAGCTCTTCTATTCTGGTTCATGGTTTCTCTTGGCTA
TATGGTTCATCCGGGGGAGAGATCGAGCTTCAAGAAATAGTGAATGGTCTTATCAATACA
CAAATGTATAACTCCCCAGGAATTTTAATTGCGCTTCTATTCATCACTGTAGGAATTGGG
TTCAAGCTTTCCCTAGCCCCTTCTCATCAATGGACTCCTGACGTATACGAAGGATCTCCC
ACTCCAGTCGTTGCTTTTCTTTCTGTTACTTCGAAAGTAGCTGCTTCAGCTTCAGCCACT
CGAATTTTCGATATTCCTTTTTATTTCTCATCAAACGAATGGCATCTTCTTCTGGAAATC
CTAGCTATTCTTAGCATGATATTGGGGAATCTCATTGCTATTACTCAAACAAGCATGAAA
CGTATGCTTGCATATTCGTCCATAGGTCAAATCGGATATGTAATTATTGGAATAATTGTT
GGAGACTCAAATGGTGGATATGCGAGCATGATAACTTATATGCTGTTCTATATCTCCATG
AATCTAGGAACTTTTGCTTGCATTGTATTATTTGGTCTACGTACCGGAACTGATAACATT
CGAGATTATGCAGGATTATACACGAAAGATCCTTTTTTGGCTCTCTCTTTAGCCCTATGT
CTCTTATCCCTAGGAGGTCTTCCTCCACTAGCAGGTTTTTTCGGAAAACTCCATTTATTC
TGGTGTGGATGGCAGGCAGGCCTATACTTCTTGGTTTCAATAGGACTCCTTACGAGCGTT
ATTTCTATCTACTATTATCTAAAAATAATCAAGTTATTAATGACTGGACGAAACCAAGAA
ATAACACCTCACGTGCGAAATTATAGAAGATCCCCTTTAAGATCAAACAATTCCATCGAA
TTGAGTATGATTGTATGTGTGATAGCATCTACTATACCAGGAATATCAATGAACCCGATT
ATTGCAATTGCTCAGGATACCCTTTTTTAGATGTTTCTGCTTTACGAATATGATATTTTC
TGGGCATTTCTAATAATATCAAGTGTTATTCCTATTTTGGCATTTCTAATTTCCGGAATT
TTAGCCCCGATTAGCAAAGGGCCAGAGAAACTTTCGAGTTATGAATCAGGTATAGAACCA
ATGGGCGATGCTTGGTTACAATTTCGAATCCGTTATTATATGTTTGCTCTAGTTTTTGTT
GTTTTTGATGTTGAAACGGTTTTTCTTTATCCATGGGCAATGAGTTTCGATGTATTGGGG
GTATCCGTATTTATAGAAGCTTTAATTTTCGTGCTTATCCTAATTGTTGGTTTAGTTTAT
GCATGGCGAAAAGGAGCATTGGAATGGTCTTAG---------------------------
---------ACGAATTATTTTCCTTGGTTAACAATAATTGTACTTTTGCCGATATTCGCA
GGTTCTTTAATTTTCTTTCTACCTCATAGAGGAAATAAGGTAATAAGGTGGTATACTATA
TGCATATGCACTTTAGAGCTCCTTTTAACTACCTATACATTCTGTTATCATTTCCAATTG
AACGATCCATTAACCCAATTAACAGAGGATTATAAATGGATTAATTTTTTTGATTTTTAC
TGGAGATTGGGAATAGATGGACTTTCTATAGGACCTATTTTACTGACGGGATTTATCACC
ACTTTAGCTACTTTAGCGGCTCGGCCAGTTACTCGAGATTCCCGATTATTCCATTTCCTG
ATGTTAGCAATGTACAGCGGTCAAATAGGATCATTTTCTTCTCGAGACCTTTTACTTTTT
TTCATCATGTGGGAGTTAGAATTAATTCCCGTTTATCTACTTCTAGCGATGTGGGGGGGA
AAGAAACGTCTGTATTCCGCTACAAAATTTATTTTGTACACTGCGGGAGGTTCCATTTTT
CTATTAATAGGGGTTCTGGGTATTGGTTTATATGGTTCCAACGAACCAACATTAAATTTG
GAAACATTAGCTAATCAATCGTATCCGGTGGCACTGGAAATAATACTCTATATTGGATTT
CTTATTGCTTTTTCTGTGAAATTACCGATTATACCCTTACATACATGGTTACCAGACACC
CATGGAGAGGCACATTATAGTACTTGTATGCTTCTAGCCGGAATTTTATTAAAAATGGGA
GCATATGGGTTGGTTCGAATCAATATGGAATTATTACCTCATGCTCATTCTATATTTTCT
CCCTGGTTGATTATAGTAGGCGCAATCCAAATAATCTATGCAGCTTTAACATCTCCTGGT
CAACGTAATTTAAAAAAAAGAATAGCCTATTCCTCTGTATCTCATATGGGTTTCATAATT
ATTGGAATTGGCTCGATAACTGATACGGGACTCAATGGAGCCATTTTACAAATAATCTCT
CATGGATTTATCGGCGCTGCTCTTTTTTTCTTGGCAGGAACGAGTTATGATCGAATACGT
CTTGTTTATCTCGACGAAATGGGTGGAATGGCTATCCACCTTCCAAAAATATTCACAATG
TTTAGTATCTTATCAATGGCTTCCCTTGCATTACCAGGTATGAGTGGTTTTCTTGCAGAA
TTGATAGTATTTTTTGGAATAATTACCAGCCACCAATATCTTTTAATGCCAAAAATACTA
ATTACTTTTGTAATGGCAATTGGAATGATATTAACTCCTATTTATTTATTATCTATGTTA
CGCCAAATGTTCTATGGATACAAGTTATTTAATGTT---CCAAACTCTTATTTTTTGGAT
TTTGGGCCGCGAGAGTTATTTGTTTCCATCTCTATTCTTCTACCAATAATAGCTATTGGT
ATTTATCCAGATTTCGTTCTTTCACTATCTGTTGACAAAGTCGAAGCTATTATATCTAAT
TAT------------TTTTATCAATAGATGATACTCGAACATGTACTTGTTTTGAGTGCC
TATTTATTTTCTATTGGTATCTATGGATTGATCACGAGTCGAAATATGGTTAGGGCCCTT
ATGTGTCTTGAACTTATCCTCAATGCGGTTAATATAAATTTTGTAACATTTTCAGATTTT
TTTGATAGTCGACAATTAAAAGGAGATATTTTCTCCATTTTTGTTATAGCTATTGCAGCC
GCTGAAGCAGCTATTGGGTTAGCTATTGTTTCGTCAATTTATCGTAACAGAAAATCAACT
CGTATCAATCAATCGAATTTGTTGAATAAATGA------ATGGAATATACATATCAATAT
TCATGGATTATCCCCTTCATTCCACTTCCAGTTCCTATGTTAATAGGAGTGGGACTTCTA
CTTTTTCCAACGGCAACAAAAAATCTTCGCCGTATGTGGGCTTTTCCTAGTATTTTCTTG
TTAAGTATAGTTATGATACTTTCGGTCTATCTATCTATTCAACAAATAAATAGAAGTTTT
ATCTATCAATATGTATGGTCTTGGACCATTAATAATGATTTTTCTTTCGAGTTCGGTCAC
TTAATAGATCCACTTACTTCTATTATGTTAATATTAATTACTACTGTTGGAATTTTGGTT
CTTTTTTATAGTGACAATTATATGTCTCATGATCAAGGATATTTGAGATTTTTTGCTTAT
ATGAGTTTTTTCAATACTTCCATGTTGGGATTAGTTACTAGTTCGAATTTGATACAAATT
TATATTTTTTGGGAATTAGTTGGAATGTGTTCTTATTTATTAATAGGTTTTTGGTTCACA
CGACCTAGTGCGGCGACTGCTTGTCAAAAAGCGTTTGTAACGAATCGTGTAGGCGATTTT
GGTTTATTATTAGGAATTTTAGGTCTTTATTGGATAACCGGTAGTTTTGAATTTCGGGAT
TTGTTCCAAATATTGAATAACTTGATT---TATAATAATGAGGTTCCTTTTTTATTTCTT
ACTTTGTGTGCCTTTCTTTTATTTGCAGGTGCAGTTGCGAAATCGGCACAATTTCCCCTT
CATGTATGGTTACCTGATGCCATGGAAGGCCCTACTCCCATTTCGGCTCTTATACATGCC
GCTACTATGGTAGCAGCGGGCATTTTTCTTGTAGCTCGACTTCTTCCTCTTTTTATAATC
ATACCTTACATAATGAATTTCATATCTTTAATAGGTATAATAACAGTATTATTAGGAGCT
ACTTTAGCTCTTGCTCAAAAAGATATTAAAAGAGGTTTAGCTTATTCTACAATGTCTCAA
TTGGGTTATATGATGTTAGCTCTAGGTATGGGGTCTTATCGAGCCGCTTTATTTCATTTG
ATTACTCATGCTTATTCAAAAGCATTGTTGTTTTTAGGATCCGGATCAATTATTCATTCA
ATGGAAGCTATTGTTGGATATTCTCCAGATAAAAGTCAGAATATGGTTCTTATGGGAGGT
TTAAAAAAGCATGTACCAATTACAAAAACTGCTTTTTTAGTAGGTACACTTTCTCTTTGT
GGTATTCCCCCCCTTGCTTGTTTTTGGTCCAAAGATGAAATTCTTAATGATAGTTGGTTG
TATTCACCTATTTTCGCAATAATAGCTTGTTCCACAGCAGGATTAACCGCATTTTATATG
TTTCGAATCTATTTACTTACTTTTGAGGGACATTTCAATGTTCATTTTCAAAATTACAAT
GGTCAAAAAAGTAGTTCCTGCTATTCAATATCTCTATGGGGAAAA---GAAGTGCCAAAA
ACGATT------AAAAATCATTTTTGTTTATTAAGTTTA------TTAACAATGAATAAT
AATGAAAGGGCTTCTTTTTTTTCGAATAAGACATATCAAATTGAT------GGTAATGGA
AAAAACAGGATACGCCCTTTTATTACTATTACTCATTTTGTCACTAAAAATACTTTCTCT
TATCCTCATGAATCGGACAATACCATGTTATTTTCTATGGTTATATTAGTGCTATTTACT
TTGTTTGTTGGGGTCGTAGGAATTCCCTTTGCTTTTAATCAAGAAGAAATTCATTTGGAT
ATATTATCTAAATTGTTAAATCCGTCTATAAACCTTTTACATCCGAATTCAAATAATTCG
GTGGATTGGTATGAATTTGTGACAAATGCAAGTTTTTCTGTCAGTATAGCTTTTTTCGGA
ATATTTATAGCGTCTTTTTTATATAAGCCTATTTATTCATCTTTACAAAATTTGAACTTA
CTAAATTCGTTTTCTAAAAGGGGTTCTAATAGAATTTTAGGGGACAGAATAAGAAATGGG
ATATATGATTGGTCATATAATCGTGGTTACATAGATGCTTTTTATACAATATCCTTAACT
CAGGGTATAAGAGGACTAGCTGAACTAATTCATTTTTTGGATAGACGACTAATTGATGGA
ATTACGAATGGTTTCGGTCTTACAAGTTTCTTTTTCGGAGAAGGTATCAAATATGTA---
GGGGGCGGTCGCATCTCTTCTTATCTCTTATTGTATTTATTGTTTGTATTAATTTTTTTA
TTAATTTATTCCTTTTTTTTT---------------------------------------
------------------------------------------------------------
---------------------------------------TAAATGGATTTGCCTGGACCA
ATACATGATTTTCTTTTAGTTTTTCTGGGATCAGGTCTTATATTAGGAAGTCTAGGGGTG
GTATTACTTACCAATCCAATTTATTCTGCCTTTTCCTTGGGATTGGTTCTTGTTTGTATA
TCCTTATTTTATATTCTATCAAACTCCCATTTTGTAGCGGCTGCGCAGCTCCTTATTTAT
GTAGGAGCTATAAACATTTTAATTCTATTTGCTGTGATGTTCATGAATGGTTCAGAATAT
------TACAAAGATTTGAATCTTTGGACTGTTGGAGATGGGATTACTTCGTTGGTTTGT
ACAAGTATTTTGGTTTCACTAATGACTACTATTTTAGATACGTCGTGGTACGGGATTATC
TGGACGACAAAGTCAAACCAGATTATCGAGCAAGATTTGATAGGTAATAGTCAACAAATT
GGAATTCATTTATCAACAGATTTTTTTCTTCCATTTGAACTCATTTCCATAATTCTTTTA
GTTGCTTTGATAGGTGCAATTGCTGTTGCTCGTCAATGAATGAATGTAACAACTACAAGA
AAAGACCTCATGATAGTCAATATGGGACCTCACCACCCATCAATGCATGGTGTTCTTCGG
CTCATCCTTACTCTAGATGGTGAAGATGTTATTGATTGTGAACCAATATTAGGTTATTTA
CACAGAGGAATGGAAAAAATTGCGGAAAATCGAACAGTTATACAATATCTACCTTATGTA
ACACGTTGGGATTATTTAGCTACTATGTTCACAGAAGCAATAACCGTAAATGGACCAGAA
CAGTTGGGAAATATTCAAGTACCTAAAAGAGCCAGTTATATCAGAGTAATTATGTTAGAG
TTGAGTCGTATAGCTTCTCATCTGTTATGGCTTGGCCCCTTTATGGCAGATATTGGTGCA
CAGACCCCTTTTTTCTATATTTTCAGAGAAAGAGAATTAGTATATGATCTATTCGAAGCT
GCCACCGGTATGAGAATGATGCATAATTATTTTCGTATCGGAGGAGTAGCGGCCGATCTA
CCTTATGGATGGATAGATAAATGTTTGGATTTCTGTGATTATTTTTTAACAGCGGTTTCT
GAATATCAAAAACTTATTACGCGAAATCCTATTTTTTTAGAACGAGTTGAGGGAGTAGGC
ATTATTGGTCCAGAAGAAGCAATAAATTGGGGTTTATCGGGACCAATGCTACGAGCTTCC
GGAATCCAATGGGATCTTCGTAAAGTTGATCATTATGAATGTTACGACGAATTGGATTGG
GAAATCCATTGGCAAAAAGAAGGAGATTCATTAGCTCGCTATTTAGTCCGAATCGGTGAA
ATGAGGGAATCTATAAAAATTATTCAACAAGCTCTGGAAGGAATTCCAGGGGGGCCCTAT
GAGAATTTAGAAACCCGGTGCTTTGCTAGAGAAAGGGATCCGGAATGGAATGATTTTGAA
TATCGATTCATTAGTAAAAAACCTTCTCCTACTTTTGAATTGCCGAAGCAAGAACTTTAT
GTAAGAGTTGAAGCCCCAAAGGGAGAATTGGGAATTTTTTTAATAGGAGATCAGAGTGGT
TTTCCTTGGAGGTGGAAAATTCGTCCACCTGGTTTTATCAATTTGCAAATTCTTCCTCAG
TTAGTTAAAAGAATGAAATTGGCCGATATTATGACAATACTAGGTAGCATAGATATCATT
ATGGGAGAAGTTGATCGTTAAATGTTCCCTATGGTAACTGGGTTCATGAATTACGGTCAA
CAAACAGTACGAGCTGCAAGGTACATTGGTCAAGGGTTCATGATTACCTTATCTCACGCA
AATCGTTTACCTGTAACTATTCAATATCCTTATGAAAAATTAATTACATCTGAGCGTTTC
CGCGGCCGAATCCATTTTGAATTTGATAAATGCATTGCTTGTGAAGTATGTGTTCGTGTA
TGTCCTATAGATCTACCTGTTGTTGATTGGAAATTGGAAACTGGTATACGAAAGAAACGC
TTGCTAAATTACAGTATTGATTTCGGAATTTGTATTTTTTGTGGTAACTGTGTTGAGTAT
TGTCCAACAAATTGTTTATCAATGACTGAAGAATATGAACTTTCTACTTATGATCGTCAC
GAATTGAATTATAATCAAATCGCATTGGGTCGTTTACCAATGTCAGTAATTAACGATTAT
ACAATTCGAACAATTTCGAATTCGCCTCAAATA---------------------ATAATA
AAA------TAAATGCAGGGTCGTTTGTCTGCTTGGCTAGTCAAGCATGGACTAGTTCAT
AGATCTTTGGGCTTCGATTATCAAGGAATAGAGACTTTACAAATAAAGCCTGAGGATTGG
CATTCCATTGCTGTCATTTTATATGTATATGGTTACAATTATCTACGTTCCCAATGTGCT
TATGATGTAGCACCCGGTGGACTGTTAGCTAGTGTGTATCATCTTACGAGAATAGAGTAT
GGTGTAGATCAACCGGAAGAGGTATGCATAAAAGTATTTGCCCCGAGGAGGAATCCTCGA
ATTCCGTCTGTTTTCTGGATTTGGAAAAGTGCGGATTTTCAAGAACGGGAATCTTATGAT
ATGTTGGGAATCTGTTATGATACTCATCCACGACTTAAACGTATCTTAATGCCTGAAACT
TGGATAGGATGGCCCTTACGTAAGGATTATATTGCCCCTAATTTTTATGAAATACAAGAT
GCTCATTGA---------------------------------------------------
------------------------------------------------------------
------------------------------------------------------------
---------ATGAATTCCATAGAATTTCCCTTACTTGCT------CGAACAACCCAAAAT
TCAGTTATTTCAACTACATTAAATGATCTTTCAAATTGGTCAAGGCTCTCTAGTTTATGG
CCGCTTCTTTATGGTACCAGTTGTTGCTTCATTGAATTTGCTTCATTAATAGGCTCACGA
TTCGACTTTGATCGTTATGGACTGGTACCAAGATCGAGTCCTAGACAGGCAGACCTCATT
TTAACAGCCGGCACAGTAACAATGAAAATGGCTCCTTCTTTAGTGAGATTATATGAACAA
ATGCCTGAACCAAAATATGTTATTGCTATGGGAGCATGTACAATTACAGGGGGGATGTTC
AGTACCGATTCGTATAGTACTGTTCGGGGAGTCGATAAGCTAATTCCTGTAGATGTCTAT
TTGCCAGGCTGTCCGCCTAAACCAGAGGCAGTTATAGATGCTATAACAAAACTTCGTAAG
AAAATAGCTAGAGAAATCTATGAAGAGCGAATT------AGGTCTCAAGAAGAAAATCGG
TGTTTTACTACCAATCACAAGTTTCATGTTGGACGCAGTATTCATACTGGAAATTATGAT
CAAGGATTGCTCTATCAATCACCATCTACTTCAGAGATACCTCCTGAAACATTTTTCAAA
TACAAAAGTTCAGTA------TCTTCCCACGAATTAGTGAATTAGATGCAAACTAAAAAC
ACCTTTTCTTGGATAAAGAAAGAGATTATTCGATCTATTTCCGTATCGCTGATGATATAT
ATCATAGCTCGGACATCCATTTCAAATGCATATCCCATTTTTGCACAGCAGGGTTATGAA
AATCCACGAGAAGCGACCGGACGTATTGTATGTGCCAATTGCCATTTAGCTAATAAGCCC
GTGGATATTGAGGTTCCGCAAGCGGTACTTCCTGATACTGTATTTGAAGCAGTTGTTCGA
ATTCCTTATGATATGCAAGTTAAACAAGTTCTTGCTAATGGTAAAAGGGGAGGTTTGAAT
GTGGGGGCTGTTCTTATTTTACCTGAGGGATTTGAATTAGCGCCTCCCGATCGTATTTCG
CCCGAGATGAAAGAAAAGATAGGCAATCTGTCTTTTCAGAGCTATCGCCCCAATAAAAAA
AATATTCTTGTGATAGGTCCTGTTTCTGGTCAGAAATATAGTGAAGTCACCTTTCCTATT
CTTTCCCCGGACCCCGCTACTAATAAAGATGTTCACTTCTTAAAATATCCCATATATGTA
GGCGGGAACAGAGGAAGGGGTCAGATTTATCCCGATGGGAGCAAGAGTAACAATACAGTT
TATAATGCTACAGCGGCTGGTGTAGTAAGTAAAATCATACGAAAAGAAAAAGGGGGGTAC
GAAATAACCATATCGGATGCGTCAGATGAACGTCAAGTGGTTGATATTATTCCACCAGGG
CCAGAACTTCTTGTTTCCGAAGGCGAATCTATCAAACTTGATCAGCCATTAACGAGTAAT
CCTAATGTGGGTGGATTTGGTCAAGGAGATGCGGAAATAGTACTTCAAGATCCATTCCGT
GTCCAAGGCCTTTTGTTCTTCTTGGCATCTGTTATTTTGGCACAAATATTTTTGGTTCTT
AAGAAGAAACAGTTTGAGAAGGTTCAATTGTCCGAAATGAATTTCTAG------------
---ATGAGTAAAGTCTATGATTGGTTTGAAGAACGTCTCGAGATTCAGGCGATTGCAGAT
GATATAACTAGTAAATATGTTCCTCCTCATGTCAACATATTTTATTGTCTAGGAGGAATT
ACGCTTACTTGTTTTTTAGTACAAGTAGCTACGGGGTTTGCTATGACTTTTTACTACCGT
CCAACTGTTACTGAGGCTTTTGCTTCTGTTCAATACATAATGACTGAAGCTAACTTTGGT
TGGTTAATTCGATCAGTTCATCGATGGTCGGCAAGTATGATGGTCCTAATGATGATCCTG
CACGTATTTCGTGTGTATCTCACTGGTGGTTTTAAAAAACCTCGCGAATTAACTTGGGTT
ACAGGTGTGGTTCTGGCTGTATTGACCGCATCCTTTGGTGTAACTGGTTATTCGTTACCT
TGGGACCAAATTGGTTATTGGGCAGTCAAAATTGTAACAGGTGTGCCGGAAGCTATTCCT
GTAATAGGATCCCCTTTAGTAGAGTTATTACGCGGAAGTGCTAGTGTGGGACAATCCACT
TTGACTCGTTTTTATAGTTTACACACTTTTGTATTACCTCTTCTTACTGCCGTGTTTATG
TTAATGCATTTTCTAATGATACGTAAGCAAGGTATTTCCGGTCCTTTATAGATGGGAGTA
------ACAAAAAAACCTGACTTAAATGATCCTGTATTAAGAGCTAAATTGGCTAAAGGG
ATGGGTCATAATTATTACGGAGAACCCGCATGGCCCAACGATCTTTTATATATTTTTCCA
GTAGTAATTTTAGGTACTATTGCGTGTAACGTAGGCTTAGCGGTTCTAGAACCATCAATG
ATTGGTGAACCCGCCGATCCATTTGCAACTCCTTTGGAAATATTACCCGAATGGTATTTC
TTTCCCGTATTTCAAATACTTCGTACAGTACCTAATAAGTTATTGGGTGTTCTTTTAATG
GTTTCAGTACCTGCGGGATTATTAACAGTACCTTTTTTGGAGAATGTTAATAAATTTCAA
AATCCATTTCGTCGTCCAGTAGCGACAACTGTCTTTTTGATTGGTACCGTAGTGGCCCTT
TGGTTGGGTATTGGAGCAACATTACCTATTGATAAATCCCTAACTTTAGGTCTTTTTTAA
ATGATTGAAGTTTTTCTATTTGGAATTGTCTTAGGTCTAATTCCTATTACTTTAGCTGGA
TTATTTGTAACTGCATATTTACAATACAGACGTGGTGATCAGTTGGATCTTTGAATGCTT
ACTATAACTAGTTATTTCGGTTTTCTACTAGCAGCTTTAACTATAACCTCAGCTCTCTTT
ATTGGTCTGACCAAGATACGACTTATTTGAATGGATATAGTAAGTCTTGCTTGGGCTGCT
TTAATGGTAGTCTTTACATTTTCTCTTTCACTCGTAGTATGGGGAAGAAGTGGACTCTAA
ATGATTATTCGTTCGCCGGAACCAGAAGTCAAAATTTTGGTAGATAGGGATCCCATAAAA
ACTTCTTTCGAGGAATGGGCCAAACCGGGTCATTTCTCAAGAACAATAGCTAAGGGCCCT
GATACTACCACTTGGATCTGGAACCTACATGCTGATGCTCACGATTTCGATAGCCATACC
AATGATTTGGAGGAGATCTCTCGAAAAGTATTTAGTGCTCATTTTGGCCAACTTTCCATT
ATCTTTCTTTGGCTGAGTGGCATGTATTTCCATGGTGCTCGTTTTTCCAATTATGAAGCA
TGGCTAAGTGACCCTACTCACATTGGACCTAGTGCCCAGGTGGTTTGGCCAATAGTGGGC
CAAGAAATATTGAATGGCGATGTGGGCGGGGGTTTCCGAGGAATACAAATAACCTCTGGT
TTTTTTCAGATTTGGCGAGCATCGGGAATAACTAGTGAATTACAACTCTATTGTACCGCA
ATTGGTGCATTAGTCTTTGCAGCCTTAATGCTTTTTGCTGGTTGGTTCCATTATCACAAA
GCTGCTCCAAAATTGGCCTGGTTCCAAGATGTAGAATCTATGTTGAATCACCATTTAGCA
GGGCTACTAGGACTTGGGTCTCTTTCTTGGGCGGGGCATCAAGTACATGTATCTTTACCA
ATTAACCAATTTCTAAACGCTGGAGTAGATCCTAAAGAGATCCCACTTCCTCATGAATTT
ATCTTGAATCGGGATCTTTTGGCTCAACTTTATCCCAGTTTTGCCGAGGGAGCAACCCCA
TTTTTTACCTTGAATTGGTCAAAATATGCGGAATTTCTTACTTTTCGTGGCGGATTAGAT
CCAGTAACTGGGGGTCTATGGCTAACTGATATTGCTCATCATCATTTAGCTATTGCAATT
CTTTTCTTGATAGCAGGTCACATGTATAGGACCAACTGGGGCATTGGTCATGGCATAAAA
GATATTTTAGAGGCTCATAAAGGTCCATTTACAGGCCAGGGCCATAAAGGCCTATACGAG
ATCCTAACAACGTCATGGCATGCTCAATTATCTCTTAACCTAGCTATGTTAGGCTCTTTA
ACCATTGTTGTAGCTCACCATATGTATTCCATGCCCCCTTATCCATATCTAGCTACTGAC
TATGGTACACAACTGTCATTGTTCACACATCACATGTGGATTGGCGGGTTTCTCATAGTT
GGTGCTGCCGCGCATGCAGCTATTTTTATGGTAAGAGATTATGATCCAACTACTCGATAC
AACGATCTATTAGATCGTGTCCTTAGGCATCGTGATGCAATCATATCACATCTCAACTGG
GTATGTATATTTCTAGGCTTTCACAGTTTTGGTTTGTATATTCATAATGATACCATGAGC
GCTTTAGGGCGACCCCAAGATATGTTTTCTGATACCGCTATACAATTACAACCCGTCTTT
GCTCAATGGATACAAAACACCCATGCTTTGGCGCCTGCTGCAACCGCCCCTGGTGCAACA
GCAAGCACCAGTTTGACTTGGGGAGGTGGTGATTTAGTGGCAGTAGGTGGCAAGGTTGCT
TTATTACCTATTCCATTAGGAACCGCAGATTTTTTGGTACATCACATTCATGCATTTACG
ATTCATGTAACAGTATTGATACTCCTGAAAGGTGTTCTATTTGCTCGTAGCTCTCGTTTG
ATACCGGATAAAGCAAATCTTGGTTTTCGTTTCCCTTGTGATGGACCTGGAAGAGGGGGG
ACATGCCAAGTATCCGCTTGGGATCATGTCTTCTTAGGCCTATTCTGGATGTACAATGCA
ATCTCGGTAGTCATATTTCATTTCAGTTGGAAAATGCAGTCAGATGTTTGGGGTAGTATA
AGTGATCAAGGAGTGGTAACTCATATCACGGGAGGAAACTTTGCGCAGAGTTCCATCACT
ATTAATGGGTGGCTCCGCGATTTCTTATGGGCACAGGCATCCCAAGTAATTCAGTCTTAT
GGTTCTTCATTATCTGCATATGGCCTTTTTTTCCTAGGTGCTCATTTTGTATGGGCTTTT
AGTTTAATGTTTCTATTCAGCGGGCGTGGTTATTGGCAAGAACTTATTGAATCCATCGTT
TGGGCTCATAATAAATTAAAAGTTGCTCCTGCTACTCAGCCTAGAGCCTTGAGCATTGTA
CAAGGACGTGCTGTAGGAGTAACCCATTACCTTCTGGGTGGAATTGCCACAACATGGGCG
TTCTTCTTAGCAAGAATTATTGCAGTAGGATAAATGGCATTAAGATTTCCAAGGTTTAGC
CAAGGCTTAGCTCAGGACCCCACTACTCGTCGTATTTGGTTTGGTATTGCGACCGCGCAT
GACTTTGAGAGTCATGATGATATTACTGAGGAACGTCTTTATCAGAATATTTTTGCTTCT
CACTTCGGGCAATTAGCAATAATTTTTCTATGGACTTCCGGAAATCTGTTTCATGTAGCT
TGGCAAGGAAATTTTGAGGCATGGGTACAGGACCCCTTACATGTAAGACCTATTGCTCAT
GCAATTTGGGATCCTCATTTTGGTCAACCGGCCGTGGAAGCTTTTACTCGAGGGGGTGCT
CTTGGCCCAGTGAATATCGCTTATTCTGGTGTTTATCAGTGGTGGTATACAATTGGTTTA
CGTACTAATGAAGATCTTTATACGGGAGCCCTTTTTCTATTATTTCTTTCTGCCATATCC
TTAATAGCAGGTTGGTTACACCTACAACCGAAATGGAAACCGAGCGTTTCGTGGTTCAAA
AATGCCGAATCTCGTCTCAATCATCATTTGTCAGGACTATTCGGTGTAAGTTCTTTGGCT
TGGACAGGGCATTTAGTACATGTCGCTATTCCTGGATCCAGGGGGGAATACGTTCGATGG
AATAATTTTTTAGATGTATTACCGCATCCCGAAGGGTTAGGACCACTTTTTACAGGTCAG
TGGAATCTTTATGCCCAAAACCCCGATTCAAATAGTCATTTATTTGGTACCTCCCAAGGA
TCAGGAACTGCCATTCTAACCCTTCTAGGGGGATTCCATCCACAAACGCAAAGTTTATGG
TTGACTGATATTGCTCATCATCATTTGGCTATTGCATTTATTTTTCTCGTTGCTGGTCAT
ATGTATAGAACTAACTTCGGGATTGGGCACAGTATAAAAGATCTTTTAGAAGCACATACT
CCTCCGGGGGGACGATTGGGGCGTGGACATAAAGGTCTTTATGACACAATCAATAATTCG
ATTCATTTTCAATTAGGCCTTGCTCTAGCCTCTTTAGGTGTTATTACTTCCTTGGTAGCT
CAACACATGTACTCTTTACCTGCTTATGCGTTCATAGCACAAGACTTTACTACTCAAGCT
GCGTTATATACTCATCACCAATACATCGCAGGATTCATCATGACAGGGGCTTTTGCTCAT
GGGGCTATATTTTTCATTAGAGATTACAATCCGGAACAGAATGAGGATAATGTATTGGCA
AGAATGTTAGACCATAAAGAAGCTATCATATCCCATTTAAGTTGGGCCAGCCTCTTTCTG
GGGTTCCACACTTTGGGGCTTTATGTTCATAATGATGTCATGCTTGCTTTTGGTACTCCG
GAGAAACAAATCTTAATCGAACCTATATTTGCCCAATGGATACAATCTGCTCATGGTAAA
ACTTCATATGGGTTCGATGTGCTTTTATCTTCAACGAATAGCCCAGCATTTAATGCAGGT
CAAAGCATATGGTTGCCCGGCTGGTTAAATGCTATTAATGAGAATAGTAATTCACTATTC
TTAACAATTGGTCCTGGAGACTTCTTGGTTCATCATGCGATTGCTCTAGGTTTACATACA
ACTACATTGATCTTAGTAAAAGGTGCTTTAGATGCACGTGGTTCAAAGTTAATGCCAGAT
AAAAAGGATTTCGGTTATAGTTTTCCTTGCGATGGTCCGGGACGAGGCGGTACTTGTGAT
ATTTCCGCTTGGGACGCATTTTATTTGGCAGTTTTCTGGATGTTAAATACCATTGGGTGG
GTTACTTTTTATTGGCATTGGAAACACATCACATTATGGCAGGGTAACGTTTCACAGTTT
AATGAATCTTCCACTTATTTGATGGGATGGTTAAGAGATTATCTATGGGTAAACTCTTCA
CAACTTATCAATGGATATAACCCCTTTGGTATGAATAGTTTATCAGTTTGGGCGTGGATG
TTCTTATTTGGACATCTTGTTTGGGCTACTGGATTTATGTTTTTAATTTCCTGGCGTGGA
TATTGGCAGGAATTGATTGAAACTTTAGCATGGGCTCATGAACGCACACCTTTAGCTAAT
TTGATTCGATGGAGAGATAAACCAGTGGCTCTTTCCATTGTACAAGCAAGATTGGTTGGA
TTAGCCCATTTTTCTGTAGGTTATATATTCACGTATGCGGCTTTCTTGATTGCCTCCACG
TCAGGCAAATTTGGTTAAATGTCACATTCAGTAAAGATTTATGATACATGTATAGGATGT
ACTCAATGTGTGCGAGCCTGCCCAACAGATGTATTAGAAATGATACCGTGGGATGGATGT
AAAGCTAAGCAAATTGCTTCTGCTCCAAGAACAGAGGACTGTGTCGGTTGTAAGAGATGT
GAATCCGCCTGTCCAACGGATTTTTTGAGCGTTCGAGTTTATTTATGGCATGAAACAACT
CGAAGCATGGGTCTAGCGTATTAAATGATAATTTTTAACAACTTACCCTCTTTCTTTGTG
CCTTTAGTGGGCCTAGTATTTCCGGCAATTGCAATGGCTTCTTTATCTCTTCATGTTCAA
AAAAACAAGATTTTTTAGATGCGAGATCTAAAAACATATCTTTCCGTGGCACCGGTACTA
AGTACTCTATGGTTTGGGGCTTTAGCAGGTCTTTTGATAGAGATCAATCGTTTATTTCCG
GATGCGTTGACATTCCCTTTTTTTTCATTCTAGATGACTGCAATTTTAGAGAGACGCGAA
AGCGAAAGCCTATGGGGTCGCTTCTGTAACTGGATAACCAGCACCGAAAACCGTCTTTAC
ATTGGATGGTTTGGTGTTTTGATGATCCCTACCTTATTGACCGCAACTTCTGTATTTATT
ATTGCCTTCATTGCTGCTCCTCCAGTAGATATTGATGGTATTCGTGAACCTGTTTCTGGA
TCTCTACTTTATGGAAACAATATTATCTCGGGTGCCATTATTCCTACTTCTGCAGCTATA
GGTTTGCATTTTTACCCAATATGGGAAGCGGCATCTGTTGATGAATGGTTATACAACGGC
GGTCCTTATGAGCTAATTGTTCTACACTTCTTACTTGGTGTAGCTTGTTACATGGGTCGT
GAGTGGGAACTTAGTTTCCGTCTGGGTATGCGCCCTTGGATTGCTGTTGCATATTCAGCT
CCTGTTGCAGCTGCTACTGCTGTTTTCTTGATCTACCCAATTGGTCAAGGAAGTTTTTCG
GATGGTATGCCTCTAGGAATTTCTGGTACTTTCAACTTCATGATTGTATTCCAGGCTGAG
CACAACATCCTTATGCACCCATTTCACATGTTAGGCGTAGCTGGTGTATTCGGCGGCTCC
CTATTCAGTGCTATGCATGGTTCCTTGGTAACCTCTAGTTTGATCAGGGAAACCACAGAA
AATGAATCTGCTAATGAAGGTTACAGATTCGGTCAAGAGGAAGAAACTTATAATATCGTA
GCTGCTCATGGTTATTTTGGCCGATTGATCTTCCAATATGCTAGTTTCAACAATTCTCGT
TCTTTACACTTCTTCCTAGCTGCTTGGCCTGTAGTAGGTATCTGGTTCACTGCTTTAGGT
ATCAGCACTATGGCTTTCAACCTAAATGGTTTCAATTTCAACCAATCCGTAGTTGATAGT
CAAGGTCGTGTAATTAATACCTGGGCTGATATTATTAATCGTGCTAACCTTGGTATGGAA
GTTATGCATGAACGTAATGCTCATAACTTCCCTCTAGACCTAGCTGCTGTCGAAGTTCCA
TCTACAAATGGATAAATGGGTTTGCCTTGGTATCGTGTTCATACCGTCGTATTAAATGAT
CCCGGCCGTTTGCTTTCTGTCCATATAATGCATACAGCTTTGGTTGCTGGTTGGGCCGGT
TCGATGGCTCTATATGAATTAGCAGTTTTTGATCCCTCTGATCCCGTTCTTGATCCAATG
TGGAGACAAGGTATGTTCGTTATACCCTTCATGACTCGTTTAGGAATAACCAATTCATGG
GGCGGCTGGAGTATTACAGGAGGGACTATAACAAATCCGGGTATTTGGAGTTACGAAGGC
GTGGCCGGTGCACATATTGTGTTTTCTGGCTTGTGCTTCTTGGCAGCTATCTGGCATTGG
GTGTATTGGGATTTAGAAATATTTTGTGATGAGCGTACAGGAAAACCTTCTTTGGATTTG
CCAAAAATTTTTGGAATTCATTTATTTCTTTCAGGAGTGGCTTGCTTTGGGTTTGGCGCA
TTTCATGTAACAGGATTGTATGGTCCTGGAATATGGGTGTCCGATCCTTATGGACTAACT
GGAAAGGTACAACCTGTAAATCCAGCGTGGGGTGTAGAAGGTTTTGATCCTTTTGTTCCG
GGAGGAATAGCCTCTCATCATATTGCAGCAGGTACTTTAGGCATATTAGCGGGCCTATTT
CATCTTAGTGTCCGTCCGCCCCAACGTCTATATAAAGGATTACGTATGGGCAATATTGAA
ACCGTCCTTTCCAGTAGTATTGCTGCTGTCTTTTTTGCAGCTTTTGTTGTTGCTGGAACT
ATGTGGTATGGTTCAGCAACTACCCCTATCGAATTATTTGGTCCCACTCGTTATCAATGG
GATCAGGGATACTTCCAGCAAGAAATATATCGAAGAGTTGGTGCTGGGCTAGCCAAAAAT
CAAAGTTTATCAGAAGCTTGGTCTAAAATTCCTGAAAAATTAGCTTTTTATGATTATATC
GGTAATAATCCGGCAAAGGGGGGATTATTCAGAGCGGGTTCAATGGACAACGGGGATGGA
ATAGCTGTTGGGTGGTTAGGACATCCTATCTTTCGAGATAAAGAAGGGCGTGAACTTTTT
GTACGTCGTATGCCTACTTTTTTTGAAACATTTCCGGTTGTTTTGGTAGACGGAGACGGA
ATTGTTCGAGCCGACGTTCCTTTTCGAAGGGCGGAATCAAAGTATAGTGTTGAACAAGTG
GGTGTAACTGTTGAGTTCTATGGCGGGGAACTCAATGGAGTCAGTTATAGTGATCCTGCT
ACTGTGAAAAAATATGCTAGACGTGCCCAATTAGGTGAAATTTTTGAATTAGATCGTGCT
ACTTTGAAATCCGATGGTGTTTTTCGTAGCAGTCCAAGGGGTTGGTTTACTTTTGGACAT
GCTTCGTTTGCTCTGCTCTTCTTCTTCGGACACATTTGGCATGGTGCTAGAACCTTGTTC
AGAGATGTTTTTGCTGGTATTGACCCCGATTTGGATGCTCAAGTGGAATTTGGAGCATTC
CAAAAACTTGGAGATCCAACTACAAGAAGACAAGTAGTCTGAATGAAAACCTTATATTCC
CTGAGGAGGTTCTACCCCGTGGAAACGCTCTTTAATGGAACTTTAGCTTTAGCTGGTCGT
GACCAAGAAACCACCGGTTTCGCTTGGTGGGCCGGGAATGCACGACTTATCAATTTATCC
GGTAAACTGTTGGGGGCTCATGTAGCCCATGCCGGATTAATCGTATTCTGGGCCGGAGCA
ATGAACCTATTTGAAGTGGCTCATTTTGTACCAGAAAAGCCCATGTATGAACAAGGATTA
ATTTTACTTCCCCACTTAGCTACTCTAGGTTGGGGGGTAGGTCCGGGTGGGGAAGTTATA
GACACCTTTCCATATTTTGTATCTGGAGTACTTCACTTAATTTCGTCTGCAGTATTAGGC
TTTGGCGGTATTTATCATGCACTTCTGGGCCCTGAGACTCTTGAAGAATCTTTTCCATTC
TTTGGTTATGTATGGAAAGATAGAAATAAAATGACCACAATTTTGGGTATTCACTTAATC
TTGTTAGGTATAGGTGCTTTTCTTCTAGTATTCAAGGCTCTTTATTTTGGAGGCGTATAT
GATACCTGGGCTCCGGGAGGGGGAGATGTAAGAAAAATTACCAACTTGACCCTTAGCCCA
AGTGTTATATTTGGTTATTTACTAAAATCTCCTTTTGGAGGAGAAGGATGGATTGTTAGT
GTGGACGATTTGGAAGATATAATTGGAGGGCATGTATGGTTAGGTTCCATTTGTATACTT
GGCGGAATCTGGCATATCTTAACCAAACCTTTTGCATGGGCTCGTCGAGCACTTGTATGG
TCTGGGGAGGCTTACTTGTCTTATAGTTTAGCTGCTTTATCTGTTTTTGGTTTCATTGCT
TGTTGCTTTGTCTGGTTCAATAATACCGCTTATCCTAGTGAATTTTACGGACCTACTGGG
CCAGAAGCTTCTCAAGCTCAGGCATTTACTTTTCTAGTTAGAGACCAACGTCTTGGGGCT
AACGTGGGATCCGCTCAAGGACCTACTGGTTTAGGTAAATACCTAATGCGTTCCCCGACT
GGAGAAGTAATTTTTGGAGGGGAAACTATGCGTTTTTGGGATCTGCGTGCTCCTTGGTTA
GAACCTCTAAGGGGTCCAAATGGATTGGACTTGAGTAGGCTGAAAAAAGATATACAGCCT
TGGCAAGAACGTCGTTCCGCAGAATATATGACTCATGCTCCTTTAGGTTCTTTAAATTCT
GTGGGTGGTGTCGCTACCGAGATCAATGCAGTCAATTATGTCTCTCCTAGAAGTTGGTTA
GCTACTTCTCATTTTGTTCTAGGATTCTTTCTATTCGTAGGTCATTTATGGCACGCGGGA
AGGGCTCGTGCAGCTGCAGCAGGATTTGAAAAGGGAATTGATCGTGATTTTGAACCTGTT
CTTTCCATGACCCCCCTTAATTGAATGACTATAGCCCTTGGTAAATTTACCAAAGACGAA
AATGATTTATTTGATATTATGGATGACTGGTTACGTAGAGACCGTTTCGTTTTTGTAGGT
TGGTCCGGTCTATTACTCTTTCCTTGTGCCTATTTCGCCTTAGGTGGTTGGTTCACAGGT
ACAACCTTTGTAACTTCATGGTATACCCATGGATTGGCCAGTTCCTATTTGGAAGGATGC
AACTTCTTAACCGCCGCAGTTTCTACTCCCGCTAATAGTTTAGCACATTCTTTGTTGTTA
CTATGGGGTCCTGAAGCACAAGGAGATTTTACTCGTTGGTGTCAATTAGGCGGTCTGTGG
ACTTTTGTGGCTCTCCACGGCGCTTTCGGACTAATAGGTTTCATGTTACGTCAATTTGAA
CTTGCTCGATCTGTTCAATTGCGACCTTATAATGCAATCGCATTCTCTGGTCCAATTGCT
GTTTTTGTTTCTGTATTCCTGATTTATCCACTAGGTCAGTCTGGTTGGTTCTTTGCGCCT
AGTTTTGGTGTAGCAGCTATATTTCGCTTCATCCTTTTTTTCCAAGGCTTTCATAATTGG
[truncated: 935,184 more chars]
