# Supplementary material for: The Complete Chloroplast Genome of Heimia myrtifolia and Comparative Analysis within Myrtales
Source: Molecules. 2018 Apr 8;23(4):846. doi: 10.3390/molecules23040846 (PMC6017443; doi:10.3390/molecules23040846)
Supplement: Supplementary file 1 [file molecules-23-00846-s001.zip › Supplementary/Table S1 Codon usage and codon-anticodon recognition pattern of the Heimia myrtifolia chloroplast genome..xlsx]

## Sheet: Sheet1
Table S1 Codon usage and codon-anticodon recognition pattern of the Heimia myrtifolia chloroplast genome.
Amino acid	Codon	No	RSCUa	The codon frequency per amino acid(%)	tRNA	Amino acid	Codon	No	RSCUa	The codon frequency per amino acid(%)	tRNA
Phe	UUU	995	1.17	58.495		Tyr	UAU	482	1.39	69.2529
Phe	UUC	706	0.83	41.505	trnF-GAA	Tyr	UAC	214	0.61	30.7471	trnY-GUA
Leu	UUA	677	1.42	23.6631		Stop*	UAG	339	0.66	21.956
Leu	UUG	600	1.26	20.9717	trnL-CAA	Stop*	UGA	704	1.37	45.5959
Leu	CUU	546	1.15	19.0842		Stop*	UAA	501	0.97	33.6694
Leu	CUC	298	0.26	10.4159		His	CAU	283	1.39	69.5332
Leu	CUA	463	0.97	16.1832	trnL-UAG	His	CAC	124	0.61	30.4668	trnH-GUG
Leu	CUG	277	0.58	9.68193		Gln	CAA	392	1.31	65.6616	trnQ-UUG
Ile	AUU	969	1.15	38.4829		Gln	CAG	205	0.69	34.3384
Ile	AUC	575	0.69	22.8356	trnI-GAUb	Asn	AAU	858	1.45	72.4051
Ile	AUA	974	1.16	38.6815	trnI-CAU	Asn	AAC	327	0.55	27.5949	trnN-GUU
Met	AUG	540	1	100	trnfM-CAU	Lys	AAA	1137	1.43	71.4196	trnK-UUUb
Val	GUU	500	1.39	34.6741		Lys	AAG	455	0.57	28.5804
Val	GUC	192	0.53	13.3148	trnV-GAC	Asp	GAU	484	1.45	72.5637
Val	GUA	491	1.36	34.0499	trnV-UAC	Asp	GAC	183	0.55	27.4363	trnD-GUC
Val	GUG	259	0.72	17.9612		Glu	GAA	606	1.47	73.5437	trnE-UUC
Ser	UCU	816	1.84	30.6767		Glu	GAG	218	0.53	26.4563
Ser	UCC	419	0.95	15.7519	trnS-GGA	Cys	UGU	428	1.38	69.1438
Ser	UCA	689	1.55	25.9023	trnS-UGA	Cys	UGC	191	0.62	30.8562	trnC-GCA
Ser	UCG	298	0.67	11.203		Trp	UGG	369	1	100	trnW-CCA
Ser	AGU	298	0.67	11.203		Arg	CGU	225	0.82	26.0116	trnR-ACG
Ser	AGC	140	0.32	5.26316	trnS-GCU	Arg	CGC	99	0.36	11.4451
Pro	CCU	466	1.16	29.125		Arg	CGA	364	1.32	42.0809
Pro	CCC	347	0.87	21.6875		Arg	CGG	177	0.64	20.4624
Pro	CCA	548	1.37	34.25	trnP-UGG	Ser	AGU	298	0.67	24.2869
Pro	CCG	239	0.6	14.9375		Ser	AGC	140	0.32	11.4099	trnS-GCU
Thr	ACU	409	1.32	32.9308		Ser	AGA	563	2.04	45.8843	trnR-UCU
Thr	ACC	232	0.75	18.6795	trnT-GGU	Ser	AGG	226	0.82	18.4189
Thr	ACA	434	1.4	34.9436	trnT-UGU	Gly	GGU	335	1.18	29.4894
Thr	ACG	167	0.54	13.4461		Gly	GGC	148	0.52	13.0282
Ala	GCU	413	1.42	35.5728		Gly	GGA	405	1.43	35.6514	trnG-GCC
Ala	GCC	210	0.72	18.0879		Gly	GGG	248	0.87	21.831
Ala	GCA	407	1.4	35.056	trnA-UGCb
Ala	GCG	131	0.45	11.2834
	aRelative synonymous codon usage; bintron-containing tRNA genes. *Stop codon.

## Sheet: Sheet3
			Arg	CGC	99
			His	CAC	124
			Ala	GCG	131
			Ser	AGC	140
			Ser	AGC	140
			Gly	GGC	148
			Thr	ACG	167
			Arg	CGG	177
			Asp	GAC	183
			Cys	UGC	191
			Val	GUC	192
			Gln	CAG	205
			Ala	GCC	210
			Tyr	UAC	214
			Glu	GAG	218
			Arg	CGU	225
			Ser	AGG	226
			Thr	ACC	232
			Pro	CCG	239
			Gly	GGG	248
			Val	GUG	259
			Leu	CUG	277
			His	CAU	283
			Ser	AGU	298
			Ser	AGU	298
			Leu	CUC	298
			Ser	UCG	298
			Asn	AAC	327
			Gly	GGU	335
			Stop*	UAG	339
			Pro	CCC	347
			Arg	CGA	364
			Trp	UGG	369
			Gln	CAA	392
			Gly	GGA	405
			Ala	GCA	407
			Thr	ACU	409
			Ala	GCU	413
			Ser	UCC	419
			Cys	UGU	428
			Thr	ACA	434
			Lys	AAG	455
			Leu	CUA	463
			Pro	CCU	466
			Tyr	UAU	482
			Asp	GAU	484
			Val	GUA	491
			Val	GUU	500
			Stop*	UAA	501
			Met	AUG	540
			Leu	CUU	546
			Pro	CCA	548
			Ser	AGA	563
			Ile	AUC	575
			Leu	UUG	600
			Glu	GAA	606
			Leu	UUA	677
			Ser	UCA	689
			Stop*	UGA	704
			Phe	UUC	706
			Ser	UCU	816
			Asn	AAU	858
			Ile	AUU	969
			Ile	AUA	974
			Phe	UUU	995
			Lys	AAA	1137
