# Supplementary material for: The Complete Chloroplast Genome of Heimia myrtifolia and Comparative Analysis within Myrtales
Source: Molecules. 2018 Apr 8;23(4):846. doi: 10.3390/molecules23040846 (PMC6017443; doi:10.3390/molecules23040846)
Supplement: Supplementary file 1 [file molecules-23-00846-s001.zip › Supplementary/Table S2 Long repeats comparison of 12 species.xlsx]

## Sheet: Long repeats-12species
Table S2 Long repeats comparison-12 species
	Four types of long repetitive repeats
		Forward	Palindromic	Complement	Reverse	Total	cp genome size (bp)
	H.myrtifolia	15	1		2	18	159219
	L.intermedia	18	2			20	152330
	A. sellowiana	10	6			16	159370
	A. ternata	7	4			11	159593
	A.costata	13	3		2	18	160326
	C. eximia	15	4		1	20	160012
	E. aromaphloia	9	4			13	160149
	E. uniflora	10	5			15	158445
	O. argillicola	22	1			23	165055
	P. guajava	9	4			13	158841
	S. quadrifida	10	5	1		16	159561
	S. cumini	7	4		1	12	160373
						195
		Different motif length in 12 species
		H.myrtifolia	L.intermedia	A. sellowiana	A. ternata	A.costata	C.eximia	E. aromaphloia	E. uniflora	O. argillicola	P. guajava	S. quadrifida	S. cumini
	30	5	1	6	4	8	9	8	6	3	6	9	6
	31	3	7	5	4	2	4	2	3	1	2	3	2
	32		1	1			2		1	2	1	1
	33					1			1	1
	34	3	2			2				2
	35		1							1
	36	1					1						1
	39	1	1		1	2	2	1	1	3	1	1
	37		1							1
	40			1	1	1	1	1	1		1	1	1
	41	1	1	1	1	1	1	1	1		1	1	1
	42	3	1	1					1		1		1
	45									1
	47		1
	49		1							1
	50			1
	51									1
	52	1	1							1
	54		1
	57									1
	58									1
	62									1
	64									1
	68					1
	94									1

## Sheet: Heimia myrtifolia
	repeat length of the first part	starting position of the first part	match direction	repeat length of the second part	starting position of the second part	distance of this repeat	calculated e-value of this repeat
	31	8619	F	31	37903	-2	4.54e-06
	30	8623	P	30	47978	-1	3.9e-07
	31	13841	R	31	16551	-3	0.000132
	34	32152	F	34	72276	-3	2.74e-06
	41	41205	F	41	43429	-3	2.97e-10
	31	41215	F	31	43439	-2	4.54e-06
	39	46237	F	39	102587	-1	1.93e-12
	36	46240	F	36	125222	-1	1.14e-10
	30	46249	F	30	102599	-2	1.7e-05
	30	46249	F	30	125231	-3	0.000475
	30	72282	R	30	114528	-3	0.000475
	34	95137	F	34	95209	-3	2.74e-06
	52	95144	F	52	95198	-3	1.47e-16
	42	95154	F	42	95208	-2	2e-12
	34	95162	F	34	95216	-1	1.73e-09
	42	95172	F	42	95208	0	2.58e-16
	30	95172	F	30	95226	-2	1.7e-05
	42	102585	F	42	125217	-1	3.26e-14

## Sheet: Lagerstroemia intermedia
repeat length of the first part	starting position of the first part	match direction	starting position of the second part	distance of this repeat	calculated e-value of this repeat
31	6710	F	50052	-3	0.000172
31	7411	F	34987	-3	0.000172
32	8827	F	74710	-1	3.4e-08
31	9459	F	70172	-3	0.000172
31	30636	F	47957	-1	1.32e-07
31	37340	F	39576	-3	0.000172
49	38186	F	40410	-3	1.02e-14
39	43146	F	97700	-1	2.53e-12
30	43158	F	81609	-2	2.22e-05
31	45616	F	62018	0	1.42e-09
41	45763	F	118780	0	1.35e-15
34	55392	F	98893	0	2.21e-11
37	56467	P	67845	-2	2.07e-09
35	77866	F	96042	-2	2.96e-08
31	81075	P	81671	0	1.42e-09
52	81585	F	119694	-2	3.84e-18
54	87650	F	92595	0	2.01e-23
47	90647	F	90719	-3	1.44e-13
34	90690	F	90726	0	2.21e-11
42	97698	F	119704	-1	4.25e-14

## Sheet: Acca sellowiana long repeats
	repeat length of the first part	starting position of the first part	match direction	repeat length of the second part	starting position of the second part	distance of this repeat	calculated e-value of this repeat
	50	0	P	50	87978	0	3.92e-21
	32	8785	F	32	38105	-3	3.61e-05
	30	8787	P	30	48562	0	4.32e-09
	30	35476	P	30	54221	0	4.32e-09
	30	38107	P	30	48562	-3	0.000473
	31	39062	P	31	125009	-3	0.000131
	41	41862	F	41	44086	-3	2.96e-10
	31	41872	F	31	44096	-2	4.51e-06
	31	45877	F	31	102604	-3	0.000131
	42	46811	F	42	124888	0	2.57e-16
	30	46826	F	30	102594	-2	1.69e-05
	31	54585	P	31	54585	-3	0.000131
	31	92807	F	31	92828	-3	0.000131
	30	95232	F	30	95268	-2	1.69e-05
	40	102582	F	40	124891	-1	4.94e-13
	30	102594	F	30	124903	-2	1.69e-05

## Sheet: Allosyncarpia ternata
repeat length of the first part	starting position of the first part	match direction	repeat length of the second part	starting position of the second part	distance of this repeat	calculated e-value of this repeat
30	8815	P	30	48330	0	4.33e-09
31	10475	F	31	39406	-3	0.000131
31	14116	F	31	103190	-3	0.000131
30	35663	P	30	54118	-1	3.89e-07
30	38291	P	30	48330	-3	0.000474
41	41635	F	41	43859	-2	7.61e-12
31	41645	F	31	43869	-1	1.01e-07
31	45672	F	31	102818	-3	0.000131
39	46604	F	39	125082	0	1.65e-14
30	68855	P	30	68942	-1	3.89e-07
40	102796	F	40	125082	-2	2.9e-11

## Sheet: Angophora costata long repeats
	repeat length of the first part	starting position of the first part	match direction	starting position of the second part	distance of this repeat	First part gene
	30	8842	P	48899	0	4.38e-09
	33	31163	F	31217	-3	1.01e-05
	30	35636	P	54705	0	4.38e-09
	30	38283	P	48899	-3	0.00048
	41	42070	F	44294	-2	7.7e-12
	31	42080	F	44304	-1	1.02e-07
	30	45568	F	45610	-3	0.00048
	34	45599	R	45605	-3	2.76e-06
	30	45612	F	45645	-3	0.00048
	31	46216	F	103325	-3	0.000133
	39	47160	F	125681	0	1.67e-14
	39	47160	F	103303	-1	1.95e-12
	30	47172	F	103315	-2	1.71e-05
	30	68145	R	86921	-3	0.00048
	40	103303	F	125681	-1	5.01e-13
	30	103315	F	125693	-2	1.71e-05
	68	128861	F	128929	0	5.79e-32
	34	128861	F	128963	0	1.71e-11
		NOTE: ‘Direct’ means the direction of the repeat units. ‘F’is forward,‘P’is palindromic.For Tandem repeats, number of positon refers to start and end; for dispersed repeats, number in position means the repeat first start site, second start site, respectively.

## Sheet: Corymbia eximia long repeats
	repeat length of the first part	starting position of the first part	match direction	starting position of the second part	distance of this repeat	calculated e-value of this repeat
	32	8826	F	38090	-3	3.64e-05
	30	8828	P	48712	0	4.35e-09
	30	14161	F	84850	-3	0.000477
	31	14595	F	33222	-2	4.56e-06
	30	35463	P	54517	0	4.35e-09
	30	38092	P	48712	-3	0.000477
	41	41863	F	44087	-2	7.66e-12
	31	41873	F	44097	-1	1.01e-07
	36	45361	F	45424	-2	6.03e-09
	30	45388	P	122719	-2	1.7e-05
	32	45407	F	45453	-3	3.64e-05
	31	46030	F	103095	-3	0.000132
	39	46975	F	125446	0	1.66e-14
	39	46975	F	103073	-1	1.94e-12
	30	46987	F	103085	-2	1.7e-05
	30	67938	R	86674	-3	0.000477
	31	93296	F	93317	-3	0.000132
	30	95721	F	95757	-2	1.7e-05
	40	103073	F	125446	-1	4.98e-13
	30	103085	F	125458	-2	1.7e-05

## Sheet: Eucalyptus aromaphloia
repeat length of the first part	starting position of the first part	match direction	starting position of the second part	distance of this repeat	calculated e-value of this repeat
30	8541	F	118833	-3	0.000479
30	8872	F	38572	-2	1.71e-05
30	8875	P	48930	0	4.37e-09
30	17881	P	118830	-3	0.000479
30	35941	P	54711	0	4.37e-09
30	38575	P	48930	-3	0.000479
41	42146	F	44370	-3	3e-10
31	42156	F	44380	-2	4.57e-06
31	46260	F	103472	-3	0.000132
39	47207	F	125678	0	1.67e-14
30	47219	F	103462	-2	1.71e-05
40	103450	F	125678	-1	5e-13
30	103462	F	125690	-2	1.71e-05

## Sheet: Eugenia uniflora  long repeats
repeat length of the first part	starting position of the first part	match direction	repeat length of the second part	starting position of the second part	distance of this repeat	calculated e-value of this repeat
33	0	P	33	87426	0	6.65e-11
32	8762	F	32	38011	-3	3.56e-05
30	8764	P	30	48492	0	4.26e-09
30	35384	P	30	54175	-1	3.83e-07
30	38013	P	30	48492	-3	0.000467
31	39010	P	31	124089	-3	0.000129
41	41804	F	41	44028	-3	2.92e-10
31	41814	F	31	44038	-2	4.45e-06
31	45820	F	31	102036	-3	0.000129
42	46758	F	42	123968	0	2.54e-16
39	46761	F	39	102014	-1	1.9e-12
30	46773	F	30	102026	-2	1.67e-05
30	94663	F	30	94699	-2	1.67e-05
40	102014	F	40	123971	-1	4.87e-13
30	102026	F	30	123983	-2	1.67e-05

## Sheet: Oenothera argillicola
	size（bp）	Direct	First start	Second start	location(first start)	location(second start)	Genomic Region(first start)	Genomic Region(second start)
	30	F	60442	82919	psaB	rpoA	CDS	CDS
	30	F	90808	90847	rpl23-trnICAU	trnICAU-ycf2	IGS	IGS
	30	F	96868	96934	ycf2	ycf2	CDS	CDS
	31	F	108230	108346	rrn16-trnIGAU	rrn16-trnIGAU	IGS	IGS
	32	F	23697	25921	psaA	psaB	CDS	CDS
	32	F	129750	129843	ycf1	ycf1	CDS	CDS
	33	F	91116	91360	trnICAU-ycf2	ycf2	IGS	CDS
	34	F	17404	17455	trnLUAA-trnTUGU	trnLUAA-trnTUGU	IGS	IGS
	34	F	107945	108181	rrn16-trnIGAU	rrn16-trnIGAU	IGS	IGS
	35	F	62429	62453	accD	accD	CDS	CDS
	37	F	133547	133610	ycf1	ycf1	CDS	CDS
	39	P	20927	125174	ycf3 intron	ndhA intron	intron	intron
	39	F	103953	125174	rps7-trnVGAC	ndhA intron	IGS	intron
	39	F	132177	132381	ycf1	ycf1	CDS	CDS
	45	F	96941	97322	ycf2	ycf2	CDS	CDS
	49	F	75188	75233	clpP	clpP	CDS	CDS
	51	F	61764	62175	accD	accD	CDS	CDS
	52	F	107635	107817	rrn16-trnIGAU	rrn16-trnIGAU	IGS	IGS
	57	F	94164	94260	ycf2	ycf2	CDS	CDS
	58	F	97785	97836	ycf2	ycf2	CDS	CDS
	62	F	62272	62335	accD	accD	CDS	CDS
	64	F	93097	93163	ycf2	ycf2	CDS	CDS
	94	F	61520	61658	trnQUUG-accD	trnQUUG-accD	IGS	IGS

[truncated: 3 more sheets: Psidium guajava, Stockwellia quadrifida, Syzygium cumini]
