# Supplementary material for: The Complete Chloroplast Genome of Heimia myrtifolia and Comparative Analysis within Myrtales
Source: Molecules. 2018 Apr 8;23(4):846. doi: 10.3390/molecules23040846 (PMC6017443; doi:10.3390/molecules23040846)
Supplement: Supplementary file 1 [file molecules-23-00846-s001.zip › Supplementary/Table S3 SSRs comparison of 12 species.xlsx]

## Sheet: SSRs comparison of 12 Species 
Table S3 SSRs comparison-12 species
	cp genome size (bp)	Mononucleotide	Dinucleotide	trinucleotide	Tetranucleotide	Pentanucleotide	Hexanucleotide	total	Proportion of Mononucleotide
H.myrtifolia	159219	151	39	52	10	2	1	255	59.2157
L.intermedia	152330	116	37	46	9	1	1	210	55.2381
A. sellowiana	159370	205	40	54	12	1		312	65.7051
A. ternata	159593	207	59	33	3	10		312	66.3462
A.costata	160326	206	37	66	15	2		326	63.1902
C. eximia	160012	205	39	65	14	1		324	63.2716
E. aromaphloia	160149	205	35	55	14	0		309	66.343
E. uniflora	158445	152	39	52	13			256	59.375
O. argillicola	165055	144	36	55	9	0	5	249	57.8313															1	2	3	4	5	6	7
P. guajava	158841	201	39	58	12			310	64.8387
S. quadrifida	159561	202	36	59	12	1	1	311	64.9518
S. cumini	160373	207	35	58	10	2		312	66.3462
	Number of SSRs in Coding and other regions
	Intergenic	Genes	Intron
H.myrtifolia	153	65	37	255
L.intermedia	118	65	27	210
A. sellowiana	191	85	36	312
A. ternata	190	83	39	312
A.costata	213	79	34	326
C.eximia	215	77	32	324
E. aromaphloia	193	79	37	309
E. uniflora	143	80	33	256
O. argillicola	156	70	23	249
P. guajava	194	80	36	310
S. quadrifida	204	67	40	311
S. cumini	208	65	39	312
	Number of SSRs in Different regions
	LSC	IR	SSC
H.myrtifolia	181	31	43	255
L.intermedia	142	31	37	210
A. sellowiana	243	27	42	312
A. ternata	220	32	60	312
A.costata	257	28	41	326
C.eximia	230	30	64	324
E. aromaphloia	222	31	56	309
E. uniflora	178	28	50	256
O. argillicola	158	42	49	249
P. guajava	241	28	41	310
S. quadrifida	221	25	65	311
S. cumini	221	31	60	312
Common Motifs in 12 species
		H.myrtifolia	L.intermedia	A. sellowiana	A. ternata	A.costata	C.eximia	E. aromaphloia	E. uniflora	O. argillicola	P. guajava	S. quadrifida	S. cumini
	A	69	51	96	97	96	95	97	53	64	91	94	96
	T	77	63	105	108	106	108	106	96	69	108	106	109
	G	3	1	2	1	2	1	1	1	2	1	1	1
	C	2	1	2	1	2	1	1	2	9	1	1	1
	AG	2	2	1	1	1	1	1	1	1	1	1	1
	AT	16	14	15	23	11	12	12	19	15	16	12	13
	CT	2	1	2	2	1	1	2	2	1	2	2	3
	GA	7	8	6	6	6	6	6	6	7	6	6	6
	TA	10	8	11	10	15	17	10	8	9	10	13	19
	TC	2	4	4	2	2	3	4	2	3	4	2	2
	AAT	2	2	3	4	6	5	3	4	1	6	4	3
	AGA	3	3	2	3	2	2	2	2	3	2	3	2
	ATA	5	2	3	3	2	2	2	3	1	3	3	4
	ATT	2	3	7	8	8	8	7	5	4	5	7	7
	CTT	2	2	3	3	3	3	3	3	3	3	2	3
	GAA	2	2	2	3	2	3	3	1	1	2	2	3
	TAA	5	2	5	2	6	6	3	4	4	3	6	5
	TCT	3	4	3	3	3	4	3	3	3	3	4	2
	TTA	5	5	5	6	9	8	5	8	3	7	5	6
	TTC	4	5	2	2	3	3	4	3	6	4	2	4
	TTG	2	3	2	2	2	2	2	2	1	2	2	2
	TTTC	2	2	2	2	2	2	2	2	1	2	2	1

## Sheet: Heimia myrtifolia-SSRs
No.	Motif	repeats	length	start position	end position	region	基因区or 间隔区	分区
1	A	10		1776	1785	trnK-UUU-matK	Intergenic	LSC		A	69
2	A	8		2727	2734	matK(同个基因)	Intron	LSC		T	77		1	2	3	4	5	6
3	A	10		4283	4292	trnK-UUU-rps16	Intergenic	LSC		G	3		Mononucleotide	Dinucleotide	trinucleotide	Tetranucleotide	Pentanucleotide	Hexanucleotide
4	A	10		4686	4695	trnK-UUU-rps16	Intergenic	LSC		C	2		151	39	52	10	2	1	255
5	A	8		5002	5009	trnK-UUU-rps16	Intergenic	LSC		AG	2
6	A	10		7626	7635	trnQ-UUG-psbK	Intergenic	LSC		AT	16			A	G	C	T
7	A	10		7772	7781	trnQ-UUG-psbK	Intergenic	LSC		CT	2		LSC	52	3	1	55
8	A	10		8011	8020	psbK-psbI	Intergenic	LSC		GA	7		IRA	3	0	1	6
9	A	9		8466	8474	psbI-trnS-GCU	Intergenic	LSC		TA	10		SSC	14	0	0	16
10	A	8		8911	8918	trnS-GCU（同个基因）	Intron	LSC		TC	2		IRB	0	0	0	0
11	A	9		9187	9195	trnS-GCU（同个基因）	Intron	LSC		AAC	1
12	A	8		9210	9217	trnS-GCU（同个基因）	Intron	LSC		AAG	1		LSC	181	Coding	65
13	A	10		12407	12416	atpA-atpF	Intergenic	LSC		AAT	2		IR	31	Intergenic	153
14	A	10		13202	13211	atpF(同个基因)	Intron	LSC		AGA	3		SSC	43	Intron	37
15	A	11		13273	13283	atpF(同个基因)	Intron	LSC		ATA	5
16	A	10		14549	14558	atpH-atpI	Intergenic	LSC		ATG	3
17	A	8		17331	17338	rps2-rpoC2	Intergenic	LSC		ATT	2		Intergenic	Genes	Intron
18	A	8		19679	19686	rpoC2	Genes	LSC		CAA	3		118	65	27
19	A	8		23351	23358	rpoC1	Genes	LSC		CTG	1
20	A	9		28936	28944	rpoB-trnC-GCA	Intergenic	LSC		CTT	2
21	A	11		31644	31654	psbM-trnD-GUC	Intergenic	LSC		GAA	2
22	A	9		31659	31667	psbM-trnD-GUC	Intergenic	LSC		GGT	1
23	A	9		32178	32186	psbM-trnD-GUC	Intergenic	LSC		GTA	1
24	A	10		32570	32579	trnD-GUC-trnY-GUA	Intergenic	LSC		TAA	5
25	A	8		38898	38905	psbZ-trnG-GCC	Intergenic	LSC		TAG	1
26	A	8		39391	39398	trnfM-CAU-rps14	Intergenic	LSC		TAT	4
27	A	10		45003	45012	psaA-ycf3	Intergenic	LSC		TCT	3
28	A	8		46928	46935	ycf3(同个基因)	Intron	LSC		TGC	1
29	A	9		47201	47209	ycf3-trnS-GGA	Intergenic	LSC		TTA	5
30	A	9		47651	47659	ycf3-trnS-GGA	Intergenic	LSC		TTC	4
31	A	8		47779	47786	ycf3-trnS-GGA	Intergenic	LSC		TTG	2
32	A	11		49630	49640	trnT-UGU-trnL-UAA	Intergenic	LSC		AAAG	1
33	A	9		49730	49738	trnT-UGU-trnL-UAA	Intergenic	LSC		AATA	1
34	A	8		51354	51361	trnF-GAA-ndhJ	Intergenic	LSC		ATAG	1
35	A	8		54560	54567	ndhC-trnV-UAC	Intergenic	LSC		ATGT	1
36	A	8		57906	57913	atpB-rbcL	Intergenic	LSC		TAAA	1
37	A	9		62511	62519	accD-psaI	Intergenic	LSC		TAAG	1
38	A	8		66237	66244	petA	Genes	LSC		TATT	1
39	A	9		66800	66808	petA-psbJ	Intergenic	LSC		TTTA	1
40	A	8		67337	67344	petA-psbJ	Intergenic	LSC		TTTC	2
41	A	8		69055	69062	psbE	Genes	LSC		TAAAA	1
42	A	9		69501	69509	psbE	Genes	LSC		TCCGG	1
43	A	8		71004	71011	trnP-UGG-psaJ	Intergenic	LSC		TTTTAT	1
44	A	10		71014	71023	trnP-UGG-psaJ	Intergenic	LSC
45	A	11		72302	72312	rpl33-rps18	Intergenic	LSC
46	A	9		75104	75112	clpP（同个基因）	Intron	LSC
47	A	9		75577	75585	clpP（同个基因）	Intron	LSC
48	A	9		75716	75724	clpP（同个基因）	Intron	LSC
49	A	8		76680	76687	clpP（同个基因）	Intron	LSC
50	A	8		79789	79796	petB（同个基因）	Intron	LSC
51	A	8		85558	85565	rpl14-rpl16	Intergenic	LSC
52	A	8		86985	86992	rpl16（同个基因）	Intron	LSC
53	A	9		92091	92099	ycf2	Genes	IR
54	A	9		93342	93350	ycf2	Genes	IR
55	A	9		112105	112113	rrn5-trnR-ACG	Intergenic	IR
56	A	10		114486	114495	ycf1-ndhF	Intergenic	SSC
57	A	13		114526	114538	ycf1-ndhF	Intergenic	SSC
58	A	8		115252	115259	ndhF	Genes	SSC
59	A	8		116780	116787	ndhF-rpl32	Intergenic	SSC
60	A	9		117038	117046	ndhF-rpl32	Intergenic	SSC
61	A	10		117464	117473	ndhF-rpl32	Intergenic	SSC
62	A	8		117589	117596	ndhF-rpl32	Intergenic	SSC
63	A	9		117657	117665	ndhF-rpl32	Intergenic	SSC
64	A	8		117802	117809	rpl32	Genes	SSC
65	A	9		122007	122015	ndhD-psaC	Intergenic	SSC
66	A	14		123899	123912	ndhG-ndhI	Intergenic	SSC
67	A	9		123974	123982	ndhG-ndhI	Intergenic	SSC
68	A	8		130944	130951	ycf1	Genes	SSC
69	A	8		133196	133203	ycf1	Genes	SSC
1	C	8		79525	79532	petB（同个基因）	Intron	LSC
2	C	10		119061	119070	trnL-UAG-ccsA	Intergenic	SSC
1	G	18		14074	14091	atpF-atpH	Intergenic	LSC
2	G	9		38650	38658	psbZ-trnG-GCC	Intergenic	LSC
3	G	10		64070	64079	ycf4	Genes	LSC
1	T	9		2233	2241	matK	Genes	LSC
2	T	10		5081	5090	trnK-UUU-rps16	Intergenic	LSC
3	T	9		8941	8949	trnS-GCU-trnG-UCC	Intergenic	LSC
4	T	8		8951	8958	trnS-GCU-trnG-UCC	Intergenic	LSC
5	T	9		12978	12986	atpF(同个基因)	Intron	LSC
6	T	10		13129	13138	atpF(同个基因)	Intron	LSC
7	T	10		13948	13957	atpF-atpH	Intergenic	LSC
8	T	8		14744	14751	atpH-atpI	Intergenic	LSC
9	T	8		15446	15453	atpH-atpI	Intergenic	LSC
10	T	10		17320	17329	rps2-rpoC2	Intergenic	LSC
11	T	11		19536	19546	rpoC2	Genes	LSC
12	T	9		20074	20082	rpoC2	Genes	LSC
13	T	9		22160	22168	rpoC1	Genes	LSC
14	T	10		27222	27231	rpoB	Genes	LSC
15	T	10		28673	28682	rpoB-trnC-GCA	Intergenic	LSC
16	T	10		28870	28879	rpoB-trnC-GCA	Intergenic	LSC
17	T	8		30102	30109	petN-psbM	Intergenic	LSC
18	T	8		30901	30908	petN-psbM	Intergenic	LSC
19	T	9		31066	31074	psbM-trnD-GUC	Intergenic	LSC
20	T	10		32581	32590	trnD-GUC-trnY-GUA	Intergenic	LSC
21	T	12		33364	33375	trnE-UUC-trnT-GGU	Intergenic	LSC
22	T	10		34051	34060	trnT-GGU-psbD	Intergenic	LSC
23	T	8		35107	35114	trnT-GGU-psbD	Intergenic	LSC
24	T	10		39153	39162	trnG-GCC-trnfM-CAU	Intergenic	LSC
25	T	8		44589	44596	psaA-ycf3	Intergenic	LSC
26	T	10		45270	45279	ycf3(同个基因)	Intron	LSC
27	T	8		45897	45904	ycf3(同个基因)	Intron	LSC
28	T	10		46794	46803	ycf3(同个基因)	Intron	LSC
29	T	11		47813	47823	ycf3-trnS-GGA	Intergenic	LSC
30	T	9		53133	53141	ndhK	Genes	LSC
31	T	10		54010	54019	ndhC-trnV-UAC	Intergenic	LSC
32	T	8		54861	54868	trnV-UAC(同个基因)	Intron	LSC
33	T	8		55843	55850	trnM-CAU-atpE	Intergenic	LSC
34	T	10		57792	57802	atpB	Genes	LSC
35	T	8		58183	58190	atpB-rbcL	Intergenic	LSC
36	T	11		60647	60657	rbcL-accD	Intergenic	LSC
37	T	8		62456	62463	accD-psaI	Intergenic	LSC
38	T	9		63094	63102	psaI-ycf4	Intergenic	LSC
39	T	10		64204	64213	ycf4-cemA	Intergenic	LSC
40	T	9		64529	64537	ycf4-cemA	Intergenic	LSC
41	T	9		68977	68985	psbE-petL	Intergenic	LSC
42	T	10		69365	69374	psbE-petL	Intergenic	LSC
43	T	8		70323	70330	petG-trnW-CCA	Intergenic	LSC
44	T	9		70822	70830	trnP-UGG-psaJ	Intergenic	LSC
45	T	9		70858	70866	trnP-UGG-psaJ	Intergenic	LSC
46	T	8		71347	71354	psaJ	Genes	LSC
47	T	8		74942	74949	clpP（同个基因）	Intron	LSC
48	T	9		75615	75623	clpP（同个基因）	Intron	LSC
49	T	10		75927	75936	clpP（同个基因）	Intron	LSC
50	T	9		84385	84393	rpl36-rps8	Intergenic	LSC
51	T	8		86275	86282	rpl16（同个基因）	Intron	LSC
52	T	8		86632	86639	rpl16（同个基因）	Intron	LSC
53	T	8		86963	86970	rpl16（同个基因）	Intron	LSC
54	T	8		88284	88291	rpl22-rps19	Intergenic	LSC
55	T	9		88546	88554	rpl22-rps19	Intergenic	LSC
56	T	10		99666	99675	ndhB(同个基因)	Intron	IR
57	T	11		102988	102998	rps12-trnV-GAC	Intergenic	IR
58	T	11		103021	103031	rps12-trnV-GAC	Intergenic	IR
59	T	9		107056	107064	trnI-GAU(同个基因)	Intron	IR
60	T	9		112260	112268	rrn5-trnR-ACG	Intergenic	IR
61	T	8		112585	112592	trnR-ACG-trnN-GUU	Intergenic	IR
62	T	8		117197	117204	ndhF-rpl32	Intergenic	SSC
63	T	8		117303	117310	ndhF-rpl32	Intergenic	SSC
64	T	10		118031	118040	rpl32-trnL-UAG	Intergenic	SSC
65	T	9		118529	118537	rpl32-trnL-UAG	Intergenic	SSC
66	T	8		119685	119692	ccsA	Genes	SSC
67	T	8		121021	121028	ndhD	Genes	SSC
68	T	9		123034	123042	ndhE-ndhG	Intergenic	SSC
69	T	9		125693	125701	ndhA（同个基因）	Intron	SSC
70	T	8		128280	128287	rps15	Intergenic	SSC
71	T	8		129666	129673	ycf1	Genes	SSC
72	T	11		129937	129947	ycf1	Genes	SSC
73	T	9		130927	130935	ycf1	Genes	SSC
74	T	9		131246	131254	ycf1	Genes	SSC
75	T	11		131543	131553	ycf1	Genes	SSC
76	T	9		132084	132092	ycf1	Genes	SSC
77	T	10		132703	132712	ycf1	Genes	SSC
No.	Motif	repeats	length	start position	end position	region	基因区or 间隔区
1	TAT	3		1682	1690	psbA-trnK-UUU	Intergenic	LSC
2	TAA	4		3620	3631	matK-trnK-UUU	Intergenic	LSC
3	TC	5		5075	5084	trnK-UUU-rps16	Intergenic	LSC
4	TAA	3		7718	7726	trnQ-UUG-psbK	Intergenic	LSC
5	AT	4		9112	9269	trnS-GCU-trnG-UCC	Intergenic	LSC
6	ATA	3		10370	10528	trnG-UCC-trnR-UCU	Intergenic	LSC
7	TAG	3		13330	13488	atpF introm	Intron	LSC
8	TTA	4		13860	14021	atpF-atpH	Intergenic	LSC
9	TTC	3		15133	15291	atpH-atpI	Intergenic	LSC
10	AAC	3		15746	15904	atpI	Genes	LSC
11	TTA	3		16559	16717	atpI-rps2	Intergenic	LSC
12	TATT	3		16569	16730	atpI-rps2	Intergenic	LSC
13	TTA	3		16585	16743	atpI-rps2	Intergenic	LSC
14	AT	5		20916	21075	rpoC2	Genes	LSC
15	CT	4		31686	31843	psbM-trnD-GUC	Intergenic	LSC
16	AT	4		32701	32858	trnD-GUC-trnY-GUA	Intergenic	LSC
17	TA	4		33106	33263	trnE-UUC-trnT-GGU	Intergenic	LSC
18	AT	4		33629	33786	trnE-UUC-trnT-GGU	Intergenic	LSC
19	TAA	3		34066	34224	trnT-GGU-psbD	Intergenic	LSC
20	AT	4		34468	34625	trnT-GGU-psbD	Intergenic	LSC
21	ATG	3		34545	34703	trnT-GGU-psbD	Intergenic	LSC
22	AAAG	3		37885	38046	psbC-trnS-UGA	Intergenic	LSC
23	GA	4		37915	38072	trnS-UGA-psbZ	Intergenic	LSC
24	TA	5		38107	38266	trnS-UGA-psbZ	Intergenic	LSC
25	TAT	3		38767	38925	psbZ-trnG-UCC	Intergenic	LSC
26	TCT	3		39688	39846	rps14-psaB	Intergenic	LSC
27	ATA	3		39813	39821	rps14-psaB	Intergenic	LSC
28	ATG	3		41222	41230	psaB	Genes	LSC
29	ATG	3		43446	43454	psaA	Genes	LSC
30	TAAG	3		45685	45696	ycf3 intron 1	Intron	LSC
31	AAT	4		46938	46949	ycf3 intron 2	Intron	LSC
32	GTA	3		47298	47306	ycf3-trnS-GGA	Intergenic	LSC
33	AT	4		47746	47753	ycf3-trnS-GGA	Intergenic	LSC
34	TAAAA	3		48946	48960	rps4-trnT-UGU	Intergenic	LSC
35	TA	4		49057	49064	rps4-trnT-UGU	Intergenic	LSC
36	ATA	3		49369	49377	trnT-UGU-trnL-UAA	Intergenic	LSC
37	CAA	3		50154	50162	trnL-UAA intron	Intron	LSC
38	AT	4		51398	51405	trnF-GAA-ndhJ	Intergenic	LSC
39	TTTTAT	3		52333	52350	ndhJ-ndhK	Intergenic	LSC
40	TA	6		53730	53741	ndhC-trnV-UAC	Intergenic	LSC
41	TA	4		53921	53928	ndhC-trnV-UAC	Intergenic	LSC
42	AT	4		53949	53956	ndhC-trnV-UAC	Intergenic	LSC
43	ATA	4		57850	57861	atpB-rbcL	Intergenic	LSC
44	TAT	3		58101	58109	atpB-rbcL	Intergenic	LSC
45	TTG	3		58570	58578	atpB-rbcL	Intergenic	LSC
46	AT	4		58903	58910	rbcL	Genes	LSC
47	GA	4		59087	59094	rbcL	Genes	LSC
48	AT	4		60166	60173	rbcL-accD	Intergenic	LSC
49	AT	4		60581	60588	rbcL-accD	Intergenic	LSC
50	TAA	3		60688	60696	rbcL-accD	Intergenic	LSC
51	TA	5		62854	62863	accD-psaI	Intergenic	LSC
52	TA	4		62889	62896	accD-psaI	Intergenic	LSC
53	TC	5		64995	65004	cemA	Genes	LSC
54	AT	4		65881	65888	petA	Genes	LSC
55	TTA	3		69605	69613	psbE-petL	Intergenic	LSC
56	AT	4		70915	70922	trnP-UGG-psaJ	Intergenic	LSC
57	AG	4		71417	71424	psaJ-rpl33	Intergenic	LSC
58	TAT	3		72160	72168	rpl33-rps18	Intergenic	LSC
59	TAAA	3		72297	72308	rpl33-rps18	Intergenic	LSC
60	GAA	3		72836	72844	rps18-rpl20	Intergenic	LSC
61	TTG	3		77567	77575	psbB	Genes	LSC
62	TTC	3		78202	78210	psbB	Genes	LSC
63	TTTC	3		79262	79273	psbH-petB	Intergenic	LSC
64	ATGT	3		82455	82466	petD-rpoA	Intergenic	LSC
65	TTC	3		82633	82641	rpoA	Genes	LSC
66	TTTA	3		84999	85010	rps8-rpl14	Intergenic	LSC
67	TTTC	3		86763	86774	rpl16 intron	Intron	LSC
68	TGC	3		88053	88061	rpl22	Genes	LSC
69	AT	4		88190	88197	rpl22	Genes	LSC
70	TTA	3		88476	88484	rps19	Genes	LSC
71	CTT	3		88689	88697	rpl2	Genes	IR
72	GA	4		90144	90151	ycf2	Genes	IR
73	GA	4		90156	90163	ycf2	Genes	IR
74	GA	4		91149	91156	ycf2	Genes	IR
75	AGA	4		92474	92485	ycf2	Genes	IR
76	ATT	3		92931	92939	ycf2	Genes	IR
77	CAA	3		93318	93326	ycf2	Genes	IR
78	GA	4		93367	93374	ycf2	Genes	IR
79	TCT	3		94050	94058	ycf2	Genes	IR
80	CTT	3		94156	94164	ycf2	Genes	IR
81	GGT	3		94420	94428	ycf2	Genes	IR
82	GAA	3		95931	95939	ycf2	Genes	IR
83	TA	4		96768	96775	ycf2	Genes	IR
84	TCCGG	3		98513	98527	trnL-CAA-ndhB	Intergenic	IR
85	AG	4		99029	99036	trnL-CAA-ndhB	Intergenic	IR
86	AGA	3		99324	99332	trnL-CAA-ndhB	Intergenic	IR
87	AGA	3		100766	100774	ndhB	Genes	IR
88	AAG	3		104120	104128	rps12-trnV-GAC	Intergenic	IR
89	CTG	3		108834	108842	rrn23	Genes	IR
90	CT	4		110391	110398	rrn23	Genes	IR
91	GA	4		110711	110718	rrn23	Genes	IR
92	CAA	3		113893	113901	trnN-GUU-ndhF	Intergenic	IR
93	TAA	3		116208	116216	ndhF	Genes	SSC
94	ATAG	3		116602	116613	ndhF	Genes	SSC
95	TA	4		117559	117566	ndhF-rpl32	Intergenic	SSC
96	AT	6		118830	118841	rpl32-trnL-UAG	Intergenic	SSC
97	ATT	4		118882	118893	rpl32-trnL-UAG	Intergenic	SSC
98	AATA	3		120634	120645	ndhD	Genes	SSC
99	AAT	3		121977	121985	ndhD-psaC	Intergenic	SSC
100	TTC	3		125020	125028	ndhA	Genes	SSC
101	AT	4		125329	125336	ndhA intron	Intron	SSC
102	ATA	3		125401	125409	ndhA intron	Intron	SSC
103	TCT	3		125638	125646	ndhA intron	Intron	SSC
104	TA	4		131002	131009	ycf1	Genes	SSC

## Sheet: Lagerstroemia intermedia -SSRs
1-126594
No.	Motif	repeats	length	start position	end position	region	基因区or 间隔区	基因区or 间隔区
1	A	8		1735	1742	LSC	trnK-UUU-matK	Intergenic	A	51
2	A	8		2526	2533	LSC	trnK-UUU-matK	Intergenic	T	63
3	A	10		4081	4090	LSC	trnK-UUU-rps16	Intergenic	G	1
4	A	11		4227	4237	LSC	trnK-UUU-rps16	Intergenic	C	1
5	A	8		5132	5139	LSC	rps16 intron	Intron	AG	2		1	2	3	4	5	6
6	A	8		6834	6841	LSC	trnQ-UUG-psbK	Intergenic	AT	14		Mononucleotide	Dinucleotide	trinucleotide	Tetranucleotide	Pentanucleotide	Hexanucleotide
7	A	9		7690	7698	LSC	trnS-GCU-trnG-UCC	Intergenic	CT	1		116	37	46	9	1	1	210
8	A	9		11746	11754	LSC	atpF	Genes	GA	8
9	A	8		11825	11832	LSC	atpF	Genes	TA	8
10	A	9		15678	15686	LSC	rpoC2	Genes	TC	4
11	A	8		17875	17882	LSC	rpoC2	Genes	AAC	1
12	A	8		21544	21551	LSC	rpoC1	Genes	AAT	2
13	A	8		27083	27090	LSC	rpoB-trnC-GCA	Intergenic	AGA	3
14	A	9		31227	31235	LSC	trnT-GGU-psbD	Intergenic	ATA	2
15	A	8		35910	35917	LSC	psbZ-trnG-UCC	Intergenic	ATG	3
16	A	8		36112	36119	LSC	trnG-UCC-trnfM-CAU	Intergenic	ATT	3
17	A	9		43338	43346	LSC	ycf3	Genes	CAA	2
18	A	9		44100	44108	LSC	ycf3-trnS-GGA	Intergenic	CTT	2
19	A	9		47774	47782	LSC	trnF-GAA-ndhJ	Intergenic	GAA	2
20	A	8		50618	50625	LSC	ndhC-trnV-UAC	Intergenic	GCT	1
21	A	8		54248	54255	LSC	atpB-rbcL	Intergenic	GTA	1
22	A	8		58823	58830	LSC	accD-psaI	Intergenic	GGT	1
23	A	8		62314	62321	LSC	petA	Genes	TAA	2
24	A	8		63075	63082	LSC	petA-psbJ	Intergenic	TAG	1
25	A	10		65235	65244	LSC	psbE-petL	Intergenic	TAT	2
26	A	8		66720	66727	LSC	trnP-UGG-psaJ	Intergenic	TCT	4
27	A	8		67934	67941	LSC	rpl33-rps18	Intergenic	TGC	1
28	A	8		70323	70330	LSC	clpP intron 1	Intron	TTA	5
29	A	9		70426	70434	LSC	clpP intron 1	Intron	TTC	5
30	A	8		70741	70748	LSC	clpP intron 2	Intron	TTG	3
31	A	8		71350	71357	LSC	clpP intron 2	Intron	AATA	1
32	A	8		71489	71496	LSC	clpP intron 2	Intron	ATAG	1
33	A	9		71673	71681	LSC	clpP intron 2	Intron	ATGT	1
34	A	9		72307	72315	LSC	clpP-psbB	Intergenic	TAAA	1
35	A	9		75382	75390	LSC	petB intron	Intron	TAAG	1
36	A	8		77746	77753	LSC	petD-rpoA	Intergenic	TGTC	1
37	A	8		81076	81083	LSC	rpl14-rpl16	Intergenic	TTAT	1
38	A	8		81100	81107	LSC	rpl14-rpl16	Intergenic	TTTC	2
39	A	8		82443	82450	LSC	rpl16 intron	Intron	TCCGG	1		LSC	39	45	58	142
40	A	9		87592	87600	IR	ycf2	Genes	TTTTTA	1		IR	4	6	21	31
41	A	9		88843	88851	IR	ycf2	Genes				SSC	8	14	15	37
42	A	9		106544	106552	IR	rrn5-trnR-ACG	Intergenic								210
43	A	8		108502	108509	IR	trnN-GUU-ndhF	Intergenic
44	A	8		110404	110411	SSC	ndhF	Genes		210
45	A	8		112769	112776	SSC	rpl32	Genes
46	A	8		113467	113474	SSC	rpl32-trnL-UAG	Intergenic
47	A	8		114943	114950	SSC	ndhD	Genes
48	A	9		116534	116542	SSC	ndhD-psaC	Intergenic
49	A	8		118457	118464	SSC	ndhG-ndhI	Intergenic
50	A	9		120023	120031	SSC	ndhA	Genes
51	A	8		125423	125430	SSC	rps15-ycf1	Intergenic
52	T	8		1562	1569	LSC	trnK-UUU-matK	Intergenic
53	T	9		2032	2040	LSC	matK	Genes
54	T	8		4714	4721	LSC	trnK-UUU-rps16	Intergenic
55	T	11		6266	6276	LSC	rps16-trnQ-UUG	Intergenic
56	T	8		7114	7121	LSC	psbK-psbI	Intergenic
57	T	10		7948	7957	LSC	trnS-GCU-trnG-UCC	Intergenic
58	T	10		10946	10955	LSC	atpA-atpF	Intergenic
59	T	8		11675	11682	LSC	atpF intron	Intron
60	T	10		12494	12503	LSC	atpF-atpH	Intergenic
61	T	8		12787	12794	LSC	atpF-atpH	Intergenic
62	T	13		13715	13727	LSC	atpH-atpI	Intergenic
63	T	9		15502	15510	LSC	rps2-rpoC2	Intergenic
64	T	9		20353	20361	LSC	rpoC1	Genes
65	T	10		25418	25427	LSC	rpoB	Genes
66	T	8		26860	26867	LSC	rpoB-trnC-GCA	Intergenic
67	T	10		27257	27266	LSC	trnC-GCA-petN	Intergenic
68	T	13		28025	28037	LSC	petN-psbM	Intergenic
69	T	8		28817	28824	LSC	petN-psbM	Intergenic
70	T	8		28983	28990	LSC	psbM-trnD-GUC	Intergenic
71	T	8		30193	30200	LSC	trnD-GUC-trnY-GUA	Intergenic
72	T	9		32177	32185	LSC	trnT-GGU-psbD	Intergenic
73	T	8		42222	42229	LSC	ycf3 intron 2	Intron
74	T	8		42345	42352	LSC	ycf3 intron 2	Intron
75	T	8		44132	44139	LSC	ycf3-trnS-GGA	Intergenic
76	T	8		46218	46225	LSC	trnT-UGU-trnL-UAA	Intergenic
77	T	10		50402	50411	LSC	ndhC-trnV-UAC	Intergenic
78	T	8		51244	51251	LSC	trnV-UAC-trnM-CAU	Intergenic
79	T	8		54568	54575	LSC	atpB-rbcL	Intergenic
80	T	8		56976	56983	LSC	rbcL-accD	Intergenic
81	T	8		60618	60625	LSC	ycf4-cemA	Intergenic
82	T	10		64734	64743	LSC	psbE-petL	Intergenic
83	T	8		66034	66041	LSC	petG-trnW-CCA	Intergenic
84	T	10		66561	66570	LSC	trnP-UGG-psaJ	Intergenic
85	T	8		67067	67074	LSC	psaJ	Genes
86	T	9		69637	69645	LSC	rpl20-rps12	Intergenic
87	T	9		71249	71257	LSC	clpP intron 1	Intron
88	T	8		71557	71564	LSC	clpP intron 1	Intron
89	T	8		74065	74072	LSC	psbB-psbT	Intergenic
90	T	10		75145	75154	LSC	petB intron	Intron
91	T	8		78928	78935	LSC	rpoA-rps11	Intergenic
92	T	9		79918	79926	LSC	rpl36-rps8	Intergenic
93	T	11		81695	81705	LSC	rpl16 intron	Intron
94	T	8		81731	81738	LSC	rpl16 intron	Intron
95	T	8		81750	81757	LSC	rpl16 intron	Intron
96	T	8		84014	84021	IR	rpl22-rps19	Intergenic
97	T	9		84046	84054	IR	rpl22-rps19	Intergenic
98	T	8		84082	84089	IR	rps19-rpl2	Intergenic
99	T	11		94778	94788	IR	ndhB intron	Intron
100	T	8		106693	106700	IR	rrn5-trnR-ACG	Intergenic
101	T	8		108660	108667	IR	trnN-GUU-ndhF	Intergenic
102	T	8		110460	110467	SSC	ndhF	Genes
103	T	8		112070	112077	SSC	ndhF-rpl32	Intergenic
104	T	8		114324	114331	SSC	ccsA	Genes
105	T	8		115528	115535	SSC	ccsA-ndhD	Intergenic
106	T	8		116506	116513	SSC	ndhD-psaC	Intergenic
107	T	14		117536	117549	SSC	ndhE-ndhG	Intergenic
108	T	8		118169	118176	SSC	ndhG	Genes
109	T	8		122767	122774	SSC	rps15	Genes
110	T	9		124418	124426	SSC	ycf1	Genes
111	T	10		124742	124751	SSC	ycf1	Genes
112	T	8		125407	125414	SSC	ycf1	Genes
113	T	9		125725	125733	SSC	ycf1	Genes
114	T	9		126548	126556	SSC	ycf1	Genes
115	C	10		75159	75168	LSC	petB intron	Intron
116	G	8		102699	102706	SSC	trnA-UGC intron	Intron
No.	Motif	repeats	length	start position	end position	region	基因区or 间隔区
1	AG	4		4706	4773	LSC	rps16	Genes
2	AG	4		6771	6779	LSC	trnQ-UUG-psbK	Intergenic
3	AT	5		7840	7848	LSC	trnS-GCU-trnG-UCC	Intergenic
4	AT	5		7961	7972	LSC	trnS-GCU-trnG-UCC	Intergenic
5	AT	4		12415	12426	LSC	atpF-atpH	Intergenic
6	AT	4		13401	13409	LSC	atpH-atpI	Intergenic
7	AT	4		13949	13987	LSC	atpI	Genes
8	AT	4		14761	14769	LSC	atpI-rps2	Intergenic
9	AT	4		15585	15596	LSC	rps2-rpoC2	Intergenic
10	AT	4		19105	19114	LSC	rpoC2	Genes
11	AT	4		21360	21368	LSC	rpoC1	Genes
12	AT	4		28618	28627	LSC	petN-psbM	Intergenic
13	AT	4		30199	30207	LSC	trnD-GUC-trnY-GUA	Intergenic
14	AT	4		31515	31522	LSC	trnT-GGU-psbD	Intergenic
15	AT	4		31525	31532	LSC	trnT-GGU-psbD	Intergenic
16	AT	5		31606	31614	LSC	trnT-GGU-psbD	Intergenic
17	CT	4		34992	34999	LSC	trnS-UGA	Genes
18	GA	4		36673	36681	LSC	trnfM-CAU-rps14	Intergenic
19	GA	4		36798	36806	LSC	rps14-psaB	Intergenic
20	GA	4		38207	38215	LSC	psaB	Genes
21	GA	4		40431	40439	LSC	psaA	Genes
22	GA	4		41784	41791	LSC	psaA-ycf3	Intergenic
23	GA	4		42604	42615	LSC	ycf3 intron 1	Intron
24	GA	4		43834	43845	LSC	ycf3 intron 2	Intron
25	GA	4		44195	44203	LSC	ycf3-trnS-GGA	Intergenic
26	TA	4		44455	44462	LSC	ycf3-trnS-GGA	Intergenic
27	TA	4		45705	45712	LSC	rps4-trnT-UGU	Intergenic
28	TA	4		46378	46385	LSC	trnT-UGU-trnL-UAA	Intergenic
29	TA	4		46723	46731	LSC	trnL-UAA intron	Intron
30	TA	5		50304	50311	LSC	ndhC-trnV-UAC	Intergenic
31	TA	4		54187	54198	LSC	atpB-rbcL	Intergenic
32	TA	4		54439	54447	LSC	atpB-rbcL	Intergenic
33	TA	5		54902	54910	LSC	atpB-rbcL	Intergenic
34	TC	4		55235	55342	LSC	rbcL	Genes
35	TC	5		55419	55426	LSC	rbcL	Genes
36	TC	4		56313	56321	LSC	rbcL	Genes
37	TC	4		56492	56499	LSC	rbcL-accD	Intergenic
2	AAT	3		58904	58911	LSC	accD-psaI	Intergenic
44	TTG	3		59184	59193	LSC	accD-psaI	Intergenic
4	TAAA	3		59228	59239	LSC	accD-psaI	Intergenic
34	TTA	4		61074	61083	LSC	cemA	Genes
26	TAG	3		61954	61961	LSC	petA	Genes
1	AAC	3		65336	65344	LSC	psbE-petL	Intergenic
35	TTA	3		66657	66664	LSC	trnP-UGG-psaJ	Intergenic
6	TGTC	3		66682	66689	LSC	trnP-UGG-psaJ	Intergenic
39	TTC	3		67113	67120	LSC	psaJ-rpl33	Intergenic
40	TTC	3		67851	67858	LSC	rpl33-rps18	Intergenic
9	ATG	3		68456	68464	LSC	rps18-rpl20	Intergenic
29	TCT	3		73192	73200	LSC	psbB	Genes
7	ATA	3		73827	73835	LSC	psbB	Genes
10	ATG	3		74045	74053	LSC	psbB-psbT	Intergenic
11	ATG	3		74884	74895	LSC	psbH-petB	Intergenic
5	TAAG	3		75173	75181	LSC	petB intron	Intron
3	AAT	4		77984	77995	LSC	petD-rpoA	Intergenic
23	GTA	3		78162	78170	LSC	rpoA	Genes
15	CAA	3		82209	82220	LSC	rpl14-rpl16	Intergenic
8	ATA	4		83555	83563	LSC	rpl22	Genes
27	TAT	3		83972	83980	LSC	rps19	Genes
45	TTG	3		84186	84194	IR	rpl2	Genes
21	GCT	3		85641	85648	IR	ycf2	Genes
12	ATT	4		85653	85660	IR	ycf2	Genes
36	TTA	3		86646	86653	IR	ycf2	Genes
19	GAA	3		87971	87982	IR	ycf2	Genes
46	TTG	3		88428	88436	IR	ycf2	Genes
41	TTC	3		88864	88871	IR	ycf2	Genes
30	TCT	3		89547	89555	IR	ycf2	Genes
8	TTTC	3		89653	89661	IR	ycf2	Genes
37	TTA	3		89917	89925	IR	ycf2	Genes
3	ATGT	3		91437	91445	IR	ycf2	Genes
42	TTC	3		92274	92281	IR	ycf2	Genes
9	TTTC	3		93621	93635	IR	trnL-CAA-ndhB	Intergenic
33	TGC	3		94137	94144	IR	ndhB	Genes
38	TTA	3		94432	94440	IR	ndhB	Genes
17	CTT	3		95875	95882	IR	ndhB	Genes
4	AGA	4		98920	98927	IR	rps12-trnV-GAC	Intergenic
13	ATT	3		100872	100879	IR	rrn16-trnI-GAU	Intergenic
31	TCT	3		104826	104833	IR	rrn23	Genes
18	CTT	3		105146	105153	IR	rrn23	Genes
22	GGT	3		107961	107969	IR	trnN-GUU-ndhF	Intergenic
20	GAA	3		111356	111364	SSC	ndhF	Genes
1	TCCGG	3		111750	111761	SSC	ndhF	Genes
5	AGA	3		112338	112346	SSC	ndhF-rpl32	Intergenic
6	AGA	3		112691	112708	SSC	ndhF-rpl32	Intergenic
16	CAA	3		113518	113529	SSC	rpl32-trnL-UAG	Intergenic
24	TAA	3		114722	114729	SSC	ccsA-ndhD	Intergenic
2	ATAG	3		114739	114746	SSC	ccsA-ndhD	Intergenic
25	TAA	3		115137	115148	SSC	ndhD	Genes
1	TTTTTA	3		116498	116506	SSC	ndhD-psaC	Intergenic
14	ATT	4		118368	118379	SSC	ndhG-ndhI	Intergenic
1	AATA	3		118377	118386	SSC	ndhG-ndhI	Intergenic
28	TAT	3		119503	119514	SSC	ndhA	Genes
7	TTAT	3		119812	119821	SSC	ndhA intron	Intron
43	TTC	3		120115	120123	SSC	ndhA intron	Intron
32	TCT	3		131165	131172	SSC	rrn23	Genes

## Sheet: Acca sellowiana-SSRs
No.	Motif	repeats	length	start position	end position	region	基因区or 间隔区	分区	A	96
1	A	9		17	25	rpl2-trnH-GUG	Intergenic	LSC	T	105
2	A	8		314	321	trnH-GUG-psbA	Intergenic	LSC	G	2
3	A	9		1959	1967	trnK-UUU-matK	Intergenic	LSC	C	2
4	A	9		3737	3745	matK-trnK-UUU	Intergenic	LSC	AG	1
5	A	11		4492	4502	trnK-UUU-rps16	Intergenic	LSC	AT	15		1	2	3	4	5	6
6	A	9		4668	4676	trnK-UUU-rps16	Intergenic	LSC	CA	1		Mononucleotide	Dinucleotide	trinucleotide	Tetranucleotide	Pentanucleotide	Hexanucleotide
7	A	8		4730	4737	trnK-UUU-rps16	Intergenic	LSC	CT	2		205	40	54	12	1		312
8	A	8		4923	4930	trnK-UUU-rps16	Intergenic	LSC	GA	6
9	A	8		5465	5472	rps16 intron	Intron	LSC	TA	11
10	A	8		5630	5637	rps16 intron	Intron	LSC	TC	4
11	A	9		6506	6514	rps16-trnQ-UUG	Intergenic	LSC	AAC	1
12	A	9		6663	6671	rps16-trnQ-UUG	Intergenic	LSC	CTT	1		genes	85
13	A	8		6733	6740	rps16-trnQ-UUG	Intergenic	LSC	TCT	1		Intergenic	191
14	A	8		7962	7969	trnQ-UUG-psbK	Intergenic	LSC	TGC	1		Intron	36
15	A	10		8197	8206	psbK-psbI	Intergenic	LSC	TTA	1
16	A	11		8501	8511	psbK-psbI	Intergenic	LSC	AAC	1
17	A	10		8729	8738	psbI-trnS-GCU	Intergenic	LSC	AAG	1
18	A	11		8755	8765	psbI-trnS-GCU	Intergenic	LSC	AAT	3
19	A	8		8928	8935	trnS-GCU-trnG-UCC	Intergenic	LSC	AGA	2
20	A	10		9057	9066	trnS-GCU-trnG-UCC	Intergenic	LSC	AGT	1
21	A	8		9352	9359	trnS-GCU-trnG-UCC	Intergenic	LSC	ATA	3
22	A	9		10690	10698	trnG-UCC-trnR-UCU	Intergenic	LSC	ATC	1
23	A	9		10706	10714	trnG-UCC-trnR-UCU	Intergenic	LSC	ATG	1
24	A	9		10969	10977	trnR-UCU-atpA	Intergenic	LSC	ATT	7
25	A	10		11019	11028	trnR-UCU-atpA	Intergenic	LSC	CAA	1
26	A	9		12653	12661	atpA-atpF	Intergenic	LSC	CAG	1
27	A	9		13444	13452	atpF intron	Intron	LSC	CTA	1
28	A	8		14291	14298	atpF-atpH	Intergenic	LSC	CTG	1
29	A	8		14472	14479	atpF-atpH	Intergenic	LSC	CTT	2
30	A	12		14764	14775	atpH-atpI	Intergenic	LSC	GAA	2
31	A	8		19903	19910	rpoC2	Genes	LSC	GCT	1
32	A	8		23556	23563	rpoC1	Genes	LSC	GGA	1
33	A	9		23743	23751	rpoC1 intron	Intron	LSC	GGT	1
34	A	10		28331	28340	rpoB-trnC-GCA	Intergenic	LSC	TAA	5
35	A	9		31935	31943	psbM-trnD-GUC	Intergenic	LSC	TAG	1
36	A	8		32345	32352	psbM-trnD-GUC	Intergenic	LSC	TCC	1
37	A	8		32735	32742	trnD-GUC-trnY-GUA	Intergenic	LSC	TCT	2
38	A	9		32807	32815	trnD-GUC-trnY-GUA	Intergenic	LSC	TTA	5
39	A	8		32851	32858	trnD-GUC-trnY-GUA	Intergenic	LSC	TTC	2
40	A	10		38849	38858	psbZ-trnG-UCC	Intergenic	LSC	TTG	2
41	A	8		38964	38971	psbZ-trnG-UCC	Intergenic	LSC	ATTT	1
42	A	9		39456	39464	psbZ-trnG-UCC	Intergenic	LSC	CTTG	1
43	A	8		39594	39601	psbZ-trnG-UCC	Intergenic	LSC	ATTA	1
44	A	8		45631	45638	psaA-ycf3	Intergenic	LSC	TAAG	1
45	A	8		45656	45663	psaA-ycf3	Intergenic	LSC	TCTT	1
46	A	8		47521	47528	ycf3 intron 2	Intron	LSC	ATAA	1
47	A	11		47774	47784	ycf3-trnS-GGA	Intergenic	LSC	TTTC	2
48	A	8		47790	47797	ycf3-trnS-GGA	Intergenic	LSC	TATT	1
49	A	9		48120	48128	ycf3-trnS-GGA	Intergenic	LSC	ATAG	1
50	A	12		48277	48288	ycf3-trnS-GGA	Intergenic	LSC	AATA	1
51	A	10		48338	48347	ycf3-trnS-GGA	Intergenic	LSC	TAAT	1
52	A	11		50575	50585	trnT-UGU-trnL-UAA	Intergenic	LSC	CTTTT	1
53	A	10		55751	55760	trnM-CAU-atpE	Intergenic	LSC
54	A	8		57769	57776	atpB-rbcL	Intergenic	LSC
55	A	8		58250	58257	atpB-rbcL	Intergenic	LSC
56	A	10		58274	58283	atpB-rbcL	Intergenic	LSC
57	A	8		60038	60045	rbcL-accD	Intergenic	LSC
58	A	8		60347	60354	rbcL-accD	Intergenic	LSC
59	A	9		62324	62332	accD-psaI	Intergenic	LSC
60	A	8		62578	62585	accD-psaI	Intergenic	LSC
61	A	8		66181	66188	petA	Genes	LSC
62	A	15		68959	68973	psbE-petL	Intergenic	LSC
63	A	8		68983	68990	psbE-petL	Intergenic	LSC
64	A	8		69390	69397	psbE-petL	Intergenic	LSC
65	A	8		70346	70353	trnW-CCA-trnP-UGG	Intergenic	LSC
66	A	8		70358	70365	trnW-CCA-trnP-UGG	Intergenic	LSC
67	A	9		71839	71847	rpl33-rps18	Intergenic	LSC
68	A	9		72337	72345	rps18-rpl20	Intergenic	LSC
69	A	11		74635	74645	clpP intron 1	Intron	LSC
70	A	9		75120	75128	clpP intron 2	Intron	LSC
71	A	8		75593	75600	clpP intron 2	Intron	LSC
72	A	8		76238	76245	clpP-psbB	Intergenic	LSC
73	A	9		84883	84891	rpl14-rpl16	Intergenic	LSC
74	A	9		93428	93436	ycf2	Genes	LSC
75	A	10		112037	112046	rps7-rps12	Intergenic	LSC
76	A	8		114527	114534	ndhF	Genes	LSC
77	A	8		115259	115266	ndhF	Genes	LSC
78	A	10		116115	116124	ndhF	Genes	LSC
79	A	15		117230	117244	ndhF-rpl32	Intergenic	LSC
80	A	9		117477	117485	ndhF-rpl32	Intergenic	LSC
81	A	9		117649	117657	ndhF-rpl32	Intergenic	LSC
82	A	9		117934	117942	rpl32-trnL-UAG	Intergenic	LSC
83	A	10		117944	117953	rpl32-trnL-UAG	Intergenic	LSC
84	A	9		118056	118064	rpl32-trnL-UAG	Intergenic	LSC
85	A	8		118553	118560	rpl32-trnL-UAG	Intergenic	LSC
86	A	8		119349	119356	ccsA	Genes	LSC
87	A	10		119803	119812	ccsA-ndhD	Intergenic	LSC
88	A	8		121622	121629	ndhD-psaC	Intergenic	LSC
89	A	8		121694	121701	ndhD-psaC	Intergenic	LSC
90	A	8		123642	123649	ndhG-ndhI	Intergenic	LSC
91	A	12		125238	125249	ndhA intron	Intergenic	LSC
92	A	8		127723	127730	ndhH-rps15	Intergenic	LSC
93	A	8		130656	130663	ycf1	Genes	LSC
94	A	9		131188	131196	ycf1	Genes	LSC
95	A	10		132542	132551	ycf1	Genes	LSC
96	A	8		132887	132894	ycf1	Genes	LSC
97	G	8		38862	38869	psbZ-trnG-UCC	Intergenic	LSC
98	G	8		106110	106117	rrn16	Genes	LSC
99	C	8		29195	29202	rpoB-trnC-GCA	Intergenic	LSC
100	C	8		66107	66114	petA	Genes	LSC
101	T	9		2446	2454	matK	Genes	LSC
102	T	8		4256	4263	matK-trnK-UUU	Intergenic	LSC
103	T	8		4718	4725	trnK-UUU-rps16	Intergenic	LSC
104	T	8		4790	4797	trnK-UUU-rps16	Intergenic	LSC
105	T	11		7883	7893	trnQ-UUG-psbK	Intergenic	LSC
106	T	10		8359	8368	psbK-psbI	Intergenic	LSC
107	T	10		8490	8499	psbK-psbI	Intergenic	LSC
108	T	9		9103	9111	trnS-GCU-trnG-UCC	Intergenic	LSC
109	T	10		9573	9582	trnS-GCU-trnG-UCC	Intergenic	LSC
110	T	9		9890	9898	trnG-UCC intron	Intron	LSC
111	T	8		10928	10935	trnR-UCU-atpA	Intergenic	LSC
112	T	11		10948	10958	trnR-UCU-atpA	Intergenic	LSC
113	T	9		13212	13220	atpF intron	Intron	LSC
114	T	9		14031	14039	atpF-atpH	Intergenic	LSC
115	T	8		15509	15516	atpH-atpI	Intergenic	LSC
116	T	10		15518	15527	atpH-atpI	Intergenic	LSC
117	T	8		15556	15563	atpH-atpI	Intergenic	LSC
118	T	9		15683	15691	atpH-atpI	Intergenic	LSC
119	T	11		17537	17547	rps2-rpoC2	Intergenic	LSC
120	T	8		17708	17715	rps2-rpoC2	Intergenic	LSC
121	T	8		18377	18384	rpoC2	Genes	LSC
122	T	11		19760	19770	rpoC2	Genes	LSC
123	T	10		22356	22365	rpoC1	Genes	LSC
124	T	10		27420	27429	rpoB	Genes	LSC
125	T	10		31392	31401	psbM-trnD-GUC	Intergenic	LSC
126	T	8		31636	31643	psbM-trnD-GUC	Intergenic	LSC
127	T	8		34035	34042	trnT-GGU-psbD	Intergenic	LSC
128	T	10		34560	34569	trnT-GGU-psbD	Intergenic	LSC
129	T	10		34749	34758	trnT-GGU-psbD	Intergenic	LSC
130	T	9		34765	34773	trnT-GGU-psbD	Intergenic	LSC
131	T	8		35308	35315	trnT-GGU-psbD	Intergenic	LSC
132	T	10		37998	38007	psbC-trnS-UGA	Intergenic	LSC
133	T	8		45917	45924	ycf3 intron 1	Intron	LSC
134	T	9		46001	46009	ycf3 intron 1	Intron	LSC
135	T	8		46460	46467	ycf3 intron 1	Intron	LSC
136	T	9		47385	47393	ycf3 intron 2	Intron	LSC
137	T	10		47421	47430	ycf3 intron 2	Intron	LSC
138	T	8		47440	47447	ycf3 intron 2	Intron	LSC
139	T	10		48406	48415	ycf3-trnS-GGA	Intergenic	LSC
140	T	9		49981	49989	trnT-UGU-trnL-UAA	Intergenic	LSC
141	T	8		49991	49998	trnT-UGU-trnL-UAA	Intergenic	LSC
142	T	14		51497	51510	trnL-UAA-trnF-GAA	Intergenic	LSC
143	T	13		53753	53765	ndhK-ndhC	Intergenic	LSC
144	T	12		54345	54356	ndhC-trnV-UAC	Intergenic	LSC
145	T	8		54487	54494	ndhC-trnV-UAC	Intergenic	LSC
146	T	11		54745	54755	trnV-UAC intron	Intron	LSC
147	T	10		57663	57672	atpB	Genes	LSC
148	T	8		58119	58126	atpB-rbcL	Intergenic	LSC
149	T	9		58137	58145	atpB-rbcL	Intergenic	LSC
150	T	8		60287	60294	rbcL-accD	Intergenic	LSC
151	T	8		62960	62967	psaI-ycf4	Intergenic	LSC
152	T	8		63511	63518	ycf4	Genes	LSC
153	T	8		64272	64279	ycf4-cemA	Intergenic	LSC
154	T	10		64465	64474	ycf4-cemA	Intergenic	LSC
155	T	9		67562	67570	petA-psbJ	Intergenic	LSC
156	T	9		68892	68900	psbE-petL	Intergenic	LSC
157	T	8		70150	70157	petG-trnW-CCA	Intergenic	LSC
158	T	8		70680	70687	trnP-UGG-psaJ	Intergenic	LSC
159	T	8		71113	71120	psaJ	Genes	LSC
160	T	9		71205	71213	psaJ-rpl33	Intergenic	LSC
161	T	8		71466	71473	psaJ-rpl33	Intergenic	LSC
162	T	10		73491	73500	rpl20-rps12	Intergenic	LSC
163	T	10		73902	73911	rps12-clpP	Intergenic	LSC
164	T	14		74450	74463	clpP intron 1	Intron	LSC
165	T	11		74719	74729	clpP intron 1	Intron	LSC
166	T	8		75160	75167	clpP intron 2	Intron	LSC
167	T	10		75219	75228	clpP intron 2	Intron	LSC
168	T	8		77104	77111	psbB	Genes	LSC
169	T	8		79020	79027	petB intron	Intron	LSC
170	T	12		84338	84349	rps8-rpl14	Intergenic	LSC
171	T	10		86181	86190	rpl16 intron	Intron	LSC
172	T	8		86328	86335	rpl16 intron	Intron	LSC
173	T	9		86436	86444	rpl16-rps3	Intergenic	LSC
174	T	8		86476	86483	rpl16-rps3	Intergenic	LSC
175	T	9		86490	86498	rpl16-rps3	Intergenic	LSC
176	T	10		87239	87248	rpl22	Genes	LSC
177	T	9		88004	88012	rps19	Genes	LSC
178	T	8		88042	88049	rps19-rpl2	Intergenic	IR
179	T	8		99663	99670	ndhB intron	Intron	IR
180	T	8		102970	102977	rps12-trnV-GAC	Intergenic	IR
181	T	8		106965	106972	trnI-GAU intron	Intron	IR
182	T	10		102188	112197	rps7-rps12	Intergenic	IR
183	T	10		114489	114498	trnN-GUU-ndhF	Intergenic	SSC
184	T	8		114500	114507	trnN-GUU-ndhF	Intergenic	SSC
185	T	8		115321	115328	ndhF	Genes	SSC
186	T	9		117969	117972	rpl32-trnL-UAG	Intergenic	SSC
187	T	10		118323	118332	rpl32-trnL-UAG	Intergenic	SSC
188	T	8		118900	118907	ccsA	Genes	SSC
189	T	8		119435	119442	ccsA	Genes	SSC
190	T	8		119991	119998	ccsA-ndhD	Intergenic	SSC
191	T	9		120016	120024	ndhD	Genes	SSC
192	T	8		120688	120695	ndhD	Genes	SSC
193	T	10		123713	123722	ndhG-ndhI	Intergenic	SSC
194	T	14		125314	125327	ndhA intron	Intron	SSC
195	T	9		125723	125731	ndhA intron	Intron	SSC
196	T	8		128050	128057	rps15-ycf1	Intergenic	SSC
197	T	8		128864	128871	ycf1	Genes	SSC
198	T	8		129405	129412	ycf1	Genes	SSC
199	T	9		129636	129644	ycf1	Genes	SSC
200	T	8		130640	130647	ycf1	Genes	SSC
201	T	9		130952	130960	ycf1	Genes	SSC
202	T	8		131255	131262	ycf1	Genes	SSC
203	T	9		131775	131783	ycf1	Genes	SSC
204	T	9		132267	132275	ycf1	Genes	SSC
205	T	8		132384	132391	ycf1	Genes	SSC
1	CAG	4		1159	1320	psbA	Genes	LSC
2	TCC	3		2319	2477	matK	Genes	LSC
3	CA	4		3073	3230	matK	Genes	LSC
4	TA	4		4786	4943	trnK-UUU-matK	Intergenic	LSC
5	TA	4		7537	7694	trnQ-UUG-psbK	Intergenic	LSC
6	ATT	3		9313	9471	trnS-GCU-trnG-UCC	Intergenic	LSC
7	AT	4		10520	10677	trnG-UCC-trnR-UCU	Intergenic	LSC
8	ATTT	3		11095	11256	atpA	Genes	LSC
9	TAG	3		13575	13733	atpF intron	Intron	LSC
10	TA	4		15552	15709	atpH-atpI	Intergenic	LSC
11	TTA	3		15570	15728	atpH-atpI	Intergenic	LSC
12	AAC	3		15995	16153	atpI-rps2	Intergenic	LSC
13	TTA	3		16805	16963	rps2	Genes	LSC
14	AT	4		28331	28488	rpoB-trnC-GCA	Intergenic	LSC
15	CTTG	3		29438	29599	trnC-GCA-petN	Intergenic	LSC
16	CTTTT	3		31633	31797	psbM-trnD-GUC	Intergenic	LSC
17	CT	4		31963	32120	psbM-trnD-GUC	Intergenic	LSC
18	ATTA	3		33727	33888	trnE-UUC-trnT-GGU	Intergenic	LSC
19	TAA	3		34962	35120	trnT-GGU-psbD	Intergenic	LSC
20	GA	4		38119	38276	trnS-UGA-psbZ	Intergenic	LSC
21	TA	4		38310	38467	trnS-UGA-psbZ	Intergenic	LSC
22	AT	4		39061	39218	psbZ-trnG-UCC	Intergenic	LSC
23	TA	5		39073	39232	psbZ-trnG-UCC	Intergenic	LSC
24	TAA	3		39351	39509	psbZ-trnG-UCC	Intergenic	LSC
25	TAA	3		39772	39930	trnG-UCC-trnfM-CAU	Intergenic	LSC
26	TCT	3		40345	40503	rps14-psaB	Intergenic	LSC
27	ATG	3		44107	44265	psaA	Genes	LSC
28	ATT	3		45369	45527	psaA-ycf3	Intergenic	LSC
29	TAAG	3		46265	46426	ycf3 intron 1	Intron	LSC
30	AAT	3		47535	47693	ycf3	Genes	LSC
31	TA	4		50256	50413	trnT-UGU-trnL-UAA	Intergenic	LSC
32	AT	4		50268	50425	trnT-UGU-trnL-UAA	Intergenic	LSC
33	AT	5		50649	50808	trnT-UGU-trnL-UAA	Intergenic	LSC
34	AT	4		50663	50820	trnT-UGU-trnL-UAA	Intergenic	LSC
35	ATA	3		57725	57883	atpB-rbcL	Intergenic	LSC
36	TTG	3		58451	58609	rbcL	Genes	LSC
37	AT	4		58784	58941	rbcL	Genes	LSC
38	GA	4		58968	59125	rbcL	Genes	LSC
39	GCT	3		59862	60020	rbcL-accD	Intergenic	LSC
40	AT	4		60398	60555	rbcL-accD	Intergenic	LSC
41	AT	4		60863	61020	accD	Genes	LSC
42	AGT	3		61120	61278	accD	Genes	LSC
43	GGA	3		61482	61640	accD	Genes	LSC
44	TA	4		62424	62581	accD-psaI	Intergenic	LSC
45	GAA	3		63916	64074	ycf4-cemA	Intergenic	LSC
46	TCTT	3		63954	64115	ycf4-cemA	Intergenic	LSC
47	TC	4		64248	64405	ycf4-cemA	Intergenic	LSC
48	TC	4		64429	64586	ycf4-cemA	Intergenic	LSC
49	TC	5		64919	65078	cemA	Genes	LSC
50	CTA	3		65640	65798	cemA-petA	Intergenic	LSC
51	AT	4		65829	65986	petA	Genes	LSC
52	CTT	3		67102	67260	petA-psbJ	Intergenic	LSC
53	AT	4		67422	67579	petA-psbJ	Intergenic	LSC
54	TTA	3		67699	67857	psbJ-psbL	Intergenic	LSC
55	TTA	3		67944	68102	psbJ-psbF	Intergenic	LSC
56	AT	4		70917	71074	trnP-UGG-psaJ	Intergenic	LSC
57	TA	4		71796	71953	rpl33-rps18	Intergenic	LSC
58	AAC	3		72109	72267	rps18	Genes	LSC
59	ATAA	3		72234	72395	rps18-rpl20	Intergenic	LSC
60	TTG	3		77127	77285	psbB	Genes	LSC
61	TCT	3		77760	77918	psbB	Genes	LSC
62	TTTC	3		78765	78926	petB intron	Intron	LSC
63	TTC	3		82124	82282	rpoA	Genes	LSC
64	ATA	3		82827	82985	rpoA-rps11	Intergenic	LSC
65	TTTC	3		86127	86288	rpl16 intron	Intron	LSC
66	TGC	3		87479	87637	rpl22	Genes	LSC
67	CTT	3		88146	88304	rpl2	Genes	IR
68	TA	4		88638	88795	rpl2	Genes	IR
69	GA	4		90255	90412	ycf2	Genes	IR
70	GA	4		90267	90424	ycf2	Genes	IR
71	GA	4		91254	91411	ycf2	Genes	IR
72	ATT	3		93021	93179	ycf2	Genes	IR
73	GA	4		93457	93614	ycf2	Genes	IR
74	TCT	3		94140	94298	ycf2	Genes	IR
75	CTT	3		94246	94404	ycf2	Genes	IR
76	GGT	3		94510	94668	ycf2	Genes	IR
77	GAA	3		95991	96149	ycf2	Genes	IR
78	TA	4		96828	96985	ycf2	Genes	IR
79	TA	4		98270	98427	trnL-CAA-ndhB	Intergenic	IR
80	AG	4		99030	99187	ndhB	Genes	IR
81	AGA	3		99325	99483	ndhB intron	Intron	IR
82	AGA	3		100765	100923	ndhB	Genes	IR
83	AAG	3		104043	104201	rps12-trnV-GAC	Intergenic	IR
84	TTC	4		107301	107462	trnI-GAU intron	Intron	IR
85	CTG	3		108756	108914	rrn23	Genes	IR
86	CT	4		110317	110474	rrn23	Genes	IR
87	AT	4		112029	112186	rrn5-trnR-ACG	Intergenic	IR
88	CAA	3		113817	113975	trnN-GUU-ndhF	Intergenic	IR
89	TATT	3		114419	114580	trnN-GUU-ndhF	Intergenic	SSC
90	ATT	3		114432	114590	trnN-GUU-ndhF	Intergenic	SSC
91	ATT	3		114442	114600	trnN-GUU-ndhF	Intergenic	SSC
92	ATT	3		115286	115444	ndhF	Genes	SSC
93	TAA	3		116225	116383	ndhF	Genes	SSC
94	ATAG	3		116619	116780	ndhF	Genes	SSC
95	ATT	3		117101	117259	ndhF-rpl32	Intergenic	SSC
96	AAT	3		118607	118765	trnL-UAG-ccsA	Intergenic	SSC
97	AAT	3		120057	120215	ndhD	Genes	SSC
98	AATA	3		120305	120466	ndhD	Genes	SSC
99	TTA	3		123729	123887	ndhI	Genes	SSC
100	AT	4		125027	125184	ndhA intron	Intron	SSC
101	ATA	3		125100	125258	ndhA intron	Intron	SSC
102	TAA	3		128291	128449	rps15-ycf1	Intergenic	SSC
103	AT	4		128450	128607	rps15-ycf1	Intergenic	SSC
104	ATC	3		129890	130048	ycf1	Genes	SSC
105	TAAT	3		130143	130304	ycf1	Genes	SSC
106	TTA	3		131131	131289	ycf1	Genes	SSC
107	TC	4		132192	132349	ycf1	Genes	SSC
	重复元件	重复次数	起始位置	结束位置
	CA	4	3073	3230				CAG	1159	1320			ATTT	3	11095	11256		CTTTT	3	31633	31797
	TA	4	4786	4943				TCC	2319	2477			CTTG	3	29438	29599
	TA	4	7537	7694				ATT	9313	9471			ATTA	3	33727	33888
	AT	4	10520	10677				TAG	13575	13733			TAAG	3	46265	46426
	TA	4	15552	15709				TTA	15570	15728			TCTT	3	63954	64115
	AT	4	28331	28488				AAC	15995	16153			ATAA	3	72234	72395
	CT	4	31963	32120				TTA	16805	16963			TTTC	3	78765	78926
	GA	4	38119	38276				TAA	34962	35120			TTTC	3	86127	86288
	TA	4	38310	38467				TAA	39351	39509			TATT	3	114419	114580
	AT	4	39061	39218				TAA	39772	39930			ATAG	3	116619	116780
	TA	5	39073	39232				TCT	40345	40503			AATA	3	120305	120466
	TA	4	50256	50413				ATG	44107	44265			TAAT	3	130143	130304
	AT	4	50268	50425				ATT	45369	45527
	AT	5	50649	50808				AAT	47535	47693
	AT	4	50663	50820				ATA	57725	57883
	AT	4	58784	58941				TTG	58451	58609
	GA	4	58968	59125				GCT	59862	60020
	AT	4	60398	60555				AGT	61120	61278
	AT	4	60863	61020				GGA	61482	61640
	TA	4	62424	62581				GAA	63916	64074
	TC	4	64248	64405				CTA	65640	65798
	TC	4	64429	64586				CTT	67102	67260
	TC	5	64919	65078				TTA	67699	67857
	AT	4	65829	65986				TTA	67944	68102
	AT	4	67422	67579				AAC	72109	72267
	AT	4	70917	71074				TTG	77127	77285
	TA	4	71796	71953				TCT	77760	77918
	TA	4	88638	88795				TTC	82124	82282
	GA	4	90255	90412				ATA	82827	82985
	GA	4	90267	90424				TGC	87479	87637
	GA	4	91254	91411				CTT	88146	88304
	GA	4	93457	93614				ATT	93021	93179
	TA	4	96828	96985				TCT	94140	94298
	TA	4	98270	98427				CTT	94246	94404
	AG	4	99030	99187				GGT	94510	94668
	CT	4	110317	110474				GAA	95991	96149
	AT	4	112029	112186				AGA	99325	99483
	AT	4	125027	125184				AGA	100765	100923
	AT	4	128450	128607				AAG	104043	104201
	TC	4	132192	132349				TTC	107301	107462
								CTG	108756	108914
								CAA	113817	113975
								ATT	114432	114590
								ATT	114442	114600
								ATT	115286	115444
								TAA	116225	116383
								ATT	117101	117259
								AAT	118607	118765
								AAT	120057	120215
								TTA	123729	123887
								ATA	125100	125258
								TAA	128291	128449
								ATC	129890	130048
								TTA	131131	131289

## Sheet: Allosyncarpia ternata-SSRs
No.		Motif	repeats	length	start position	end position	region	分区	基因区or 间隔区	A	97
1	1	A	9		110	118	trnH-GUG-psbA	LSC	Intergenic	T	108
2	2	A	13		260	272	trnH-GUG-psbA	LSC	Intergenic	G	1	三个分区估算边界
3	3	A	11		3708	3718	matK-trnK-UUU	LSC	Intergenic	C	1	88218
4	4	A	8		3940	3947	matK-trnK-UUU	LSC	Intergenic	AT	1	114620
5	5	A	8		4467	4474	trnK-UUU-rps16	LSC	Intergenic	GA	1	133191	1	2	3	4	5	6
6	6	A	14		4693	4706	trnK-UUU-rps16	LSC	Intergenic	TA	1		Mononucleotide	Dinucleotide	trinucleotide	Tetranucleotide	Pentanucleotide	Hexanucleotide
7	7	A	8		4904	4911	trnK-UUU-rps16	LSC	Intergenic	TC	1		207	59	33	3	10		312
8	8	A	9		5446	5454	rps16 intron	LSC	Intron	AG	1
9	9	A	8		5620	5627	rps16 intron	LSC	Intron	AT	11		Genes	Intergenic	Intron
10	10	A	9		6511	6519	rps16-trnQ-UUG	LSC	Intergenic	CT	2		83	190	39
11	11	A	8		6671	6678	rps16-trnQ-UUG	LSC	Intergenic	GA	5		LSC	IR	SSC
12	12	A	15		6740	6754	rps16-trnQ-UUG	LSC	Intergenic	TA	9		220	32	60
13	13	A	9		7979	7987	trnQ-UUG-psbK	LSC	Intergenic	TC	1
14	14	A	8		8216	8223	psbK-psbI	LSC	Intergenic	CAA	1
15	15	A	13		8551	8563	psbK-psbI	LSC	Intergenic	GCT	1
16	16	A	9		8779	8787	psbI-trnS-GCU	LSC	Intergenic	TAA	2
17	17	A	8		8956	8963	trnS-GCU-trnG-UCC	LSC	Intergenic	TTC	1
18	18	A	10		9090	9099	trnS-GCU-trnG-UCC	LSC	Intergenic	AAC	2
19	19	A	10		9385	9394	trnS-GCU-trnG-UCC	LSC	Intergenic	AAG	1
20	20	A	9		12704	12712	atpA-atpF	LSC	Intergenic	AAT	4
21	21	A	9		13502	13510	atpF intron	LSC	Intergenic	AGA	3
22	22	A	12		14372	14383	atpF-atpH	LSC	Intergenic	AGT	2
23	23	A	8		14536	14543	atpF-atpH	LSC	Intergenic	ATA	3
24	24	A	11		14839	14849	atpH-atpI	LSC	Intergenic	ATC	3
25	25	A	10		17595	17604	rps2-rpoC2	LSC	Intergenic	ATT	8
26	26	A	8		19962	19969	rpoC2-rpoC1	LSC	Intergenic	CTG	1
27	27	A	8		22435	22442	rpoC1	LSC	Genes	CTT	3
28	28	A	8		23648	23655	rpoC1	LSC	Genes	GAA	3
29	29	A	9		28421	28429	rpoB-trnC-GCA	LSC	Intergenic	GAG	1
30	30	A	9		29837	29845	trnC-GCA-petN	LSC	Intergenic	GGA	1
31	31	A	13		31889	31901	psbM-trnD-GUC	LSC	Intergenic	GGT	1
32	32	A	10		32006	32015	psbM-trnD-GUC	LSC	Intergenic	TAA	2
33	33	A	9		32425	32433	psbM-trnD-GUC	LSC	Intergenic	TAT	2
34	34	A	9		32839	32847	trnD-GUC-trnY-GUA	LSC	Intergenic	TCT	3
35	35	A	8		32897	32904	trnD-GUC-trnY-GUA	LSC	Intergenic	TGC	1
36	36	A	8		33554	33561	trnE-UUC-trnT-GGU	LSC	Intergenic	TTA	6
37	37	A	10		34561	34570	trnT-GGU-psbD	LSC	Intergenic	TTC	2
38	38	A	8		39030	39037	psbZ-trnG-UCC	LSC	Intergenic	TTG	2
39	39	A	9		39356	39364	psbZ-trnG-UCC	LSC	Intergenic	ATAG	1
40	40	A	8		45423	45430	psaA-ycf3	LSC	Intergenic	ATTT	1
41	41	A	8		47298	47305	ycf3 intron 2	LSC	Intron	CTTG	1
42	42	A	9		47551	47559	ycf3-trnS-GGA	LSC	Intergenic	ATTA	1
43	43	A	12		47565	47576	ycf3-trnS-GGA	LSC	Intergenic	ATAA	1
44	44	A	8		47897	47904	ycf3-trnS-GGA	LSC	Intergenic	TTTC	2
45	45	A	9		48058	48066	ycf3-trnS-GGA	LSC	Intergenic	ATAG	1
46	46	A	9		50463	50471	trnT-UGU-trnL-UAA	LSC	Intergenic	AATA	1
47	47	A	11		50475	50485	trnT-UGU-trnL-UAA	LSC	Intergenic	TAAT	1
48	48	A	10		54367	54376	ndhC-trnV-UAC	LSC	Intergenic	TATTT	1
49	49	A	9		54456	54464	ndhC-trnV-UAC	LSC	Intergenic	CTTTA	1
50	50	A	8		57665	57672	atpB-rbcL	LSC	Intergenic	TTCTA	1
51	51	A	9		58152	58160	rbcL	LSC	Genes
52	52	A	8		59976	59983	rbcL-accD	LSC	Intergenic
53	53	A	8		60278	60285	rbcL-accD	LSC	Intergenic
54	54	A	11		62260	62270	accD-psaI	LSC	Intergenic
55	55	A	9		63208	63216	psaI-ycf4	LSC	Intergenic
56	56	A	8		66144	66151	petA	LSC	Genes
57	57	A	11		68947	68957	psbE-petL	LSC	Intergenic
58	58	A	8		68967	68974	psbE-petL	LSC	Intergenic
59	59	A	9		69109	69117	psbE-petL	LSC	Intergenic
60	60	A	11		69381	69391	psbE-petL	LSC	Intergenic
61	61	A	9		70380	70388	trnW-CCA-trnP-UGG	LSC	Intergenic
62	62	A	9		71886	71894	rpl33-rps18	LSC	Intergenic
63	63	A	8		72283	72290	rps18-rpl20	LSC	Intergenic
64	64	A	8		72375	72382	rps18-rpl20	LSC	Intergenic
65	65	A	10		74716	74725	clpP intron 1	LSC	Intron
66	66	A	8		75202	75209	clpP intron 2	LSC	Intron
67	67	A	12		75500	75511	clpP intron 2	LSC	Intron
68	68	A	8		75683	75690	clpP intron 2	LSC	Intron
69	69	A	8		76347	76354	clpP-psbB	LSC	Intergenic
70	70	A	8		81927	81934	petD-rpoA	LSC	Intergenic
71	71	A	14		85131	85144	rpl14-rpl16	LSC	Intergenic
72	72	A	8		86606	86613	rpl16 intron	LSC	Intron
73	73	A	9		93658	93666	ycf2	IR	Genes
74	74	A	12		102210	102221	rps12 intron	IR	Intron
75	75	A	9		112247	112255	rrn5-trnR-ACG	IR	Intergenic
76	76	A	9		114687	114695	ndhF	SSC	Genes
77	77	A	8		115437	115444	ndhF	SSC	Genes
78	78	A	8		117408	117415	ndhF-rpl32	SSC	Intergenic
79	79	A	12		117653	117664	ndhF-rpl32	SSC	Intergenic
80	80	A	13		117829	117841	ndhF-rpl32	SSC	Intergenic
81	81	A	8		117931	117938	rpl32	SSC	Genes
82	82	A	12		118129	118140	rpl32-trnL-UAG	SSC	Intergenic
83	83	A	8		118405	118412	rpl32-trnL-UAG	SSC	Intergenic
84	84	A	12		118704	118715	rpl32-trnL-UAG	SSC	Intergenic
85	85	A	9		118960	118968	trnL-UAG-ccsA	SSC	Intergenic
86	86	A	8		119492	119499	ccsA	SSC	Genes
87	87	A	8		120007	120014	ccsA-ndhD	SSC	Intergenic
88	88	A	8		120551	120558	ndhD	SSC	Genes
89	89	A	8		121534	121541	ndhD	SSC	Genes
90	90	A	8		121781	121788	ndhD-psaC	SSC	Intergenic
91	91	A	10		123796	123805	ndhG-ndhI	SSC	Intergenic
92	92	A	10		125429	125438	ndhA intron	SSC	Intron
93	93	A	17		128481	128497	rps15-ycf1	SSC	Intergenic
94	94	A	8		130837	130844	ycf1	SSC	Genes
95	95	A	11		131377	131387	ycf1	SSC	Genes
96	96	A	10		132730	132744	ycf1	SSC	Genes
97	97	A	8		133080	133087	ycf1	SSC	Genes
98	98	G	8		37211	37219	psbC	LSC	Genes
99	99	C	10		17567	17576	rps2-rpoC2	LSC	Intergenic
100	100	T	9		2108	2116	trnK-UUU-matK	LSC	Intergenic
101	101	T	9		2420	2428	matK	LSC	Genes
102	102	T	9		4680	4688	trnK-UUU-rps16	LSC	Intergenic
103	103	T	11		4759	4769	trnK-UUU-rps16	LSC	Intergenic
104	104	T	8		6653	6660	rps16-trnQ-UUG	LSC	Intergenic
105	105	T	10		7900	7910	trnQ-UUG-psbK	LSC	Intergenic
106	106	T	9		8385	8393	psbK-psbI	LSC	Intergenic
107	107	T	8		8465	8472	psbK-psbI	LSC	Intergenic
108	108	T	9		8541	8549	psbK-psbI	LSC	Intergenic
109	109	T	12		8986	8997	trnS-GCU-trnG-UCC	LSC	Intergenic
110	110	T	9		9924	9932	trnG-UCC intron	LSC	Intron
111	111	T	11		10247	10257	trnR-UCU-atpA	LSC	Intergenic
112	112	T	10		10308	10312	trnR-UCU-atpA	LSC	Intergenic
113	113	T	11		11019	11029	trnR-UCU-atpA	LSC	Intergenic
114	114	T	10		12689	12698	atpA-atpF	LSC	Intergenic
115	115	T	9		13263	13271	atpF intron	LSC	Intron
116	116	T	8		14080	14087	atpF-atpH	LSC	Intergenic
117	117	T	9		15590	15598	atpH-atpI	LSC	Intergenic
118	118	T	9		15734	15742	atpH-atpI	LSC	Intergenic
119	119	T	9		17585	17593	rps2-rpoC2	LSC	Intergenic
120	120	T	9		17753	17761	rps2-rpoC2	LSC	Intergenic
121	121	T	8		18424	18431	rpoC2	LSC	Genes
122	122	T	11		19819	19829	rpoC2	LSC	Genes
123	123	T	10		22448	22457	rpoC1	LSC	Genes
124	124	T	10		27513	27522	rpoB	LSC	Genes
125	125	T	8		28954	28961	rpoB-trnC-GCA	LSC	Intergenic
126	126	T	13		31109	31121	petN-psbM	LSC	Intergenic
127	127	T	15		31451	31465	psbM-trnD-GUC	LSC	Intergenic
128	128	T	12		31705	31716	psbM-trnD-GUC	LSC	Intergenic
129	129	T	8		34271	34278	trnT-GGU-psbD	LSC	Intergenic
130	130	T	10		34950	34959	trnT-GGU-psbD	LSC	Intergenic
131	131	T	8		34967	34974	trnT-GGU-psbD	LSC	Intergenic
132	132	T	8		35483	35490	trnT-GGU-psbD	LSC	Intergenic
133	133	T	9		45712	45720	ycf3 intron 1	LSC	Intron
134	134	T	9		45790	45798	ycf3 intron 1	LSC	Intron
135	135	T	11		47164	47174	ycf3 intron 2	LSC	Intron
136	136	T	10		48174	48183	ycf3-trnS-GGA	LSC	Intergenic
137	137	T	9		49227	49235	rps4-trnT-UGU	LSC	Intergenic
138	138	T	9		49805	49813	trnT-UGU-trnL-UAA	LSC	Intergenic
139	139	T	10		49815	49824	trnT-UGU-trnL-UAA	LSC	Intergenic
140	140	T	8		50328	50335	trnT-UGU-trnL-UAA	LSC	Intergenic
141	141	T	10		51413	51422	trnL-UAA-trnF-GAA	LSC	Intergenic
142	142	T	8		51830	51837	trnF-GAA-ndhJ	LSC	Intergenic
143	143	T	11		53652	53662	ndhK-ndhC	LSC	Intergenic
144	144	T	10		54242	54251	ndhC-trnV-UAC	LSC	Intergenic
145	145	T	9		54444	54452	ndhC-trnV-UAC	LSC	Intergenic
146	146	T	12		54618	54629	trnV-UAC intron	LSC	Intron
147	147	T	8		55031	55038	trnV-UAC intron	LSC	Intron
148	148	T	10		57559	57568	atpB	LSC	Genes
149	149	T	8		58018	58025	atpB-rbcL	LSC	Intergenic
150	150	T	8		60215	60222	rbcL-accD	LSC	Intergenic
151	151	T	9		60381	60389	rbcL-accD	LSC	Intergenic
152	152	T	8		62207	62214	accD-psaI	LSC	Intergenic
153	153	T	9		62895	62903	psaI-ycf4	LSC	Intergenic
154	154	T	8		63449	63456	ycf4	LSC	Genes
155	155	T	8		63988	63995	ycf4-cemA	LSC	Intergenic
156	156	T	10		64221	64230	ycf4-cemA	LSC	Intergenic
157	157	T	11		64426	64436	ycf4-cemA	LSC	Intergenic
	158	T	9		66877	66885	petA-psbJ	LSC	Intergenic
	159	T	11		67540	67550	petA-psbJ	LSC	Intergenic
	160	T	11		68871	68881	psbF-psbE	LSC	Intergenic
	161	T	9		70154	70162	petG-trnW-CCA	LSC	Intergenic
	162	T	8		70397	70404	trnW-CCA-trnP-UGG	LSC	Intergenic
	163	T	8		70704	70711	trnP-UGG-psaJ	LSC	Intergenic
	164	T	8		71146	71153	psaJ	LSC	Genes
	165	T	8		71238	71245	psaJ-rpl33	LSC	Intergenic
	166	T	10		73535	73544	rpl20-rps12	LSC	Intergenic
	167	T	9		73972	73980	rps12-clpP	LSC	Intergenic
	168	T	13		74799	74811	clpP intron 1	LSC	Intron
	169	T	10		75240	75249	clpP intron 2	LSC	Intron
	170	T	9		75301	75309	clpP intron 2	LSC	Intron
	171	T	9		75584	75592	clpP intron 2	LSC	Intron
	172	T	8		76419	76426	clpP-psbB	LSC	Intergenic
	173	T	9		79122	79130	petB intron	LSC	Intron
	174	T	9		81902	81910	petD-rpoA	LSC	Intergenic
	175	T	9		84606	84614	rps8-rpl14	LSC	Intergenic
	176	T	8		85819	85826	rpl16 intron	LSC	Intron
	177	T	9		86435	86443	rpl16 intron	LSC	Intron
159	178	T	9		86692	86700	rpl16-rps3	LSC	Intergenic
160	179	T	9		86731	86739	rpl16-rps3	LSC	Intergenic
161	180	T	9		86747	86755	rpl16-rps3	LSC	Intergenic
	181	T	9		87498	87506	rpl22	LSC	Genes
	182	T	9		88234	88242	rps19-rpl2	IR	Intergenic
	183	T	8		88272	88279	rps19-rpl2	IR	Intergenic
	184	T	8		99876	99883	ndhB intron	IR	Intron
	185	T	8		103186	103193	rps12-trnV-GAC	IR	Intergenic
	186	T	8		107182	107189	trnI-GAU intron	IR	Intron
	187	T	10		112396	112405	rrn5-trnR-ACG	IR	Intergenic
	188	T	9		112704	112711	trnR-ACG-trnN-GUU	IR	Intergenic
	189	T	8		114675	114682	trnV-GAC	SSC	Genes
	190	T	8		117423	117430	trnI-GAU intron	SSC	Intron
	191	T	11		117500	117510	trnI-GAU intron	SSC	Intron
	192	T	11		118118	118128	rpl32-trnL-UAG	SSC	Intergenic
	193	T	9		120142	120150	ccsA-ndhD	SSC	Intergenic
	194	T	11		120173	120183	rrn5	SSC	Genes
	195	T	8		120847	120854	ndhD	SSC	Genes
	196	T	10		125503	125512	ndhA intron	SSC	Intron
162	197	T	10		125920	125929	ndhA intron	SSC	Intron
158	198	T	9		128021	128029	rps15	SSC	Genes
159	199	T	10		128253	128262	rps15-ycf1	SSC	Intergenic
160	200	T	8		129598	129605	ycf1	SSC	Genes
162	201	T	9		129829	129837	ycf1	SSC	Genes
158	202	T	8		130821	130828	ycf1	SSC	Genes
159	203	T	9		131142	131150	ycf1	SSC	Genes
160	204	T	8		131445	131452	ycf1	SSC	Genes
161	205	T	9		131965	131973	ycf1	SSC	Genes
162	206	T	9		132457	132465	ycf1	SSC	Genes
	207	T	8		132583	132590	ycf1	SSC	Genes
1	1	TATTT	3	15	255	269	trnH-GUG-psbA	LSC	Intergenic
2	2	ATAG	3		6635	6646	rps16-trnQ-UUG	LSC	Intergenic
3	3	TA	4		7563	7570	rps16-trnQ-UUG	LSC	Intergenic
4	4	AGA	3		9274	9282	trnS-GCU-trnG-UCC	LSC	Intergenic
5	5	AT	5		10560	10569	trnG-UCC-trnR-UCU	LSC	Intergenic
6	6	ATTT	3		11148	11159	atpA	LSC	Genes
7	7	ATT	3		14210	14218	atpF-atpH	LSC	Intergenic
8	8	TA	4		15609	15616	atpH-atpI	LSC	Intergenic
9	9	TTA	3		15624	15632	atpH-atpI	LSC	Intergenic
10	10	AAC	3		16044	16052	atpI	LSC	Genes
11	11	TTA	3		16853	16861	rps2	LSC	Genes
12	12	TTC	3		23475	23483	rpoC1	LSC	Genes
13	13	ATT	3		24304	24312	rpoC1 intron	LSC	Intron
14	14	CTTG	3		29534	29545	trnC-GCA-petN	LSC	Intergenic
15	15	TAT	3		30262	30270	trnC-GCA-petN	LSC	Intergenic
16	16	CTTTA	3		31695	31709	psbM-trnD-GUC	LSC	Intergenic
17	17	CT	4		32038	32045	psbM-trnD-GUC	LSC	Intergenic
18	18	ATTA	3		33969	33980	trnE-UUC-trnT-GGU	LSC	Intergenic
19	19	GA	4		38306	38313	psbC-trnS-UGA	LSC	Intergenic
20	20	TA	4		38497	38504	trnS-UGA-psbZ	LSC	Intergenic
21	21	AAT	3		39114	39122	psbZ-trnG-UCC	LSC	Intergenic
22	22	TAA	3		39542	39550	trnG-UCC-trnfM-CAU	LSC	Intergenic
23	23	TCT	3		40121	40129	rps14	LSC	Genes
24	24	ATG	3		41659	41667	psaB	LSC	Genes
25	25	ATG	3		43883	43891	psaA	LSC	Genes
26	26	TA	4		45136	45143	psaA-ycf3	LSC	Intergenic
27	27	ATT	3		45153	45161	psaA-ycf3	LSC	Intergenic
28	28	AT	4		45274	45281	psaA-ycf3	LSC	Intergenic
29	29	TTA	3		49577	49585	trnT-UGU-trnL-UAA	LSC	Intergenic
30	30	ATA	3		57624	57632	atpB-rbcL	LSC	Intergenic
31	31	TTG	3		58371	58379	atpB-rbcL	LSC	Intergenic
32	32	AT	4		58704	58711	rbcL	LSC	Genes
33	33	GA	4		58888	58895	rbcL	LSC	Genes
34	34	GCT	3		59782	59790	rbcL	LSC	Genes
35	35	AT	5		60333	60342	rbcL-accD	LSC	Intergenic
36	36	AGT	3		61061	61069	accD	LSC	Genes
37	37	GGA	3		61423	61431	accD	LSC	Genes
38	38	TAT	3		61813	61821	accD	LSC	Genes
39	39	TA	4		62365	62372	accD-psaI	LSC	Intergenic
40	40	AT	4		62656	62663	accD-psaI	LSC	Intergenic
41	41	GAA	3		63857	63865	ycf4-cemA	LSC	Intergenic
42	42	TC	4		64393	64400	ycf4-cemA	LSC	Intergenic
43	43	TC	5		64884	64893	cemA	LSC	Genes
No.	44	AT	4		65795	65802	petA	LSC	Genes
1	45	CTT	4		67060	67071	petA-psbJ	LSC	Intergenic
2	46	AT	5		67391	67400	petA-psbJ	LSC	Intergenic
3	47	TTA	3		67672	67680	psbJ	LSC	Genes
4	48	TAA	3		70739	70747	trnP-UGG-psaJ	LSC	Intergenic
5	49	AT	4		70947	70955	trnP-UGG-psaJ	LSC	Intergenic
6	50	TA	4		71840	71847	rpl33-rps18	LSC	Intergenic
7	51	AAC	3		72159	72167	rps18	LSC	Genes
8	52	ATAA	3		72284	72295	rps18-rpl20	LSC	Intergenic
9	53	GAA	4		72399	72410	rps18-rpl20	LSC	Intergenic
10	54	TA	4		73222	73229	rpl20-rps12	LSC	Intergenic
11	55	GAG	4		74259	74270	clpP intron 1	LSC	Intron
12	56	AGT	3		75723	75731	clpP intron 2	LSC	Intron
13	57	TTG	3		77240	77248	psbB	LSC	Genes
14	58	TCT	3		77873	77881	psbB	LSC	Genes
15	59	TTTC	3		78871	78882	psbH-petB	LSC	Intergenic
16	60	TTC	3		82268	82276	rpoA	LSC	Genes
17	61	ATA	3		82965	82973	rpoA-rps11	LSC	Intergenic
18	62	TTTC	3		86383	86394	rpl16 intron	LSC	Intron
19	63	TTC	3		87548	87556	rpl22	LSC	Genes
20	64	TGC	3		87728	87736	rpl22	LSC	Genes
21	65	TTA	3		88171	88179	rps19	IR	Genes
22	66	CTT	3		88379	88387	rpl2	IR	Genes
23	67	TA	4		88871	89878	rpl2 intron	IR	Intron
24	68	GA	4		90488	90495	ycf2	IR	Genes
25	69	GA	4		90500	90507	ycf2	IR	Genes
26	70	GA	4		91487	91494	ycf2	IR	Genes
27	71	ATT	3		93254	93262	ycf2	IR	Genes
28	72	GA	4		93690	93697	ycf2	IR	Genes
29	73	TCT	3		94373	94381	ycf2	IR	Genes
30	74	CTT	3		94479	94487	ycf2	IR	Genes
31	75	GGT	3		94743	94751	ycf2	IR	Genes
32	76	GAA	3		96206	96214	ycf2	IR	Genes
33	77	TA	4		97043	97050	ycf2	IR	Genes
34	78	AG	4		99246	99253	ndhB	IR	Genes
35	79	AGA	3		99541	99549	ndhB	IR	Genes
36	80	AGA	3		100981	100989	ndhB	IR	Genes
37	81	TTCTA	3		103721	103735	rps12-trnV-GAC	IR	Intergenic
38	82	AAG	3		104267	104275	rps12-trnV-GAC	IR	Intergenic
39	83	CTG	3		108975	108983	rrn23	IR	Genes
40	84	CT	4		110536	110543	rrn23	IR	Genes
41	85	AT	4		112242	112249	rrn5-trnR-ACG	IR	Intergenic
42	86	CAA	3		114040	114048	trnN-GUU-ndhF	IR	Intergenic
43	87	AAT	3		114673	114681	ndhF	SSC	Genes
44	88	ATT	3		115467	115475	ndhF	SSC	Genes
45	89	TAA	3		116400	116408	ndhF	SSC	Genes
46	90	ATAG	3		116794	116805	ndhF	SSC	Genes
47	91	ATT	3		117284	117292	ndhF-rpl32	SSC	Intergenic
48	92	AAT	3		118759	118767	rpl32-trnL-UAG	SSC	Intergenic
49	93	ATT	4		118770	118781	rpl32-trnL-UAG	SSC	Intergenic
50	94	AAT	3		120219	120227	ccsA-ndhD	SSC	Intergenic
51	95	AATA	3		120467	120478	ccsA-ndhD	SSC	Intergenic
52	96	TTA	3		123909	123917	ndhG-ndhI	SSC	Intergenic
53	97	TA	5		125200	125209	ndhA intron	SSC	Intron
54	98	AT	4		125221	125228	ndhA intron	SSC	Intron
55	99	ATA	3		125294	125302	ndhA intron	SSC	Intron
56	100	ATT	3		125679	125687	ndhA intron	SSC	Intron
57	101	TAA	3		128485	128483	rps15-ycf1	SSC	Intergenic
58	102	AT	4		128646	128653	rps15-ycf1	SSC	Intergenic
59	103	ATC	3		130074	130082	ycf1	SSC	Genes
60	104	TAAT	3		130327	130338	ycf1	SSC	Genes
61	105	AT	4		130670	130677	ycf1	SSC	Genes
62

## Sheet: Angophora costata-SSRs
	repeat motif	repeat	start	end	Location	Genome region	Length of SSR(bp)	Region						Mononucletide	Dinucletide	Trinucletide	tetranucletide	pentanucletide	hexanucleotide	Total	parameter setting
	A	16	122	137	trnH-GUG-psbA	IGS	16	LSC	A	96				206	37	66	15	2		326	Mono≥8 repeats; Di≥4 repeats; Tri≥3 repeats; tetra≥3 repeats; penta≥3 repeats
	A	9	426	434	trnH-GUG-psbA	IGS	9	LSC	T	106				A.costata	88768	115160	133932
	A	15	3735	3749	matK-trnK-UUU	IGS	15	LSC	G	2
	A	8	3971	3978	matK-trnK-UUU	IGS	8	LSC	C	2
	A	11	4058	4068	matK-trnK-UUU	IGS	11	LSC	AC	1
	A	8	4503	4510	trnK-UUU-rps16	IGS	8	LSC	AG	1				LSC	IR	SSC
	A	8	4668	4675	trnK-UUU-rps16	IGS	8	LSC	AT	11				257	28	41
	A	8	4988	4995	trnK-UUU-rps16	IGS	8	LSC	CT	1
	A	9	5476	5484	rps16 intron	intron	9	LSC	GA	6				Intergenic	genes	Intron
	A	9	5650	5658	rps16 intron	intron	9	LSC	TA	15				213	79	34
	A	8	6520	6527	rps16-trnQ-UUG-psbK	IGS	8	LSC	TC	2
	A	8	6681	6688	rps16-trnQ-UUG-psbK	IGS	8	LSC	AGA	2
	A	12	6750	6761	rps16-trnQ-UUG-psbK	IGS	12	LSC	AGT	2
	A	9	7992	8000	rps16-trnQ-UUG-psbK	IGS	9	LSC	ATA	2
	A	9	8229	8237	psbK-psbI	IGS	9	LSC	ATG	3
	A	11	8547	8557	psbK-psbI	IGS	11	LSC	ATT	8
	A	10	8773	8782	psbI-trnS-GCU	IGS	10	LSC	CAA	1
	A	10	8805	8814	psbI-trnS-GCU	IGS	10	LSC	CTG	1
	A	13	9120	9132	trnS-GCU-trnG-UCC	IGS	13	LSC	CTT	3
	A	10	9410	9419	trnS-GCU-trnG-UCC	IGS	10	LSC	GAA	2
	A	10	11152	11161	trnR-UCU-atpA	IGS	10	LSC	GCT	1
	A	10	12797	12806	atpA-atpF	IGS	10	LSC	GGA	1
	A	8	13607	13614	atpF intron	intron	8	LSC	GGT	1
	A	15	14485	14499	atpF-atpH	IGS	15	LSC	TAA	6
	A	9	14672	14680	atpF-atpH	IGS	9	LSC	TAG	1
	A	9	14965	14973	atpH-atpI	IGS	9	LSC	TAT	2
	A	8	17781	17788	rps2-rpoC2	IGS	8	LSC	TCT	3
	A	10	17963	17972	rps2-rpoC2	IGS	10	LSC	TGC	1
	A	8	20178	20185	rpoC2	CDS	8	LSC	TTA	9
	A	8	22651	22658	rpoC1	CDS	8	LSC	TTC	3
	A	8	23864	23871	rpoC1	CDS	8	LSC	TTG	2
	A	11	28647	28657	rpoB-trnC-GCA	IGS	11	LSC	AAC	4
	A	11	30126	30136	trnC-GCA-petN	IGS	11	LSC	AAG	1
	A	10	32263	32272	psbM-trnD-GUC	IGS	10	LSC	AAT	6
	A	10	32669	32678	psbM-trnD-GUC	IGS	10	LSC	CTG	1
	A	10	32735	32744	psbM-trnD-GUC	IGS	10	LSC	ATAA	1
	A	10	33404	33413	trnE-UUC-trnT-GGU	IGS	10	LSC	ATAG	2
	A	12	39228	39239	psbZ-trnG-UCC	IGS	12	LSC	ATTA	1
	A	9	39594	39602	psbZ-trnG-UCC	IGS	9	LSC	ATTT	1
	A	9	39798	39806	psbZ-trnG-UCC	IGS	9	LSC	CTTG	1
	A	9	45966	45974	psaA-ycf3	IGS	9	LSC	TAAG	1
	A	10	47854	47863	ycf3 intron	intron	10	LSC	TAAT	1
	A	10	48109	48118	ycf3-trnS-GGA	IGS	10	LSC	TTAA	1
	A	11	48124	48134	ycf3-trnS-GGA	IGS	11	LSC	TTTC	2
	A	9	48457	48465	ycf3-trnS-GGA	IGS	9	LSC	AAAT	1
	A	9	48619	48627	ycf3-trnS-GGA	IGS	9	LSC	AATA	2
	A	10	51046	51055	trnT-UGU-trnL-UAA	IGS	10	LSC	CTAT	1
	A	8	52004	52011	trnL-UAA-trnF-GAA	IGS	8	LSC	TTCAT	1
	A	10	54958	54967	ndhC-trnV-UAC	IGS	10	LSC	AATGG	1
	A	8	55052	55059	ndhC-trnV-UAC	IGS	8	LSC		326
	A	9	56254	56262	trnM-CAU-atpE	IGS	9	LSC
	A	8	58274	58281	atpB-rbcL	IGS	8	LSC
	A	8	58761	58768	atpB-rbcL	IGS	8	LSC
	A	10	60584	60593	rbcL-accD	IGS	10	LSC
	A	8	60898	60905	rbcL-accD	IGS	8	LSC
	A	10	62907	62916	accD-psaI	IGS	10	LSC
	A	8	63783	63790	psaI-ycf4	IGS	8	LSC
	A	8	66723	66730	petA	CDS	8	LSC
	A	9	69537	69545	psbE-petL	IGS	9	LSC
	A	10	69697	69706	psbE-petL	IGS	10	LSC
	A	8	69971	69978	psbE-petL	IGS	8	LSC
	A	10	70973	70982	trnW-CCA-trnP-UGG	IGS	10	LSC
	A	9	72413	72421	rpl33-rps18	IGS	9	LSC
	A	8	72810	72817	rps18-rpl20	IGS	8	LSC
	A	8	72902	72909	rps18-rpl20	IGS	8	LSC
	A	10	75201	75210	clpP intron	intron	10	LSC
	A	8	75685	75692	clpP intron	intron	8	LSC
	A	8	75982	75989	clpP intron	intron	8	LSC
	A	8	76171	76178	clpP intron	intron	8	LSC
	A	8	76827	76834	clpP-psbB	IGS	8	LSC
	A	9	82403	82411	petD-rpoA	IGS	9	LSC
	A	12	85639	85650	rpl14-rpl16	IGS	12	LSC
	A	8	87120	87127	rpl14-rpl16	IGS	8	LSC
	A	9	94164	94172	ycf2	CDS	9	LSC
	A	12	102717	102728	rps7-rps12	IGS	12	LSC
	A	10	112760	112769	rrn4.5-rrn5	IGS	10	LSC
	A	12	115229	115240	trnN-GUU-ndhF	IGS	12	LSC
	A	10	115265	115274	ndhF	CDS	10	LSC
	A	8	115976	115983	ndhF	CDS	8	LSC
	A	8	117944	117951	ndhF-rpl32	IGS	8	LSC
	A	8	118196	118203	ndhF-rpl32	IGS	8	LSC
	A	9	118368	118376	ndhF-rpl32	IGS	9	LSC
	A	8	118466	118473	rpl32	CDS	8	LSC
	A	12	118662	118673	rpl32-trnL-UAG	IGS	12	LSC
	A	10	118675	118684	rpl32-trnL-UAG	IGS	10	LSC
	A	10	119297	119306	rpl32-trnL-UAG	IGS	10	LSC
	A	8	120082	120089	ccsA-ndhD	IGS	8	LSC
	A	9	122365	122373	ndhD-psaC	IGS	9	LSC
	A	8	122437	122444	ndhD-psaC	IGS	8	LSC
	A	9	124382	124390	ndhG-ndhI	IGS	9	LSC
	A	10	126028	126037	ndhA intron	intron	10	LSC
	A	10	126657	126666	ndhA intron	intron	10	LSC
	A	9	129205	129213	rps15-ycf1	IGS	9	LSC
	A	8	131580	131587	rps15-ycf1	IGS	8	LSC
	A	11	132119	132129	rps15-ycf1	IGS	11	LSC
	A	8	133823	133830	rps15-ycf1	IGS	8	LSC
	T	8	2130	2137	trnK-UUU-matK	IGS	8	LSC
	T	9	2441	2449	matK	CDS	9	LSC
	T	10	4717	4726	trnK-UUU-rps16	IGS	10	LSC
	T	9	6327	6335	rps16-trnQ-UUG	IGS	9	LSC
	T	9	8399	8407	psbK-psbI	IGS	9	LSC
	T	10	8536	8545	psbK-psbI	IGS	10	LSC
	T	9	9016	9024	trnS-GCU-trnG-UCC	IGS	9	LSC
	T	11	9958	9968	trnG-UCC intron	intron	11	LSC
	T	10	10289	10298	trnG-UCC intron	intron	10	LSC
	T	8	11025	11032	trnR-UCU-atpA	IGS	8	LSC
	T	10	11047	11056	trnR-UCU-atpA	IGS	10	LSC
	T	8	13357	13364	atpF intron	intron	8	LSC
	T	8	14199	14206	atpF-atpH	IGS	8	LSC
	T	8	15708	15715	atpH-atpI	IGS	8	LSC
	T	11	15728	15738	atpH-atpI	IGS	11	LSC
	T	10	15796	15805	atpH-atpI	IGS	10	LSC
	T	14	15910	15923	atpH-atpI	IGS	14	LSC
	T	11	17769	17779	rps2-rpoC2	IGS	11	LSC
	T	8	17946	17953	rps2-rpoC2	IGS	8	LSC
	T	8	18640	18647	rpoC2	CDS	8	LSC
	T	11	20035	20045	rpoC2	CDS	11	LSC
	T	10	22664	22673	rpoC2-rpoC1	IGS	10	LSC
	T	8	27632	27639	rpoB	CDS	8	LSC
	T	10	27736	27745	rpoB	CDS	10	LSC
	T	8	29184	29191	rpoB-trnC-GCA	IGS	8	LSC
	T	16	31467	31482	petN-psbM	IGS	16	LSC
	T	10	31827	31836	psbM-trnD-GUC	IGS	10	LSC
	T	13	34141	34153	trnT-GGU-psbD	IGS	13	LSC
	T	10	34682	34691	trnT-GGU-psbD	IGS	10	LSC
	T	10	34871	34880	trnT-GGU-psbD	IGS	10	LSC
	T	9	34888	34896	trnT-GGU-psbD	IGS	9	LSC
	T	8	34922	34929	trnT-GGU-psbD	IGS	8	LSC
	T	8	35435	35442	trnT-GGU-psbD	IGS	8	LSC
	T	8	38176	38183	psbC-trnS-UGA	IGS	8	LSC
	T	11	46256	46266	ycf3 intron	intron	11	LSC
	T	9	46346	46354	ycf3 intron	intron	9	LSC
	T	11	47720	47730	ycf3 intron	intron	11	LSC
	T	8	48708	48715	ycf3-trnS-GGA	IGS	8	LSC
	T	9	48744	48752	ycf3-trnS-GGA	IGS	9	LSC
	T	9	50410	50418	trnT-UGU-trnL-UAA	IGS	9	LSC
	T	9	50420	50428	trnT-UGU-trnL-UAA	IGS	9	LSC
	T	8	50911	50918	trnT-UGU-trnL-UAA	IGS	8	LSC
	T	11	51987	51997	trnL-UAA-trnF-GAA	IGS	11	LSC
	T	9	54227	54235	ndhK-ndhC	IGS	9	LSC
	T	9	54829	54837	ndhC-trnV-UAC	IGS	9	LSC
	T	10	55235	55244	trnV-UAC intron	intron	10	LSC
	T	10	58168	58177	atpB	CDS	10	LSC
	T	8	58627	58634	atpB-rbcL	IGS	8	LSC
	T	8	62852	62859	accD-psaI	IGS	8	LSC
	T	8	63471	63478	psaI-ycf4	IGS	8	LSC
	T	8	64023	64030	ycf4	CDS	8	LSC
	T	8	64562	64569	ycf4-cemA	IGS	8	LSC
	T	10	64801	64810	ycf4-cemA	IGS	10	LSC
	T	11	65006	65016	ycf4-cemA	IGS	11	LSC
	T	9	67456	67464	petA-psbJ	IGS	9	LSC
	T	11	68117	68127	petA-psbJ	IGS	11	LSC
	T	10	69462	69471	psbE-petL	IGS	10	LSC
	T	9	70731	70739	petG-trnW-CCA	IGS	9	LSC
	T	8	70991	70998	petG-trnW-CCA	IGS	8	LSC
	T	8	71299	71306	trnP-UGG-psaJ	IGS	8	LSC
	T	8	71773	71780	psaJ	CDS	8	LSC
	T	10	71865	71879	psaJ-rpl33	IGS	15	LSC
	T	10	74054	74063	rpl20-rps12	IGS	10	LSC
	T	9	74465	74473	rps12-clpP	IGS	9	LSC
	T	11	75017	75027	clpP intron	intron	11	LSC
	T	11	75284	75294	clpP intron	intron	11	LSC
	T	10	75723	75732	clpP intron	intron	10	LSC
	T	9	75783	75791	clpP intron	intron	9	LSC
	T	9	76062	76070	clpP intron	intron	9	LSC
	T	10	79602	79611	petB intron	intron	10	LSC
	T	12	82375	82386	petD-rpoA	IGS	12	LSC
	T	8	86325	86332	rpl16 intron	intron	8	LSC
	T	8	86916	86923	rpl16 intron	intron	8	LSC
	T	10	86942	86951	rpl16 intron	intron	10	LSC
	T	9	87244	87252	rpl16-rps3	IGS	9	LSC
	T	9	87259	87267	rpl16-rps3	IGS	9	LSC
	T	11	88008	88018	rpl22	CDS	11	LSC
	T	9	88740	88748	rps19	CDS	9	LSC
	T	8	88778	88785	rps19-rpl2	IGS	8	IR
	T	9	100382	100390	ndhB intron	intron	9	IR
	T	8	103699	103706	rps7-rps12	IGS	8	IR
	T	8	107695	107702	trnI-GAU intron	intron	8	IR
	T	10	112910	112919	rrn4.5-rrn5	IGS	10	IR
	T	9	113218	113226	trnR-ACG-trnN-GUU	IGS	9	IR
	T	10	115215	115224	trnN-GUU-ndhF	IGS	10	SSC
	T	8	117959	117966	ndhF-rpl32	IGS	8	SSC
	T	9	118039	118047	ndhF-rpl32	IGS	9	SSC
	T	9	118653	118661	rpl32-trnL-UAG	IGS	9	SSC
	T	9	118700	118708	rpl32-trnL-UAG	IGS	9	SSC
	T	9	119067	119075	rpl32-trnL-UAG	IGS	9	SSC
	T	10	120732	120741	ccsA-ndhD	IGS	10	SSC
	T	10	120760	120759	ccsA-ndhD	IGS	0	SSC
	T	11	120811	120821	ccsA-ndhD	IGS	11	SSC
	T	8	121431	121438	ndhD	CDS	8	SSC
	T	10	126102	126111	ndhA intron	intron	10	SSC
	T	12	126507	126518	ndhA intron	intron	12	SSC
	T	8	128842	128849	rps15-ycf1	IGS	8	SSC
	T	8	130314	130321	rps15-ycf1	IGS	8	SSC
	T	9	130545	130553	rps15-ycf1	IGS	9	SSC
	T	8	131564	131571	rps15-ycf1	IGS	8	SSC
	T	9	131885	131893	rps15-ycf1	IGS	9	SSC
	T	8	132188	132195	rps15-ycf1	IGS	8	SSC
	T	8	132693	132700	rps15-ycf1	IGS	8	SSC
	T	9	132708	132716	rps15-ycf1	IGS	9	SSC
	T	9	133200	133208	rps15-ycf1	IGS	9	SSC
	T	8	133326	133333	rps15-ycf1	IGS	8	SSC
	G	10	6944	6953	rps16-trnQ-UUG	IGS	10	LSC
	G	8	39034	39041	psbZ-trnG-UCC	IGS	8	LSC
	C	8	5311	5318	rps16 intron	intron	8	LSC
	C	8	39954	39961	trnG-UCC-trnfM-CAU	IGS	8	LSC
	AC	4	9623	9630	psbI-trnS-GCU	IGS	8	LSC
	AAAT	3	4557	4568	matK-trnK-UUU	IGS	12	LSC
	ATAG	3	6652	6663	rps16-trnQ-UUG	IGS	12	LSC
	TA	4	7584	7591	trnQ-UUG	CDS	8	LSC
	TTA	4	9377	9388	trnS-GCU-trnG-UCC	IGS	12	LSC
	CTAT	3	10581	10592	trnG-UCC-trnR-UCU	IGS	12	LSC
	AT	5	10614	10623	trnG-UCC-trnR-UCU	IGS	10	LSC
	ATT	4	11180	11191	tRNA-GCU	CDS	12	LSC
	TTAA	3	11199	11210	atpA-atpF	IGS	12	LSC
	ATTT	3	11250	11261	atpA	CDS	12	LSC
	TAG	3	13754	13762	atpF-atpH	IGS	9	LSC
	ATT	3	14337	14345	atpF-atpH	IGS	9	LSC
	TA	4	15757	15764	atpH-atpI	IGS	8	LSC
	TA	4	15768	15775	atpH-atpI	IGS	8	LSC
	TA	4	15786	15793	atpH-atpI	IGS	8	LSC
	TTA	3	15801	15809	atpH-atpI	IGS	9	LSC
	TTA	3	15941	15949	atpH-atpI	IGS	9	LSC
	AAC	3	16239	16247	atpI	CDS	9	LSC
	TTA	3	17048	17056	rps2	CDS	9	LSC
	TTC	3	23699	23707	rpoC1	CDS	9	LSC
	CTTG	3	29834	29845	trnC-GCA-petN	IGS	12	LSC
	TTA	4	30840	30851	?-psbM	IGS	12	LSC
	AATGG	3	33214	33228	trnE-UUC-trnT-GGU	IGS	15	LSC
	ATTA	3	33849	33860	trnE-UUC-trnT-GGU	IGS	12	LSC
	GA	4	38306	38313	trnS-UGA-psbZ	IGS	8	LSC
	TA	4	38503	38510	trnS-UGA-psbZ	IGS	8	LSC
	AAT	3	39119	39127	psbZ-trnG-UCC	IGS	9	LSC
	AAT	3	39147	39155	psbZ-trnG-UCC	IGS	9	LSC
	AAT	3	39188	39196	psbZ-trnG-UCC	IGS	9	LSC
	TA	4	39352	39359	psbZ-trnG-UCC	IGS	8	LSC
	AT	4	39362	39369	psbZ-trnG-UCC	IGS	8	LSC
	TAA	3	39637	39645	trnG-UCC	CDS	9	LSC
	TAT	4	39701	39712	psbZ-trnG-UCC	IGS	12	LSC
	TAA	3	39994	40002	trnG-UCC-trnfM-CAU	IGS	9	LSC
	TCT	3	40564	40572	rps14	CDS	9	LSC
	ATG	3	42102	42110	psaB	CDS	9	LSC
	ATG	3	44326	44334	psaA	CDS	9	LSC
	TA	4	45608	45615	psaA-ycf3	IGS	8	LSC
	ATT	3	45685	45693	psaA-ycf3	IGS	9	LSC
	AT	4	45818	45825	psaA-ycf3	IGS	8	LSC
	TAA	4	46345	46356	ycf3	CDS	12	LSC
	TAAG	3	46622	46633	ycf3	CDS	12	LSC
	TA	4	50729	50736	trnT-UGU-trnL-UAA	IGS	8	LSC
	TTCAT	3	52443	52457	trnF_GAA_ndhJ	IGS	15	LSC
	TTG	3	58987	58995	atpB-rbcL	IGS	9	LSC
	AT	4	59320	59327	rbcL	CDS	8	LSC
	GA	4	59504	59511	rbcL	CDS	8	LSC
	GCT	3	60398	60406	rbcL	CDS	9	LSC
	AGT	3	61689	61697	accD	CDS	9	LSC
	GGA	3	62051	62059	accD	CDS	9	LSC
	TAT	3	62441	62449	accD	CDS	9	LSC
	TA	4	63019	63026	accD-psaI	IGS	8	LSC
	AT	4	63240	63247	accD-psaI	IGS	8	LSC
	AAT	4	64674	64685	ycf4-cemA	IGS	12	LSC
	TC	4	64981	64988	ycf4-cemA	IGS	8	LSC
	TC	5	65471	65480	cemA	CDS	10	LSC
	AT	4	66382	66389	petA	CDS	8	LSC
	CTT	4	67647	67658	petA-psbJ	IGS	12	LSC
	AT	4	67978	67985	petA-psbJ	IGS	8	LSC
	TTA	3	68257	68265	petA-psbJ	IGS	9	LSC
	TTA	3	68279	68287	psbJ	CDS	9	LSC
	AAC	3	69568	69576	psbE-petL	IGS	9	LSC
	TAA	3	71359	71367	trnP-UGG-psaJ	IGS	9	LSC
	AT	4	71578	71585	trnP-UGG-psaJ	IGS	8	LSC
	AATA	3	71635	71646	trnP_UGG_psaJ	IGS	12	LSC
	TA	4	72375	72382	rpl33-rps18	IGS	8	LSC
	AAC	3	72694	72702	rps18	CDS	9	LSC
	ATAA	3	72819	72830	rps18_rpl20	IGS	12	LSC
	GAA	4	72934	72945	rps18-rpl20	IGS	12	LSC
	TA	4	73754	73761	rpl20-rps12	IGS	8	LSC
	AGT	3	76220	76228	clpP	CDS	9	LSC
	TTG	3	77727	77735	psbB	CDS	9	LSC
	TCT	3	78360	78368	psbB	CDS	9	LSC
	TTTC	3	79358	79369	psbH_petB	IGS	12	LSC
	TTC	3	82753	82761	rpoA	CDS	9	LSC
	ATA	3	83456	83464	rpoA-rps11	IGS	9	LSC
	TTTC	3	86898	86909	rpl16	CDS	12	LSC
	TGC	3	88248	88256	rpl22	CDS	9	LSC
	TTA	3	88685	88693	rps19	CDS	9	LSC
	CTT	3	88893	88901	rpl2	CDS	9	IR
	TA	4	89385	89392	rpl2 intron	intron	8	IR
	GA	4	91002	91009	ycf2	CDS	8	IR
	GA	4	91014	91021	ycf2	CDS	8	IR
	GA	4	92001	92008	ycf2	CDS	8	IR
	ATT	3	93768	93776	ycf2	CDS	9	IR
	GA	4	94204	94211	ycf2	CDS	8	IR
	TCT	3	94887	94895	ycf2	CDS	9	IR
	CTT	3	94993	95001	ycf2	CDS	9	IR
	GGT	3	95257	95265	ycf2	CDS	9	IR
	GAA	3	96720	96728	ycf2	CDS	9	IR
	TA	4	97557	97564	ycf2	CDS	8	IR
	TA	4	99000	99007	trnL-CAA-ndhB	IGS	8	IR
	AG	4	99760	99767	ndhB	CDS	8	IR
	AGA	3	100055	100063	ndhB	CDS	9	IR
	AGA	3	101496	101504	ndhB	CDS	9	IR
	AAG	3	104783	104791	rps7-rps12	IGS	9	IR
	CTG	3	109496	109504	trnA-UGC	CDS	9	IR
	CTG	3	109496	109504	rrn23	CDS	9	IR
	CT	4	111057	111064	rrn23	CDS	8	IR
	AT	4	112763	112770	rrn5-trnR-ACG	IGS	8	IR
	CAA	3	114571	114579	ycf1	CDS	9	IR
	ATT	3	116014	116022	ndhF	CDS	9	SSC
	AAC	3	116456	116464	ndhF	CDS	9	SSC
	TAA	3	116953	116961	ndhF	CDS	9	SSC
	ATAG	3	117347	117358	ndhF	CDS	12	SSC
	ATT	3	117838	117846	ndhF-rpl32	IGS	9	SSC
	AAT	3	119358	119366	rpl32_trnL_UAG	IGS	9	SSC
	ATT	4	119369	119380	rpl32-trnL-UAG	IGS	12	SSC
	AAT	3	120813	120821	ndhD	CDS	9	SSC
	AATA	3	121059	121070	ndhD	CDS	12	SSC
	TTA	3	124523	124531	ndhI	CDS	9	SSC
	TTC	3	125497	125505	ndhA	CDS	9	SSC
	AT	4	125828	125835	ndhA intron	intron	8	SSC
	ATA	3	125901	125909	ndhA intron	Intron	9	SSC
	ATT	3	126281	126289	ndhA	CDS	9	SSC
	TAA	3	129205	129213	rps15-ycf1	IGS	9	SSC
	AT	4	129370	129377	ycf1	CDS	8	SSC
	ATC	3	130804	130812	ycf1	CDS	9	SSC
	TAAT	3	131057	131068	ycf1	CDS	12	SSC
	TA	5	131653	131662	ycf1	CDS	10	SSC

## Sheet: Corymbia eximia-SSRs
	repeat motif	repeat	start	end	location	Genome region	Length of SSR(bp)	Region				Mononucletide	Dinucletide	Trinucletide	tetranucletide	pentanucletide	hexanucleotide	Total	parameter setting
	A	14	123	136	trnH-GUG-psbA	IGS	14	LSC	A	95		205	39	65	14	1		324	Mono≥8 repeats; Di≥4 repeats; Tri≥3 repeats; tetra≥3 repeats; penta≥3 repeats
	A	8	3734	3741	matK-trnK-UUU	IGS	8	LSC	T	108
	A	8	3963	3970	trnK-UUU-rps16	IGS	8	LSC	C	1
	A	13	4050	4062	trnK-UUU-rps16	IGS	13	LSC	G	1		C.eximia	88522	114931	133603
	A	8	4497	4504	trnK-UUU-rps16	IGS	8	LSC	AG	1
	A	9	4662	4670	trnK-UUU-rps16	IGS	9	LSC	AT	12
	A	8	4982	4989	trnK-UUU-rps16	IGS	8	LSC	CT	1		Intergenic	Genes	intron
	A	9	5470	5478	rps16 intron	intron	9	LSC	GA	6		215	77	32	324
	A	8	5644	5651	rps16 intron	intron	8	LSC	TA	17
	A	10	6513	6522	rps16-trnQ-UUG	IGS	10	LSC	TC	3		LSC	IR	SSC
	A	12	6744	6755	rps16-trnQ-UUG	IGS	12	LSC	AAC	4		230	30	64
	A	9	7976	7984	trnQ-UUG-psbK	IGS	9	LSC	AAG	1
	A	11	8213	8223	psbK-psbI	IGS	11	LSC	AAT	5
	A	11	8535	8545	psbK-psbI	IGS	11	LSC	AGA	2
	A	9	8761	8769	psbI-trnS-GCU	IGS	9	LSC	AGT	2
	A	9	8792	8800	psbI-trnS-GCU	IGS	9	LSC	ATA	2
	A	11	9101	9111	trnS-GCU-trnG-UCC	IGS	11	LSC	ATC	1
	A	8	9392	9399	trnS-GCU-trnG-UCC	IGS	8	LSC	ATG	2
	A	9	12731	12739	atpA-atpF	IGS	9	LSC	ATT	8
	A	8	13540	13547	atpF intron	intron	8	LSC	CAA	1
	A	14	14418	14431	atpF-atpH	IGS	14	LSC	CTG	1
	A	10	14604	14613	atpF-atpH	IGS	10	LSC	CTT	3
	A	9	14898	14906	atpH-atpI	IGS	9	LSC	GAA	3
	A	8	17713	17720	rps2-rpoC2	IGS	8	LSC	GCT	1
	A	10	17897	17906	rps2-rpoC2	IGS	10	LSC	GGA	1
	A	8	20091	20098	rpoC2	CDS	8	LSC	GGT	1
	A	8	22564	22571	rpoC2	CDS	8	LSC	TAA	6
	A	8	23777	23784	rpoC1	CDS	8	LSC	TAG	1
	A	11	28559	28569	rpoB-trnC-GCA	IGS	11	LSC	TAT	2
	A	10	30032	30041	trnC-GCA-petN	IGS	10	LSC	TCT	4
	A	11	32101	32111	psbM-trnD-GUC	IGS	11	LSC	TGC	1
	A	9	32508	32516	trnD-GUC-trnY-GUA	IGS	9	LSC	TTA	8
	A	10	32567	32576	trnD-GUC-trnY-GUA	IGS	10	LSC	TTC	3
	A	10	33231	33240	trnE-UUC-trnT-GGU	IGS	10	LSC	TTG	2
	A	11	39010	39020	psbZ-trnG-UCC	IGS	11	LSC	AAAT	1
	A	11	39305	39315	psbZ-trnG-UCC	IGS	11	LSC	AATA	2
	A	10	39590	39599	psbZ-trnG-UCC	IGS	10	LSC	ATAA	1
	A	8	39754	39761	trnG-UCC-trnfM-CAU	IGS	8	LSC	ATAG	2
	A	11	45778	45788	psaA-ycf3	IGS	11	LSC	ATTA	1
	A	10	47669	47678	psaA-ycf3	IGS	10	LSC	ATTT	1
	A	10	47924	47933	ycf3-trnS-GGA	IGS	10	LSC	CTTG	1
	A	10	47939	47948	ycf3-trnS-GGA	IGS	10	LSC	TAAG	1
	A	9	48271	48279	ycf3-trnS-GGA	IGS	9	LSC	TAAT	1
	A	8	48433	48440	ycf3-trnS-GGA	IGS	8	LSC	TTAA	1
	A	12	50850	50861	trnT-UGU-trnL-UAA	IGS	12	LSC	TTTC	2
	A	8	51810	51817	trnL-UAA-trnF-GAA	IGS	8	LSC	TTCAT	1
	A	11	54770	54780	ndhC-trnV-UAC	IGS	11	LSC
	A	8	54865	54872	ndhC-trnV-UAC	IGS	8	LSC
	A	9	56062	56070	trnM-CAU-atpE	IGS	9	LSC
	A	8	58082	58089	atpB-rbcL	IGS	8	LSC
	A	8	58576	58583	atpB-rbcL	IGS	8	LSC
	A	9	60399	60402	rbcL-accD	IGS	4	LSC
	A	8	60712	60719	rbcL-accD	IGS	8	LSC
	A	10	62706	62715	accD-psaI	IGS	10	LSC
	A	9	63582	63590	psaI-ycf4	IGS	9	LSC
	A	8	66522	66529	petA	CDS	8	LSC
	A	10	69310	69319	psbE-petL	IGS	10	LSC
	A	12	69471	69482	psbE-petL	IGS	12	LSC
	A	8	69747	69754	psbE-petL	IGS	8	LSC
	A	9	70734	70742	trnW-CCA-trnP-UGG	IGS	9	LSC
	A	9	72163	72171	rpl33-rps18	IGS	9	LSC
	A	8	72560	72567	rps18-rpl20	IGS	8	LSC
	A	8	72652	72659	rps18-rpl20	IGS	8	LSC
	A	9	74960	74968	clpP intron	intron	9	LSC
	A	8	75442	75449	clpP intron	intron	8	LSC
	A	8	75738	75745	clpP intron	intron	8	LSC
	A	8	75925	75932	clpP intron	intron	8	LSC
	A	8	76589	76596	clpP-psbB	IGS	8	LSC
	A	9	82165	82173	petD-rpoA	IGS	9	LSC
	A	10	85394	85403	rpl14-rpl16	IGS	10	LSC
	A	8	86873	86880	rpl14-rpl16	IGS	8	LSC
	A	9	93917	93925	ycf2	CDS	9	IR
	A	11	102488	102498	rps7-rps12	IGS	11	IR
	A	10	112530	112539	rrn5-trnR-ACG	IGS	10	IR
	A	9	115000	115008	trnN-GUU-ndhF	IGS	9	SSC
	A	11	115033	115043	ndhF	CDS	11	SSC
	A	8	115745	115752	ndhF	CDS	8	SSC
	A	8	117699	117706	ndhF-rpl32	IGS	8	SSC
	A	9	118125	118133	ndhF-rpl32	IGS	9	SSC
	A	8	118224	118231	rpl32	CDS	8	SSC
	A	15	118418	118432	rpl32-trnL-UAG	IGS	15	SSC
	A	10	118434	118443	rpl32-trnL-UAG	IGS	10	SSC
	A	9	119056	119064	rpl32-trnL-UAG	IGS	9	SSC
	A	8	119840	119847	ccsA	CDS	8	SSC
	A	8	122127	122134	ndhD-psaC	IGS	8	SSC
	A	8	122199	122206	ndhD-psaC	IGS	8	SSC
	A	9	124146	124154	ndhG-ndhI	IGS	9	SSC
	A	10	125793	125802	ndhA intron	intron	10	SSC
	A	10	126419	126428	ndhA intron	intron	10	SSC
	A	8	128704	128711	rps15-ycf1	IGS	8	SSC
	A	9	128865	128873	rps15-ycf1	IGS	9	SSC
	A	8	131249	131256	rps15-ycf1	IGS	8	SSC
	A	11	131788	131798	rps15-ycf1	IGS	11	SSC
	A	10	133147	133156	rps15-ycf1	IGS	10	SSC
	A	8	133492	133499	rps15-ycf1	IGS	8	SSC
	T	8	2129	2136	trnK-UUU-matK	IGS	8	LSC
	T	9	2440	2448	matK	CDS	9	LSC
	T	9	4712	4720	trnK-UUU-rps16	IGS	9	LSC
	T	9	6320	6328	rps16-trnQ-UUG	IGS	9	LSC
	T	10	8385	8394	psbK-psbI	IGS	10	LSC
	T	11	8523	8533	psbK-psbI	IGS	11	LSC
	T	9	9002	9010	trnS-GCU-trnG-UCC	IGS	9	LSC
	T	9	9336	9344	trnS-GCU-trnG-UCC	IGS	9	LSC
	T	11	9928	9938	trnG-UCC intron	intron	11	LSC
	T	10	10259	10268	trnG-UCC intron	intron	10	LSC
	T	9	10987	10995	trnR-UCU-atpA	IGS	9	LSC
	T	10	11010	11019	trnR-UCU-atpA	IGS	10	LSC
	T	8	13290	13297	atpF intron	intron	8	LSC
	T	8	14132	14139	atpF-atpH	IGS	8	LSC
	T	14	15662	15675	atpH-atpI	IGS	14	LSC
	T	10	15733	15742	atpH-atpI	IGS	10	LSC
	T	9	15847	15858	atpH-atpI	IGS	12	LSC
	T	11	17701	17711	rps2-rpoC2	IGS	11	LSC
	T	10	17878	17887	rps2-rpoC2	IGS	10	LSC
	T	8	18553	18560	rpoC2	CDS	8	LSC
	T	11	19948	19958	rpoC2	CDS	11	LSC
	T	10	22577	22586	rpoC1	CDS	10	LSC
	T	8	27545	27552	rpoB	CDS	8	LSC
	T	10	27649	27658	rpoB	CDS	10	LSC
	T	8	29096	29103	rpoB-trnC-GCA	IGS	8	LSC
	T	14	31307	31320	petN-psbM	IGS	14	LSC
	T	10	31665	31674	psbM-trnD-GUC	IGS	10	LSC
	T	11	33943	33953	trnT-GGU-psbD	IGS	11	LSC
	T	9	34482	34490	trnT-GGU-psbD	IGS	9	LSC
	T	10	34670	34679	trnT-GGU-psbD	IGS	10	LSC
	T	9	34687	34695	trnT-GGU-psbD	IGS	9	LSC
	T	8	34721	34728	trnT-GGU-psbD	IGS	8	LSC
	T	8	35255	35262	trnT-GGU-psbD	IGS	8	LSC
	T	8	36977	36984	psbC	CDS	8	LSC
	T	8	37985	37992	psbC-trnS-UGA	IGS	8	LSC
	T	12	46070	46081	ycf3 intron	intron	12	LSC
	T	9	46161	46169	ycf3 intron	intron	9	LSC
	T	11	47535	47545	ycf3 intron	intron	11	LSC
	T	8	48521	48528	ycf3-trnS-GGA	IGS	8	LSC
	T	9	48557	48565	ycf3-trnS-GGA	IGS	9	LSC
	T	10	50213	50222	trnT-UGU-trnL-UAA	IGS	10	LSC
	T	9	50224	50232	trnT-UGU-trnL-UAA	IGS	9	LSC
	T	8	50715	50722	trnT-UGU-trnL-UAA	IGS	8	LSC
	T	11	51793	51803	trnL-UAA-trnF-GAA	IGS	11	LSC
	T	10	54038	54047	ndhK-ndhC	IGS	10	LSC
	T	9	54641	54649	ndhK-ndhC	IGS	9	LSC
	T	9	55048	55057	trnV-UAC intron	intron	10	LSC
	T	10	57976	57985	atpB	CDS	10	LSC
	T	8	58435	58442	atpB-rbcL	IGS	8	LSC
	T	8	62651	62658	accD-psaI	IGS	8	LSC
	T	8	63270	63277	psaI-ycf4	IGS	8	LSC
	T	8	63823	63830	ycf4	CDS	8	LSC
	T	8	64362	64369	ycf4-cemA	IGS	8	LSC
	T	10	64601	64610	ycf4-cemA	IGS	10	LSC
	T	10	64806	64815	ycf4-cemA	IGS	10	LSC
	T	9	67250	67258	petA-psbJ	IGS	9	LSC
	T	10	67911	67920	petA-psbJ	IGS	10	LSC
	T	12	69233	69244	psbE-petL	IGS	12	LSC
	T	10	70507	70516	petG-trnW-CCA	IGS	10	LSC
	T	8	70751	70758	trnW-CCA-trnP-UGG	IGS	8	LSC
	T	8	71065	71072	trnP-UGG-psaJ	IGS	8	LSC
	T	8	71522	71529	psaJ	CDS	8	LSC
	T	11	71614	71624	psaJ-rpl33	IGS	11	LSC
	T	10	73812	73821	rpl20-rps12	IGS	10	LSC
	T	9	74223	74231	rps12-clpP	IGS	9	LSC
	T	12	74775	74786	clpP intron	intron	12	LSC
	T	10	75042	75051	clpP intron	intron	10	LSC
	T	9	75480	75488	clpP intron	intron	9	LSC
	T	9	75539	75547	clpP intron	intron	9	LSC
	T	11	75818	75828	clpP intron	intron	11	LSC
	T	11	79366	79376	petB intron	intron	11	LSC
	T	10	82139	82148	petD-rpoA	IGS	10	LSC
	T	8	86078	86085	rpl14-rpl16	IGS	8	LSC
	T	8	86669	86676	rpl16 intron	intron	8	LSC
	T	10	86695	86704	rpl16 intron	intron	10	LSC
	T	9	86997	87005	rpl16-rps3	IGS	9	LSC
	T	9	87012	87020	rpl16-rps3	IGS	9	LSC
	T	11	87761	87771	rpl22	CDS	11	LSC
	T	9	88493	88501	rps19	CDS	9	LSC
	T	8	88531	88538	rps19-rpl2	IGS	8	IR
	T	9	100153	100161	ndhB intron	intron	9	IR
	T	8	103469	103476	rps7-rps12	IGS	8	IR
	T	8	107465	107472	trnI-GAU intron	intron	8	IR
	T	10	112680	112689	rrn5-trnR-ACG	IGS	10	IR
	T	9	112988	112996	trnR-ACG-trnN-GUU	IGS	9	IR
	T	10	114986	114995	trnN-GUU-ndhF	IGS	10	SSC
	T	9	117714	117722	ndhF-rpl32	IGS	9	SSC
	T	9	117795	117803	ndhF-rpl32	IGS	9	SSC
	T	8	118195	118202	ndhF-rpl32	IGS	8	SSC
	T	8	118459	118466	rpl32-trnL-UAG	IGS	8	SSC
	T	9	118826	118834	rpl32-trnL-UAG	IGS	9	SSC
	T	9	120490	120498	ccsA-ndhD	IGS	9	SSC
	T	10	120517	120526	ccsA-ndhD	IGS	10	SSC
	T	16	120568	120583	ccsA-ndhD	IGS	16	SSC
	T	8	121193	121200	ndhD	CDS	8	SSC
	T	8	124258	124265	ndhG-ndhI	IGS	8	SSC
	T	10	125867	125876	ndhA intron	intron	10	SSC
	T	9	126272	126280	ndhA intron	intron	9	SSC
	T	8	128604	128611	rps15-ycf1	IGS	8	SSC
	T	8	129974	129981	rps15-ycf1	IGS	8	SSC
	T	9	130220	130228	rps15-ycf1	IGS	9	SSC
	T	8	131233	131240	rps15-ycf1	IGS	8	SSC
	T	9	131554	131562	rps15-ycf1	IGS	9	SSC
	T	9	131857	131869	rps15-ycf1	IGS	13	SSC
	T	8	132362	132369	rps15-ycf1	IGS	8	SSC
	T	9	132377	132385	rps15-ycf1	IGS	9	SSC
	T	9	132869	132877	rps15-ycf1	IGS	9	SSC
	T	8	132995	133002	rps15-ycf1	IGS	8	SSC
	G	9	38843	38851	psbZ-trnG-UCC	IGS	9	LSC
	C	8	5305	5312	rps16 intron	intron	8	LSC
	AAAT	3	4545	4556	matK-trnK-UUU	IGS	12	LSC
	ATAG	3	6641	6652	rps16-trnQ-UUG	IGS	12	LSC
	TA	4	7571	7578	rps16-trnQ-UUG	IGS	8	LSC
	TTA	3	9356	9364	trnS-GCU-trnG-UCC	IGS	9	LSC
	AT	5	10571	10580	trnG-UCC-trnR-UCU	IGS	10	LSC
	TTAA	3	11127	11138	trnR-UCU-atpA	IGS	12	LSC
	ATTT	3	11178	11189	trnR-UCU-atpA(2bp);atpA(10bp)	cds	12	LSC
	TAG	3	13681	13689	atpF	cds	9	LSC
	ATT	3	14264	14272	atpF-atpH	IGS	9	LSC
	TA	4	15688	15695	atpH-atpI	IGS	8	LSC
	TA	4	15699	15706	atpH-atpI	IGS	8	LSC
	TA	4	15717	15724	atpH-atpI	IGS	8	LSC
	TTA	3	15732	15740	atpH_atpI	IGS	9	LSC
	TTA	3	15867	15875	atpH_atpI	IGS	9	LSC
	AAC	3	16165	16173	atpI	cds	9	LSC
	TTA	3	16974	16982	rps2	cds	9	LSC
	TTC	3	23606	23614	rpoC1	cds	9	LSC
	CTTG	3	29734	29745	trnC-GCA-petN	IGS	12	LSC
	TTA	4	30728	30739	petN-psbM	IGS	12	LSC
	ATTA	3	33645	33656	trnE-UUC-trnT-GGU	IGS	12	LSC
	GA	4	38109	38116	trnS-UGA	cds	8	LSC
	TA	4	38306	38313	trnS-UGA-psbZ	IGS	8	LSC
	AAT	3	38923	38931	psbZ-trnG-UCC	IGS	9	LSC
	AAT	3	38964	38972	psbZ-trnG-UCC	IGS	9	LSC
	TA	4	39127	39134	psbZ-trnG-UCC	IGS	8	LSC
	AT	4	39137	39144	psbZ-trnG-UCC	IGS	8	LSC
	TAA	3	39344	39352	psbZ-trnG-UCC	IGS	9	LSC
	TAT	4	39487	39498	psbZ-trnG-UCC	IGS	12	LSC
	TAA	3	39781	39789	psbZ-trnG-UCC	IGS	9	LSC
	TCT	3	40351	40359	rps14	cds	9	LSC
	ATG	3	41889	41897	psaB	cds	9	LSC
	ATG	3	44113	44121	psaA	cds	9	LSC
	TA	4	45395	45402	psaA-ycf3	IGS	8	LSC
	TA	4	45436	45443	psaA-ycf3	IGS	8	LSC
	ATT	3	45469	45477	psaA-ycf3	IGS	9	LSC
	ATT	3	45493	45501	psaA-ycf3	IGS	9	LSC
	AT	4	45626	45633	psaA-ycf3	IGS	8	LSC
	TAA	4	46154	46165	ycf3	cds	12	LSC
	TAAG	3	46431	46442	ycf3	cds	12	LSC
	TA	4	50527	50534	trnT-UGU-trnL-UAA	IGS	8	LSC
	TTCAT	3	52243	52257	trnF-GAA-ndhJ	IGS	15	LSC
	TTG	3	58796	58804	atpB-rbcL	IGS	9	LSC
	AT	4	59129	59136	rbcL	CDS	8	LSC
	GA	4	59313	59320	rbcL	CDS	8	LSC
	GCT	3	60207	60215	rbcL	cds	9	LSC
	AGT	3	61503	61511	accD	cds	9	LSC
	GGA	3	61865	61873	accD	cds	9	LSC
	TAT	3	62255	62263	accD	cds	9	LSC
	TA	4	62812	62819	accD-psaI	IGS	8	LSC
	AT	4	63033	63040	accD-psaI	IGS	8	LSC
	GAA	3	64233	64241	ycf4_cemA	IGS	9	LSC
	AAT	4	64468	64479	ycf4_cemA	IGS	12	LSC
	TC	4	64582	64589	ycf4-cemA	IGS	8	LSC
	TC	4	64775	64782	ycf4-cemA	IGS	8	LSC
	TC	5	65264	65273	ycf4-cemA	IGS	10	LSC
	AT	4	66175	66182	petA-psbJ	IGS	8	LSC
	CTT	4	67435	67446	petA_psbJ	IGS	12	LSC
	AT	4	67766	67773	petA-psbJ	IGS	8	LSC
	TTA	3	68044	68052	psbJ	cds	9	LSC
	AAC	3	69336	69344	psbE_petL	IGS	9	LSC
	TAA	3	71102	71110	trnP-UGG-psaJ	IGS	9	LSC
	AT	4	71321	71328	petA-psbJ	IGS	8	LSC
	AATA	3	71378	71389	trnP-UGG-psaJ	IGS	12	LSC
	TA	4	72119	72126	rpl33-rps18	IGS	8	LSC
	AAC	3	72438	72446	rps18	cds	9	LSC
	ATAA	3	72563	72574	rps18-rpl20	IGS	12	LSC
	GAA	4	72678	72689	rps18_rpl20	IGS	12	LSC
	TA	4	73506	73513	rpl20-rps12	IGS	8	LSC
	AGT	3	75967	75975	clpP intron	Intron	9	LSC
	TTG	3	77483	77491	psbB	cds	9	LSC
	TCT	3	78116	78124	psbB	cds	9	LSC
	TTTC	3	79114	79125	petB	cds	12	LSC
	TTC	3	82509	82517	rpoA	cds	9	LSC
	ATA	3	83212	83220	rpoA_rps11	IGS	9	LSC
	TTTC	3	86645	86656	rpl16	cds	12	LSC
	TCT	3	87813	87821	rpl22	cds	9	LSC
	TGC	3	87995	88003	rpl22	cds	9	LSC
	TTA	3	88432	88440	rps19	cds	9	LSC
	CTT	3	88640	88648	rpl2	cds	9	IR
	TA	4	89132	89139	rpl2 intron	intron	8	IR
	GA	4	90749	90756	ycf2	CDS	8	IR
	GA	4	90761	90768	ycf2	CDS	8	IR
	GA	4	91748	91755	ycf2	CDS	8	IR
	ATT	3	93515	93523	ycf2	cds	9	IR
	GA	4	93951	93958	ycf2	CDS	8	IR
	TCT	3	94634	94642	ycf2	cds	9	IR
	CTT	3	94740	94748	ycf2	cds	9	IR
	GGT	3	95004	95012	ycf2	cds	9	IR
	GAA	3	96485	96493	ycf2	cds	9	IR
	TA	4	97322	97329	ycf2	CDS	8	IR
	TA	4	98765	98772	trnL-CAA-ndhB	IGS	8	IR
	AG	4	99525	99532	ndhB	CDS	8	IR
	AGA	3	99820	99828	ndhB	cds	9	IR
	AGA	3	101261	101269	ndhB	cds	9	IR
	AAG	3	104547	104555	rps12-trnV-GAC	IGS	9	IR
	CTG	3	109260	109268	rrn23	cds	9	IR
	CT	4	110821	110828	trnA-UGC-rrn23	IGS	8	IR
	AT	4	112527	112534	rrn5-trnR-ACG	IGS	8	IR
	CAA	3	114335	114343	ycf1	cds	9	IR
	ATT	3	115777	115785	ndhF	cds	9	SSC
	AAC	3	116219	116227	ndhF	cds	9	SSC
	TAA	3	116716	116724	ndhF	cds	9	SSC
	ATAG	3	117110	117121	ndhF	cds	12	SSC
	ATT	3	117587	117595	ndhF_rpl32	IGS	9	SSC
	AAT	3	119110	119118	rpl32_trnL_UAG	IGS	9	SSC
	ATT	4	119121	119132	rpl32_trnL_UAG	IGS	12	SSC
	AAT	3	120564	120572	ccsA_ndhD	IGS	9	SSC
	AATA	3	120815	120826	ndhD	cds	12	SSC
	AT	4	122741	122748	psaC-ndhE	IGS	8	SSC
	TTA	3	124282	124290	ndhI	cds	9	SSC
	TTC	3	125256	125264	ndhA	cds	9	SSC
	AT	4	125587	125594	ndhA intron	intron	8	SSC
	ATA	3	125660	125668	ndhA	cds	9	SSC
	ATT	3	126040	126048	ndhA	cds	9	SSC
	TAA	3	128859	128867	rps15-ycf1	IGS	9	SSC
	AT	4	129024	129031	rps15-ycf1	IGS	8	SSC
	ATC	3	130467	130475	ycf1	cds	9	SSC
	TAAT	3	130720	130731	ycf1	cds	12	SSC
	TA	4	131316	131323	ycf1	cds	8	SSC

## Sheet: Eucalyptus aromaphloia-SSRs
		repeat motif	repeat	start	end	location	Genome region	Length of SSR(bp)	Region					Mononucletide	Dinucletide	Trinucletide	tetranucletide	pentanucletide	hexanucleotide	Total	parameter setting
		G	8	39327	39335	trnS-GCU-trnG-UCC	IGS	9	LSC	A	97			205	35	55	14	0		309	Mono≥8 repeats; Di≥4 repeats; Tri≥3 repeats; tetra≥3 repeats; penta≥3 repeats
		C	8	40024	40031	trnG-UCC-trnfM-CAU	IGS	8	LSC	T	106
		A	13	129	141	trnH-GUG-psbA	IGS	13	LSC	G	1			E. aromaphloia	88925	115303	133771
		A	8	166	173	trnH-GUG-psbA	IGS	8	LSC	C	1
		A	10	281	290	trnH-GUG-psbA	IGS	10	LSC	AG	1
		A	8	3729	3736	matK-trnK-UUU	IGS	8	LSC	AT	12			Intergenic	Genes	Intron
		A	9	3958	3966	matK-trnK-UUU	IGS	9	LSC	CT	2			193	79	37
		A	13	4627	4639	trnK-UUU-rps16	IGS	13	LSC	GA	6
		A	8	4676	4683	trnK-UUU-rps16	IGS	8	LSC	TA	10			LSC	IR	SSC
		A	8	4939	4946	trnK-UUU-rps16	IGS	8	LSC	TC	4			222	31	56
		A	10	5482	5491	rps16 intron	intron	10	LSC	AAC	2
		A	8	5657	5664	rps16 intron	intron	8	LSC	AAG	1
		A	8	6521	6528	rps16-trnQ-UUG	IGS	8	LSC	AAT	3
		A	8	6676	6683	rps16-trnQ-UUG	IGS	8	LSC	ACT	1
		A	8	6745	6752	rps16-trnQ-UUG	IGS	8	LSC	AGA	2
		A	9	7995	8003	trnQ-UUG-psbK	IGS	9	LSC	AGT	2
		A	10	8232	8241	psbK-psbI	IGS	10	LSC	ATA	2
		A	16	8553	8568	psbK-psbI	IGS	16	LSC	ATC	1
		A	11	8805	8815	psbI-trnS-GCU	IGS	11	LSC	ATG	2
		A	10	8838	8847	psbI-trnS-GCU	IGS	10	LSC	ATT	7
		A	10	9147	9156	trnS-GCU-trnG-UCC	IGS	10	LSC	CAA	1
		A	9	9444	9452	trnS-GCU-trnG-UCC	IGS	9	LSC	CTG	1
		A	10	11141	11150	trnR-UCU-atpA	IGS	10	LSC	CTT	3
		A	11	12780	12790	atpA-atpF	IGS	11	LSC	GAA	3
		A	8	13585	13592	atpF intron	intron	8	LSC	GCT	1
		A	9	13656	13664	atpF intron	intron	9	LSC	GGA	1
		A	10	14446	14455	atpF-atpH	IGS	10	LSC	GGT	1
		A	9	14628	14636	atpF-atpH	IGS	9	LSC	TAA	3
		A	10	14921	14930	atpH-atpI	IGS	10	LSC	TAG	1
		A	11	17714	17724	rps2-rpoC2	IGS	11	LSC	TAT	2
		A	10	17899	17908	rps2-rpoC2	IGS	10	LSC	TCT	3
		A	8	20093	20100	rpoC2	CDS	8	LSC	TGC	1
		A	8	22566	22573	rpoC1	CDS	8	LSC	TTA	5
		A	8	23779	23786	rpoC1	CDS	8	LSC	TTC	4
		A	10	23970	23979	rpoC1 intron	intron	10	LSC	TTG	2
		A	9	28558	28506	rpoB-trnC-GCA	IGS	-51	LSC	AATA	1
		A	9	30035	30043	trnC-GCA-petN	IGS	9	LSC	ATAA	1
		A	11	32123	32133	psbM-trnD-GUC	IGS	11	LSC	ATAG	2
		A	8	32244	32251	psbM-trnD-GUC	IGS	8	LSC	ATTA	3
		A	15	32643	32657	psbM-trnD-GUC	IGS	15	LSC	ATTT	1
		A	9	33125	33133	trnD-GUC-trnY-GUA	IGS	9	LSC	CTTG	1
		A	8	33784	33791	trnE-UUC-trnT-GGU	IGS	8	LSC	TAAG	1
		A	12	39430	39441	psbZ-trnG-UCC	IGS	12	LSC	TAAT	1
		A	9	39868	39876	psbZ-trnG-UCC	IGS	9	LSC	TTAA	1
		A	8	46011	46018	psaA-ycf3	IGS	8	LSC	TTTC	2
		A	15	47899	47913	ycf3 intron	intron	15	LSC
		A	10	48159	48168	ycf3-trnS-GGA	IGS	10	LSC
		A	10	48174	48183	ycf3-trnS-GGA	IGS	10	LSC
		A	9	48499	48507	ycf3-trnS-GGA	IGS	9	LSC
		A	9	48654	48662	ycf3-trnS-GGA	IGS	9	LSC
		A	8	51075	51082	trnT-UGU-trnL-UAA	IGS	8	LSC
		A	8	51353	51360	trnT-UGU-trnL-UAA	IGS	8	LSC
		A	8	52015	52022	trnL-UAA-trnF-GAA	IGS	8	LSC
		A	8	54966	54973	ndhC-trnV-UAC	IGS	8	LSC
		A	8	55063	55070	ndhC-trnV-UAC	IGS	8	LSC
		A	8	56259	56266	trnM-CAU-atpE	IGS	8	LSC
		A	10	58279	58288	atpB-rbcL	IGS	10	LSC
		A	8	58777	58784	atpB-rbcL	IGS	8	LSC
		A	8	60600	60607	rbcL-accD	IGS	8	LSC
		A	8	60913	60920	rbcL-accD	IGS	8	LSC
		A	13	60942	60954	rbcL-accD	IGS	13	LSC
		A	8	62901	62908	accD-psaI	IGS	8	LSC
		A	8	66820	66827	petA	CDS	8	LSC
		A	11	69629	69639	psbE-petL	IGS	11	LSC
		A	8	69649	69656	psbE-petL	IGS	8	LSC
		A	8	69791	69798	psbE-petL	IGS	8	LSC
		A	9	70062	70070	psbE-petL	IGS	9	LSC
		A	10	71044	71053	trnW-CCA-trnP-UGG	IGS	10	LSC
		A	10	72536	72545	rpl33-rps18	IGS	10	LSC
		A	9	72934	72942	rps18-rpl20	IGS	9	LSC
		A	9	75342	75350	clpP intron	intron	9	LSC
		A	8	75823	75830	clpP intron	intron	8	LSC
		A	8	76124	76131	clpP intron	intron	8	LSC
		A	8	76310	76317	clpP intron	intron	8	LSC
		A	10	82566	82575	petD-rpoA	IGS	10	LSC
		A	10	85801	85810	rpl14-rpl16	IGS	10	LSC
		A	9	87254	87262	rpl14-rpl16	IGS	9	LSC
		A	9	94311	94319	ycf2	CDS	9	IR
		A	11	102865	102875	rps7-rps12	IGS	11	IR
		A	10	112902	112911	rrn5-trnR-ACG	IGS	10	IR
		A	10	115310	115319	trnN-GUU-ndhF	IGS	10	SSC
		A	10	115438	115447	trnN-GUU-ndhF	IGS	10	SSC
		A	10	115472	115481	ndhF	CDS	10	SSC
		A	8	116183	116190	ndhF	CDS	8	SSC
		A	8	118131	118138	ndhF-rpl32	IGS	8	SSC
		A	8	118549	118556	ndhF-rpl33	IGS	8	SSC
		A	8	118646	118653	rpl32	CDS	8	SSC
		A	17	118844	118860	rpl32-trnL-UAG	IGS	17	SSC
		A	10	119322	119331	rpl32-trnL-UAG	IGS	10	SSC
		A	8	120100	120107	ccsA	CDS	8	SSC
		A	8	120811	120818	ccsA-ndhD	IGS	8	SSC
		A	9	122457	122465	ndhD-psaC	IGS	9	SSC
		A	9	124393	124401	ndhG-ndhI	IGS	9	SSC
		A	10	126023	126032	ndhA intron	intron	10	SSC
		A	10	126653	126662	ndhA intron	intron	10	SSC
		A	8	130458	130465	ycf1	CDS	8	SSC
		A	8	131418	131425	ycf1	CDS	8	SSC
		A	10	133316	133325	ycf1	CDS	10	SSC
		A	8	133661	133668	ycf1	CDS	8	SSC
		T	8	93	100	trnH-GUG-psbA	IGS	8	LSC
		T	8	2130	2137	trnK-UUU-matK	IGS	8	LSC
		T	8	2441	2449	matK	CDS	9	LSC
		T	9	4725	4733	trnK-UUU-rps16	IGS	9	LSC
		T	10	7917	7926	trnQ-UUG-psbK	IGS	10	LSC
		T	9	8411	8419	psbK-psbI	IGS	9	LSC
		T	8	9049	9056	trnS-GCU-trnG-UCC	IGS	8	LSC
		T	9	9387	9395	trnS-GCU-trnG-UCC	IGS	9	LSC
		T	8	9418	9425	trnS-GCU-trnG-UCC	IGS	8	LSC
		T	10	9981	9990	trnG-UCC intron	intron	10	LSC
		T	10	10311	10320	trnG-UCC intron	intron	10	LSC
		T	9	11063	11071	trnR-UCU-atpA	IGS	9	LSC
		T	11	13339	13349	atpF intron	intron	11	LSC
		T	8	14171	14178	atpF-atpH	IGS	8	LSC
		T	12	15679	15690	atpH-atpI	IGS	12	LSC
		T	10	15738	15746	atpH-atpI	IGS	9	LSC
		T	11	15851	15861	atpH-atpI	IGS	11	LSC
		T	11	17002	17712	rps2	CDS	711	LSC
		T	8	17882	17889	rps2-rpoC2	IGS	8	LSC
		T	8	18555	18562	rpoC2	CDS	8	LSC
		T	11	19950	19960	rpoC2	CDS	11	LSC
		T	10	22579	22588	rpoC1	CDS	10	LSC
		T	8	27546	27553	rpoB	CDS	8	LSC
		T	10	27650	27659	rpoB	CDS	10	LSC
		T	9	29099	29106	rpoB-trnC-GCA	IGS	8	LSC
		T	10	31332	31341	petN-psbM	IGS	10	LSC
		T	9	31681	31689	psbM-trnD-GUC	IGS	9	LSC
		T	8	31959	31966	psbM-trnD-GUC	IGS	8	LSC
		T	9	34491	34499	trnT-GGU-psbD	IGS	9	LSC
		T	9	35026	35034	trnT-GGU-psbD	IGS	9	LSC
		T	10	35214	35223	trnT-GGU-psbD	IGS	10	LSC
		T	9	35231	35239	trnT-GGU-psbD	IGS	9	LSC
		T	8	35749	35756	trnT-GGU-psbD	IGS	8	LSC
		T	8	38463	38470	psbC-trnS-UGA	IGS	8	LSC
		T	9	46300	46308	ycf3 intron	intron	9	LSC
		T	10	46387	46396	ycf3 intron	intron	10	LSC
		T	9	47767	47775	ycf3 intron	intron	9	LSC
		T	8	48776	48783	ycf3-trnS-GGA	IGS	8	LSC
		T	8	50438	50445	trnT-UGU-trnL-UAA	IGS	8	LSC
		T	8	50940	50947	trnT-UGU-trnL-UAA	IGS	8	LSC
		T	10	51999	52008	trnL-UAA-trnF-GAA	IGS	10	LSC
		T	11	54231	54241	ndhK-ndhC	IGS	11	LSC
		T	11	58435	58445	atpB-rbcL	IGS	11	LSC
		T	9	55051	55059	ndhC-trnV-UAC	IGS	9	LSC
		T	9	55241	55254	trnV-UAC intron	intron	14	LSC
		T	10	58173	58182	atpB	CDS	10	LSC
		T	8	58633	58640	atpB-rbcL	IGS	8	LSC
		T	9	62844	62852	accD-psaI	IGS	9	LSC
		T	8	63545	63552	psaI-ycf4	IGS	8	LSC
		T	8	64096	64103	ycf4	CDS	8	LSC
		T	8	64635	64642	ycf4-cemA	IGS	8	LSC
		T	10	64868	64877	ycf4-cemA	IGS	10	LSC
		T	8	65074	65081	ycf4-cemA	IGS	8	LSC
		T	8	67553	67560	petA-psbJ	IGS	8	LSC
		T	11	68214	68224	petA-psbJ	IGS	11	LSC
		T	9	69555	69563	psbE-petL	IGS	9	LSC
		T	9	70823	70831	petG-trnW-CCA	IGS	9	LSC
		T	8	71369	71376	trnP-UGG-psaJ	IGS	8	LSC
		T	8	71811	71818	psaJ	CDS	8	LSC
		T	10	71898	71907	psaJ-rpl33	IGS	10	LSC
		T	9	74191	74199	rpl20-rps12	IGS	9	LSC
		T	8	74292	74299	rpl20-rps12	IGS	8	LSC
		T	9	74602	74610	rps12-clpP	IGS	9	LSC
		T	15	75154	75168	clpP intron	intron	15	LSC
		T	9	75424	75432	clpP intron	intron	9	LSC
		T	13	75861	75873	clpP intron	intron	13	LSC
		T	9	75925	75933	clpP intron	intron	9	LSC
		T	11	76204	76214	clpP intron	intron	11	LSC
		T	8	79752	79759	petB intron	intron	8	LSC
		T	10	82540	82549	petD-rpoA	IGS	10	LSC
		T	9	85842	85850	rpl14-rpl16	IGS	9	LSC
		T	9	86484	86492	rpl16 intron	intron	9	LSC
		T	10	87081	87090	rpl16 intron	intron	10	LSC
		T	9	87379	87387	rpl16-rps3	IGS	9	LSC
		T	9	87394	87402	rpl16-rps3	IGS	9	LSC
		T	11	88144	88154	rpl22	CDS	11	LSC
		T	9	88882	88890	rps19	CDS	9	LSC
		T	8	93966	93973	ycf2	CDS	8	IR
		T	10	100528	100538	ndhB intron	intron	11	IR
		T	9	103840	103847	rps7-rps12	IGS	8	IR
		T	9	107836	107844	trnI-GAU intron	intron	9	IR
		T	10	103052	103061	rps7-rps12	IGS	10	IR
		T	10	113360	113369	trnR-ACG-trnN-GUU	IGS	10	IR
		T	8	115282	115289	trnN-GUU-ndhF	IGS	8	IR
		T	8	115426	115433	trnN-GUU-ndhF	IGS	8	SSC
		T	8	118225	118232	ndhF-rpl32	IGS	8	SSC
		T	8	118479	118486	ndhF-rpl32	IGS	8	SSC
		T	8	118769	118776	rpl32	CDS	8	SSC
		T	10	118834	118843	rpl32-trnL-UAG	IGS	10	SSC
		T	8	118876	118883	rpl32-trnL-UAG	IGS	8	SSC
		T	9	120745	120753	ccsA-ndhD	IGS	9	SSC
		T	9	120781	120789	ccsA-ndhD	IGS	9	SSC
		T	8	121453	121460	ndhD	CDS	8	SSC
		T	12	126097	126108	ndhA intron	intron	12	SSC
		T	11	126504	126514	ndhA intron	intron	11	SSC
		T	9	128842	128850	rps15-ycf1	IGS	9	SSC
		T	8	130179	130181	rps15-ycf1	IGS	3	SSC
		T	9	130410	130418	rps15-ycf1	IGS	9	SSC
		T	8	131281	131288	rps15-ycf1	IGS	8	SSC
		T	9	131307	131315	rps15-ycf1	IGS	9	SSC
		T	9	131723	131731	rps15-ycf1	IGS	9	SSC
		T	8	132026	132033	rps15-ycf1	IGS	8	SSC
		T	9	132546	132554	rps15-ycf1	IGS	9	SSC
		T	10	133038	133047	rps15-ycf1	IGS	10	SSC
		T	8	133164	133171	rps15-ycf1	IGS	8	SSC
		T	9	133383	133391	rps15-ycf1	IGS	9	SSC
		ACT	3	93	101	trnH-GUG-psbA	IGS	9	LSC
		ATAG	3	6641	6652	rps16-trnQ-UUG	IGS	12	LSC
		TA	4	7576	7583	rps16-trnQ-UUG	IGS	8	LSC
		TTA	3	9407	9415	trnS-GCU-trnG-UCC	IGS	9	LSC
		AT	5	10623	10632	trnS-GCU-trnG-UCC	IGS	10	LSC
		TTAA	3	11176	11187	atpA	cds	12	LSC
		ATTT	3	11227	11238	trnR-UCU-atpA	IGS	12	LSC
		TAG	3	13720	13728	atpF intron	Intron	9	LSC
		ATT	3	14297	14305	atpF-atpH	IGS	9	LSC
		TA	4	15705	15712	atpH-atpI	IGS	8	LSC
		AAC	3	16166	16174	atpI	cds	9	LSC
		TTA	3	16975	16983	rps2	cds	9	LSC
		TTC	3	23608	23616	rpoC1	cds	9	LSC
		CTTG	3	29737	29748	trnC-GCA-petN	IGS	12	LSC
		CT	4	32276	32283	psbM-trnD-GUC	IGS	8	LSC
		AT	4	32318	32325	psbM-trnD-GUC	IGS	8	LSC
		ATTA	3	34192	34203	trnG-UCC-trnR-UCU	IGS	12	LSC
		AT	5	34370	34379	trnE-UUC-trnT-GGU	IGS	10	LSC
		AT	7	35823	35836	trnT-GGU-psbD	IGS	14	LSC
		GA	4	38592	38599	trnS-UGA	CDS	8	LSC
		TA	4	38783	38790	trnS-UGA-psbZ	IGS	8	LSC
		AAT	3	39404	39412	psbZ-trnG-UCC	IGS	9	LSC
		TAT	3	39765	39773	psbZ-trnG-UCC	IGS	9	LSC
		TCT	3	40634	40642	rps14	cds	9	LSC
		ATG	3	42172	42180	psaB	cds	9	LSC
		ATG	3	44396	44404	psaA	cds	9	LSC
		ATT	3	45685	45693	psaA-ycf3	IGS	9	LSC
		ATTA	3	45706	45717	psaA-ycf3	IGS	12	LSC
		ATTA	3	45735	45746	psaA-ycf3	IGS	12	LSC
		AT	4	45864	45871	psaA-ycf3	IGS	8	LSC
		TAA	3	46381	46389	ycf3 intron	Intron	9	LSC
		TAAG	3	46658	46669	ycf3 intron	Intron	12	LSC
		TA	4	50752	50759	trnT-UGU-trnL-UAA	IGS	8	LSC
		ATA	3	58240	58248	atpB	cds	9	LSC
		TTG	3	58997	59005	atpB-rbcL	IGS	9	LSC
		AT	4	59330	59337	rbcL	CDS	8	LSC
		GA	4	59514	59521	rbcL	CDS	8	LSC
		GCT	3	60408	60416	rbcL	cds	9	LSC
		AGT	3	61700	61708	accD	cds	9	LSC
		GGA	3	62062	62070	accD	cds	9	LSC
		TAT	3	62452	62460	accD	cds	9	LSC
		TA	4	63005	63012	accD-psaI	IGS	8	LSC
		AT	4	63308	63315	accD-psaI	IGS	8	LSC
		GAA	3	64506	64514	ycf4-cemA	IGS	9	LSC
		TC	4	64849	64856	ycf4-cemA	IGS	8	LSC
		TC	4	65042	65049	ycf4-cemA	IGS	8	LSC
		TC	5	65562	65571	cemA	CDS	10	LSC
		AT	4	66473	66480	petA	CDS	8	LSC
		CTT	4	67737	67748	petA-psbJ	IGS	12	LSC
		AT	4	68068	68075	petA-psbJ	IGS	8	LSC
		TTA	3	68348	68356	psbJ	cds	9	LSC
		AT	4	71614	71621	trnP-UGG-psaJ	IGS	8	LSC
		TA	4	72492	72499	rpl33-rps18	IGS	8	LSC
		AAC	3	72812	72820	rps18	cds	9	LSC
		ATAA	3	72937	72948	rps18-rpl20	IGS	12	LSC
		GAA	4	73052	73063	rps18-rpl20	IGS	12	LSC
		TA	4	73885	73892	rpl20-rps12	IGS	8	LSC
		TC	4	75741	75748	clpP	CDS	8	LSC
		AGT	3	76352	76360	clpP intron	Intron	9	LSC
		TTG	3	77867	77875	psbB	cds	9	LSC
		TCT	3	78500	78508	psbB	cds	9	LSC
		TTTC	4	79498	79513	psbH-petB	IGS	16	LSC
		TTC	3	82911	82919	rpoA	cds	9	LSC
		ATA	3	83614	83622	rpoA-rps11	IGS	9	LSC
		TTTC	3	87031	87042	rpl16	cds	12	LSC
		TTC	3	88198	88206	rpl22	cds	9	LSC
		TGC	3	88378	88386	rpl22	cds	9	LSC
		TTA	3	88821	88829	rps19	cds	9	LSC
		CTT	3	89034	89042	rpl2	cds	9	IR
		TA	4	89526	89533	rpl2 intron	intron	8	IR
		GA	4	91143	91150	ycf2	CDS	8	IR
		GA	4	91155	91162	ycf2	CDS	8	IR
		GA	4	92142	92149	ycf2	CDS	8	IR
		ATT	3	93909	93917	ycf2	cds	9	IR
		GA	4	94345	94352	ycf2	CDS	8	IR
		TCT	3	95028	95036	ycf2	cds	9	IR
		CTT	3	95134	95142	ycf2	cds	9	IR
		GGT	3	95398	95406	ycf2	cds	9	IR
		GAA	3	96861	96869	ycf2	cds	9	IR
		TA	4	97698	97705	ycf2	CDS	8	IR
		TA	4	99141	99148	trnL-CAA-ndhB	IGS	8	IR
		AG	4	99901	99908	ndhB	CDS	8	IR
		AGA	3	100196	100204	ndhB	cds	9	IR
		AGA	3	101638	101646	ndhB	cds	9	IR
		AAG	3	104918	104926	rps7-rps12	IGS	9	IR
		CTG	3	109632	109640	rrn23	cds	9	IR
		CT	4	111193	111200	rrn23	cds	8	IR
		AT	4	112899	112906	rrn5-trnR-ACG	IGS	8	IR
		CAA	3	114706	114714	pseudo ycf1	IGS	9	IR
		ATT	3	116215	116223	ndhF	cds	9	SSC
		TAA	3	117148	117156	trnN-GUU-ndhF	IGS	9	SSC
		ATAG	3	117542	117553	ndhF	cds	12	SSC
		ATT	3	118019	118027	ndhF-rpl32	IGS	9	SSC
		AAT	3	119375	119383	rpl32-trnL-UAG	IGS	9	SSC
		ATT	4	119386	119397	rpl32-trnL-UAG	IGS	12	SSC
		AATA	3	121075	121086	ndhD	cds	12	SSC
		TTA	3	124514	124522	ndhI	cds	9	SSC
		ATT	3	126272	126280	ndhA intron	Intron	9	SSC
		TTC	3	128790	128798	rps15	cds	9	SSC
		TAA	3	129064	129072	rps15-ycf1	IGS	9	SSC
		AT	4	129229	129236	rps15-ycf1	IGS	8	SSC
		ATC	3	130657	130665	ycf1	cds	9	SSC
		TAAT	3	130910	130921	ycf1	cds	12	SSC
		AAT	3	132371	132379	ycf1	cds	9	SSC

## Sheet: Eugenia uniflora-SSRs
No.	Motif	repeats	length	start position	end position	region	分区	基因区or 间隔区	A	53
1	A	8		17	25	rpl2-trnH-GUG	LSC	Intergenic	T	96
2	A	9		303	312	trnH-GUG-psbA	LSC	Intergenic	G	1
3	A	9		4705	4714	trnK-UUU-rps16	LSC	Intergenic	C	2
4	A	9		4780	4788	trnK-UUU-rps16	LSC	Intergenic	AG	1
5	A	10		5678	5688	rps16 intron	LSC	Intron	AT	19		1	2	3	4	5	6
6	A	8		7940	7948	trnQ-UUG-psbK	LSC	Intergenic	CA	1		Mononucleotide	Dinucleotide	trinucleotide	Tetranucleotide	Pentanucleotide	Hexanucleotide
7	A	9		8176	8185	psbK-psbI	LSC	Intergenic	CT	2		152	39	52	13			256
8	A	12		8707	8719	psbI-trnS-GCU	LSC	Intergenic	GA	6
9	A	10		8732	8742	psbI-trnS-GCU	LSC	Intergenic	TA	8
10	A	8		9048	9056	trnS-GCU-trnG-UCC	LSC	Intergenic	TC	2		E. uniflora	87459	113793	131931
11	A	9		10705	10714	trnG-UCC-trnR-UCU	LSC	Intergenic	AAC	1
12	A	9		11022	11031	trnR-UCU-atpA	LSC	Intergenic	ATA	1		LSC	IR	SSC
13	A	8		12656	12664	atpF intron	LSC	Intron	CAA	1		178	28	50
14	A	8		13443	13451	atpF intron	LSC	Intron	TGC	1
15	A	8		14472	14480	atpF-atpH	LSC	Intergenic	TTA	2
16	A	14		14765	14779	atpH-atpI	LSC	Intergenic	TTC	1		Intergenic	Genes	Intron
17	A	9		28346	28355	rpoB-trnC-GCA	LSC	Intergenic	AAC	1		143	80	33
18	A	8		31941	31949	psbM-trnD-GUC	LSC	Intergenic	AAG	2
19	A	18		32343	32361	psbM-trnD-GUC	LSC	Intergenic	AAT	4
20	A	8		32744	32752	trnD-GUC-trnY-GUA	LSC	Intergenic	AGA	2
21	A	8		32817	32825	trnD-GUC-trnY-GUA	LSC	Intergenic	AGT	1
22	A	8		38913	38921	psbZ-trnG-UCC	LSC	Intergenic	ATA	2
23	A	9		47420	47429	ycf3 intron 2	LSC	Intron	ATC	1
24	A	8		47458	47466	ycf3 intron 2	LSC	Intron	ATG	1
25	A	8		47712	47720	ycf3-trnS-GGA	LSC	Intergenic	ATT	5
26	A	8		48054	48062	ycf3-trnS-GGA	LSC	Intergenic	CAG	1
27	A	9		48211	48220	ycf3-trnS-GGA	LSC	Intergenic	CTG	1
28	A	9		48271	48280	ycf3-trnS-GGA	LSC	Intergenic	CTT	2
29	A	10		50518	50528	trnT-UGU-trnL-UAA	LSC	Intergenic	GAA	1
30	A	8		57737	57745	atpB-rbcL	LSC	Intergenic	GCT	1
31	A	11		60317	60328	rbcL-accD	LSC	Intergenic	GGA	1
32	A	9		62286	62295	accD-psaI	LSC	Intergenic	GGT	1
33	A	11		68366	68377	psbE-petL	LSC	Intergenic	TAA	4
34	A	8		71263	71271	rpl33-rps18	LSC	Intergenic	TCC	1
35	A	8		71766	71774	rps18-rpl20	LSC	Intergenic	TCT	3
36	A	12		74079	74091	clpP intron 1	LSC	Intron	TTA	6
37	A	9		74562	74571	clpP intron 2	LSC	Intron	TTC	2
38	A	10		75032	75042	clpP intron 2	LSC	Intron	TTG	2
39	A	11		84317	84328	rpl14-rpl16	LSC	Intergenic	AATA	1
40	A	8		92859	92867	ycf2	IR	Genes	AGAT	1
41	A	9		111470	111479	rrn5-trnR-ACG	IR	Intergenic	ATAA	1
42	A	10		116490	116500	ndhF-rpl32	SSC	Intergenic	ATAG	1
43	A	8		116745	116753	ndhF-rpl32	SSC	Intergenic	ATTA	1
44	A	12		117200	117212	rpl32-trnL-UAG	SSC	Intergenic	ATTT	1
45	A	9		117214	117223	rpl32-trnL-UAG	SSC	Intergenic	CTTG	1
46	A	10		117327	117337	rpl32-trnL-UAG	SSC	Intergenic	TAAG	1
47	A	8		117617	117625	rpl32-trnL-UAG	SSC	Intergenic	TAAT	1
48	A	8		118856	118864	ccsA-ndhD	SSC	Intergenic	TCTT	1
49	A	8		122698	122706	ndhG-ndhI	SSC	Intergenic	TTAT	1
50	A	10		124318	124328	ndhA intron	SSC	Intron	TTTC	2
51	A	8		126805	126813	ndhH-rps15	SSC	Intergenic
52	A	10		130258	130268	ycf1	SSC	Genes
53	A	9		131613	131622	ycf1	SSC	Genes
54	G	8		38804	38811	psbZ-trnG-UCC	LSC	Intergenic
55	C	8		39678	39685	trnG-UCC-trnfM-CAU	LSC	Intergenic
56	C	8		65485	65492	petA	LSC	Genes
57	T	9		141	149	trnH-GUG-psbA	LSC	Intergenic
58	T	9		2169	2172	trnK-UUU-matK	LSC	Intergenic
59	T	9		2481	2489	matK	LSC	Genes
60	T	8		4296	4303	matK-trnK-UUU	LSC	Intergenic
61	T	9		4842	4850	trnK-UUU-rps16	LSC	Intergenic
62	T	8		5792	5799	rps16 intron	LSC	Intron
63	T	10		7863	7872	trnQ-UUG-psbK	LSC	Intergenic
64	T	8		8338	8345	psbK-psbI	LSC	Intergenic
65	T	14		8467	8480	psbK-psbI	LSC	Intergenic
66	T	10		9093	9102	trnS-GCU-trnG-UCC	LSC	Intergenic
67	T	9		9565	9573	trnS-GCU-trnG-UCC	LSC	Intergenic
68	T	10		10950	10959	trnR-UCU-atpA	LSC	Intergenic
69	T	11		13215	13225	atpF intron	LSC	Intron
70	T	9		14030	14038	atpF-atpH	LSC	Intergenic
71	T	10		15525	15534	atpH-atpI	LSC	Intergenic
72	T	8		15565	15572	atpH-atpI	LSC	Intergenic
73	T	14		15692	15705	atpH-atpI	LSC	Intergenic
74	T	11		17551	17561	rps2-rpoC2	LSC	Intergenic
75	T	8		18391	18398	rpoC2	LSC	Genes
76	T	9		19668	19676	rpoC2	LSC	Genes
77	T	11		19774	19784	rpoC2	LSC	Genes
78	T	10		22370	22379	rpoC1	LSC	Genes
79	T	10		27435	27444	rpoB	LSC	Genes
80	T	8		29269	29276	rpoB-trnC-GCA	LSC	Intergenic
81	T	9		31404	31412	psbM-trnD-GUC	LSC	Intergenic
82	T	8		31642	31649	psbM-trnD-GUC	LSC	Intergenic
83	T	9		34703	34711	trnT-GGU-psbD	LSC	Intergenic
84	T	8		37906	37913	psbC-trnS-UGA	LSC	Intergenic
85	T	8		45860	45867	ycf3 intron 1	LSC	Intron
86	T	10		45944	45953	ycf3 intron 1	LSC	Intron
87	T	10		47321	47330	ycf3 intron 2	LSC	Intron
88	T	9		47358	47366	ycf3 intron 2	LSC	Intron
89	T	9		49898	49906	trnT-UGU-trnL-UAA	LSC	Intergenic
90	T	20		51433	51452	trnL-UAA-trnF-GAA	LSC	Intergenic
91	T	14		53692	53705	ndhK	LSC	Genes
92	T	10		54299	54308	ndhC-trnV-UAC	LSC	Intergenic
93	T	9		54438	54446	ndhC-trnV-UAC	LSC	Intergenic
94	T	10		54696	54705	trnV-UAC intron	LSC	Intron
95	T	10		57631	57640	atpB	LSC	Genes
96	T	8		58088	58095	atpB-rbcL	LSC	Intergenic
97	T	11		58106	58116	atpB-rbcL	LSC	Intergenic
98	T	9		62923	62931	psaI-ycf4	LSC	Intergenic
99	T	11		63472	63482	ycf4	LSC	Genes
100	T	12		66289	66300	petA-psbJ	LSC	Intergenic
101	T	11		66969	66979	petA-psbJ	LSC	Intergenic
102	T	9		68293	68301	psbE-petL	LSC	Intergenic
103	T	8		69550	69557	petG-trnW-CCA	LSC	Intergenic
104	T	10		70066	70075	trnP-UGG-psaJ	LSC	Intergenic
105	T	8		70515	70522	psaJ	LSC	Genes
106	T	13		70607	70619	psaJ-rpl33	LSC	Intergenic
107	T	8		70892	70899	psaJ-rpl33	LSC	Intergenic
108	T	10		72927	72936	rpl20-rps12	LSC	Intergenic
109	T	11		73028	73038	rpl20-rps12	LSC	Intergenic
110	T	11		73341	73351	rps12-clpP	LSC	Intergenic
111	T	12		73896	73907	clpP intron 1	LSC	Intron
112	T	8		74164	74171	clpP intron 1	LSC	Intron
113	T	10		74602	74611	clpP intron 2	LSC	Intron
114	T	9		74663	74671	clpP intron 2	LSC	Intron
115	T	10		75767	75776	clpP-psbB	LSC	Intergenic
116	T	8		76564	76571	psbB	LSC	Genes
117	T	8		78464	78471	petB intron	LSC	Intron
118	T	15		83775	83789	rps8-rpl14	LSC	Intergenic
119	T	8		84363	84370	rpl14-rpl16	LSC	Intergenic
120	T	8		85593	85600	rpl16 intron	LSC	Intron
121	T	8		85682	85689	rpl16 intron	LSC	Intron
122	T	10		85868	85877	rpl16-rps3	LSC	Intergenic
123	T	8		85907	85914	rpl16-rps3	LSC	Intergenic
124	T	9		85921	85929	rpl16-rps3	LSC	Intergenic
125	T	10		86670	86679	rpl22	LSC	Genes
126	T	9		87435	87443	rps19	LSC	Genes
127	T	8		87473	87480	rps19-rpl2	IR	Intergenic
128	T	8		99095	99102	ndhB intron	IR	Intron
129	T	8		102402	102409	rps12-trnV-GAC	IR	Intergenic
130	T	8		106398	106405	trnI-GAU intron	IR	Intron
131	T	9		111621	111629	rrn5-trnR-ACG	IR	Intergenic
132	T	8		116511	116518	ndhF-rpl32	SSC	Intergenic
133	T	9		117239	117247	rpl32-trnL-UAG	SSC	Intergenic
134	T	8		117953	117960	ccsA	SSC	Genes
135	T	8		118488	118495	ccsA	SSC	Genes
136	T	8		119042	119049	ccsA-ndhD	SSC	Intergenic
137	T	8		119067	119074	ccsA-ndhD	SSC	Intergenic
138	T	8		119739	119746	ndhD	SSC	Genes
139	T	9		122789	122797	ndhG-ndhI	SSC	Intergenic
140	T	9		124393	124401	ndhA intron	SSC	Intron
141	T	11		124796	124806	ndhA intron	SSC	Intron
142	T	8		127133	127140	rps15-ycf1	SSC	Intergenic
143	T	8		127935	127942	ycf1	SSC	Genes
144	T	8		128476	128483	ycf1	SSC	Genes
145	T	9		128707	128715	ycf1	SSC	Genes
146	T	8		129711	129718	ycf1	SSC	Genes
147	T	9		130023	130031	ycf1	SSC	Genes
148	T	8		130326	130333	ycf1	SSC	Genes
149	T	9		130846	130854	ycf1	SSC	Genes
150	T	8		131338	131345	ycf1	SSC	Genes
151	T	8		131455	131462	ycf1	SSC	Genes
152	T	8		131573	131580	ycf1	SSC	Genes
No.	Motif	repeats	length	start position	end position	region	分区	基因区or 间隔区
1	CAG	4		1183	1344	psbA	LSC	Genes
2	AT	4		1890	2047	psbA-matK	LSC	Intergenic
3	TCC	3		2352	2510	matK	LSC	Genes
4	CA	4		3106	3263	matK	LSC	Genes
5	TA	4		4836	4993	trnK-UUU-rps16	LSC	Intergenic
6	AGAT	3		4900	5061	trnK-UUU-rps16	LSC	Intergenic
7	TA	4		7512	7669	trnQ-UUG-psbK	LSC	Intergenic
8	ATT	3		9303	9461	trnS-GCU-trnG-UCC	LSC	Intergenic
9	AT	4		10533	10690	trnG-UCC-trnR-UCU	LSC	Intergenic
10	ATTT	3		11096	11257	atpA	LSC	Genes
11	TA	5		15557	15716	atpH-atpI	LSC	Intergenic
12	TTA	3		15577	15735	atpH-atpI	LSC	Intergenic
13	AAC	3		16007	16165	atpI	LSC	Genes
14	TTA	3		16817	16975	rps2	LSC	Genes
15	TTC	3		23392	23550	rpoC1	LSC	Genes
16	AT	4		28344	28501	rpoB-trnC-GCA	LSC	Intergenic
17	CTTG	3		29452	29613	trnC-GCA-petN	LSC	Intergenic
18	AAG	3		31789	31947	psbM-trnD-GUC	LSC	Intergenic
19	CT	4		31967	32124	psbM-trnD-GUC	LSC	Intergenic
20	ATTA	3		33670	33831	trnE-UUC-trnT-GGU	LSC	Intergenic
21	AT	5		33841	34000	trnE-UUC-trnT-GGU	LSC	Intergenic
22	GA	4		38023	38180	trnS-UGA	LSC	Genes
23	AAT	3		38866	39024	psbZ-trnG-UCC	LSC	Intergenic
24	AT	4		39007	39164	psbZ-trnG-UCC	LSC	Intergenic
25	TA	5		39019	39178	psbZ-trnG-UCC	LSC	Intergenic
26	TAA	3		39297	39455	psbZ-trnG-UCC	LSC	Intergenic
27	TAA	3		39705	39863	trnG-UCC-trnfM-CAU	LSC	Intergenic
28	TCT	3		40285	40443	rps14-psaB	LSC	Intergenic
29	ATG	3		44047	44205	psaA	LSC	Genes
30	ATT	3		45314	45472	psaA-ycf3	LSC	Intergenic
31	AT	4		45426	45583	psaA-ycf3	LSC	Intergenic
32	TAAG	3		46208	46369	ycf3 intron 1	LSC	Intron
33	AAT	3		47471	47629	ycf3-trnS-GGA	LSC	Intergenic
34	TA	4		50197	50354	trnT-UGU-trnL-UAA	LSC	Intergenic
35	AT	4		50209	50366	trnT-UGU-trnL-UAA	LSC	Intergenic
36	AT	4		50590	50747	trnT-UGU-trnL-UAA	LSC	Intergenic
37	AT	4		50602	50759	trnT-UGU-trnL-UAA	LSC	Intergenic
38	ATA	3		57691	57849	atpB-rbcL	LSC	Intergenic
39	TTG	3		58421	58579	atpB-rbcL	LSC	Intergenic
40	AT	4		58754	58911	rbcL	LSC	Genes
41	GA	4		58938	59095	rbcL	LSC	Genes
42	GCT	3		59832	59990	rbcL	LSC	Genes
43	AT	4		60371	60528	rbcL-accD	LSC	Intergenic
44	AT	4		60823	60980	accD	LSC	Genes
45	AGT	3		61080	61238	accD	LSC	Genes
46	GGA	3		61442	61600	accD	LSC	Genes
47	AT	4		62679	62836	accD-psaI	LSC	Intergenic
48	TCTT	3		63908	64069	ycf4-cemA	LSC	Intergenic
49	TC	5		64291	64450	cemA	LSC	Genes
50	AT	4		65205	65362	petA	LSC	Genes
51	AT	4		66822	66979	petL	LSC	Genes
52	TTA	3		67106	67264	petA-psbJ	LSC	Intergenic
53	TTA	3		67351	67509	psbJ-psbL	LSC	Intergenic
54	TTA	4		68862	69023	psbE-petL	LSC	Intergenic
55	AT	4		70303	70460	trnP-UGG-psaJ	LSC	Intergenic
56	AAC	3		71531	71689	rps18	LSC	Genes
57	ATAA	3		71656	71817	rps18-rpl20	LSC	Intergenic
58	TTG	3		76585	76743	psbB	LSC	Genes
59	TCT	3		77218	77376	psbN	LSC	Genes
60	TTAT	3		78177	78338	psbH-petB	LSC	Intergenic
61	TTTC	3		78208	78369	psbH-petB	LSC	Intergenic
62	TTC	3		81559	81717	rpoA	LSC	Genes
63	ATA	3		82262	82420	rpoA-rps11	LSC	Intergenic
64	TTTC	3		85561	85722	rpl16 intron	LSC	Intron
65	TGC	3		86908	87066	rpl22	LSC	Genes
66	AT	4		87045	87202	rpl22	LSC	Genes
67	CTT	3		87575	87733	rpl2	IR	Genes
68	TA	4		88067	88224	rpl2 intron	IR	Intron
69	GA	4		89684	89841	ycf2	IR	Genes
70	GA	4		89696	89853	ycf2	IR	Genes
71	GA	4		90683	90840	ycf2	IR	Genes
72	ATT	3		92450	92608	ycf2	IR	Genes
73	GA	4		92886	93043	ycf2	IR	Genes
74	TCT	3		93569	93727	ycf2	IR	Genes
75	CTT	3		93675	93833	ycf2	IR	Genes
76	GGT	3		93939	94097	ycf2	IR	Genes
77	GAA	3		95420	95578	ycf2	IR	Genes
78	TA	4		96257	96414	ycf2	IR	Genes
79	TA	4		97700	97857	trnL-CAA-ndhB	IR	Intergenic
80	AG	4		98460	98617	ndhB	IR	Genes
81	AGA	3		98755	98913	ndhB	IR	Genes
82	AGA	3		100195	100353	ndhB	IR	Genes
83	AAG	3		103473	103631	rps12-trnV-GAC	IR	Intergenic
84	TTC	4		106732	106893	trnI-GAU intron	IR	Intron
85	CTG	3		108187	108345	rrn23	IR	Genes
86	CT	4		109748	109905	rrn23	IR	Genes
87	CAA	3		113241	113399	trnN-GUU-ndhF	IR	Intergenic
88	ATT	3		114563	114721	ndhF	SSC	Genes
89	TAA	3		115496	115654	ndhF	SSC	Genes
90	ATAG	3		115890	116051	ndhF	SSC	Genes
91	ATT	3		116371	116529	ndhF-rpl32	SSC	Intergenic
92	TTA	3		116523	116681	ndhF-rpl32	SSC	Intergenic
93	AAT	3		117670	117828	rpl32-trnL-UAG	SSC	Intergenic
94	AAT	3		119105	119263	ndhD-psaC	SSC	Intergenic
95	AATA	3		119354	119515	ndhD	SSC	Genes
96	TTA	3		122807	122965	ndhI	SSC	Genes
97	AT	4		124105	124262	ndhA intron	SSC	Intron
98	ATA	3		124178	124336	ndhA intron	SSC	Intron
99	TAA	3		127366	127524	rps15-ycf1	SSC	Intergenic
100	AT	4		127525	127682	ycf1	SSC	Genes
101	ATC	3		128959	129117	ycf1	SSC	Genes
102	TAAT	3		129212	129373	ycf1	SSC	Genes
103	TTA	3		130200	130358	ycf1	SSC	Genes
104	TC	4		131261	131418	ycf1	SSC	Genes

## Sheet: Oenothera argillicola-SSRs
	repeat motif	repeat	start	end	location	Genome region	Length of SSR(bp)	Region					Mononucletide	Dinucletide	Trinucletide	tetranucletide	pentanucletide	hexanucleotide	Total	parameter setting
	A	9	1806	1814	matK	CDS	9	LSC	A	64			144	36	55	9	0	5	249	Mono≥8 repeats; Di≥4 repeats; Tri≥3 repeats; tetra≥3 repeats; penta≥3 repeats
	A	12	3713	3724	trnK-UUU-rps16	IGS	12	LSC	T	69
	A	16	4118	4133	trnK-UUU-rps16	IGS	16	LSC	G	2			估算O. argillicola	88511	117283	136283
	A	9	4410	4418	trnK-UUU-rps16	IGS	9	LSC	C	9
	A	8	6581	6588	rps16-rbcL	IGS	8	LSC	AT	15
	A	11	9010	9020	atpB	CDS	11	LSC	AG	1			LSC	IR	SSC
	A	15	11932	11946	trnV-UAC intron	intron	15	LSC	CT	1			158	42	49
	A	10	15914	15923	trnFGAA-trnLUAA	IGS	10	LSC	GA	7
	A	11	20360	20370	ycf3 intron	intron	11	LSC	TA	9			Intergenic	Genes	Intron
	A	9	21338	21346	ycf3 intron	intron	9	LSC	TC	3			156	70	23
	A	8	32048	32055	psbD-trnTGGU	IGS	8	LSC	AAG	9
	A	10	32763	32772	psbD-trnTGGU	IGS	10	LSC	AAT	1
	A	8	32897	32904	psbD-trnTGGU	IGS	8	LSC	ACA	2
	A	8	33260	33267	psbD-trnTGGU	IGS	8	LSC	ACG	2
	A	11	33581	33591	trnTGGU-trnEUUC	IGS	11	LSC	AGA	3
	A	21	33935	33955	trnYGUA-trnDGUC	IGS	21	LSC	AGC	1
	A	9	34072	34080	trnYGUA-trnDGUC	IGS	9	LSC	AGG	1
	A	9	35056	35064	trnDGUC-psbM	IGS	9	LSC	AGT	1
	A	9	35461	35469	trnDGUC-psbM	IGS	9	LSC	ATA	1
	A	8	36401	36408	psbM-petN	IGS	8	LSC	ATT	4
	A	9	44509	44517	rpoC1	CDS	9	LSC	CAA	2
	A	9	46580	46588	rpoC2	CDS	9	LSC	CTA	1
	A	8	47116	47123	rpoC2	CDS	8	LSC	CTG	1
	A	8	49204	49211	rps2-atpI	IGS	8	LSC	CTT	1
	A	17	52529	52545	atpH-atpF	IGS	17	LSC	GAA	1
	A	10	52662	52671	atpH-atpF	IGS	10	LSC	GAC	1
	A	15	53484	53498	atpF intron	intron	15	LSC	GTT	1
	A	8	55976	55983	trnRUCU-trnGUCC	IGS	8	LSC	TAA	4
	A	13	56494	56506	trnGUCC intron	intron	13	LSC	TAT	1
	A	8	57661	57668	trnGUCC-trnSGCU	IGS	8	LSC	TCA	5
	A	10	58024	58033	trnSGCU-psbI	IGS	10	LSC	TCT	2
	A	12	58193	58204	psbI-psbK	IGS	12	LSC	TTA	3
	A	8	59332	59339	trnQUUG-accD	IGS	8	LSC	TTC	6
	A	22	59841	59862	trnQUUG-accD	IGS	22	LSC	TTG	1
	A	10	60651	60660	trnQUUG-accD	IGS	10	LSC	AAAG	1
	A	8	63448	63455	accD-psaI	IGS	8	LSC	AGAC	1
	A	9	63561	63569	accD-psaI	IGS	9	LSC	ATAC	1
	A	12	65906	65917	ycf4-cemA	IGS	12	LSC	ATGG	1
	A	8	67202	67209	petA	CDS	8	LSC	ATTA	1
	A	8	68391	68398	petA-psbJ	IGS	8	LSC	CCAT	1
	A	16	70151	70166	psbE-petL	IGS	16	LSC	TTCT	1
	A	13	73239	73251	rps18-rpl20	IGS	13	LSC	TTTA	1
	A	22	75928	75949	clpP-psbB	IGS	22	LSC	TTTC	1
	A	8	78668	78675	psbH	CDS	8	LSC	ACGTAA	1
	A	9	79461	79469	petB intron	intron	9	LSC	CATTTT	1
	A	15	85351	85365	rpl14-rpl16	IGS	15	LSC	GAGGAA	2
	A	16	85380	85395	rpl14-rpl16	IGS	16	LSC	TTTAAA	1
	A	10	87008	87017	rpl16-rps3	IGS	10	LSC
	A	8	90973	90980	trnICAU-ycf2	IGS	8	IR
	A	9	91055	91063	trnICAU-ycf2	IGS	9	IR
	A	9	91177	91185	trnICAU-ycf2	IGS	9	IR
	A	9	91299	91307	trnICAU-ycf2	IGS	9	IR
	A	8	93222	93229	ycf2	CDS	8	IR
	A	9	93807	93815	ycf2	CDS	9	IR
	A	8	113891	113898	rrn5-trnR-ACG	IGS	8	IR
	A	8	115872	115879	ndhF	CDS	8	IR
	A	18	117751	117768	ndhF-rpl32	IGS	18	SSC
	A	8	118340	118347	rpl32	CDS	8	SSC
	A	20	118520	118539	rpl32-trnLUAG	IGS	20	SSC
	A	18	118718	118735	rpl32-trnLUAG	IGS	18	SSC
	A	12	120409	120420	ndhD	CDS	12	SSC
	A	12	123901	123912	ndhG-ndhI	IGS	12	SSC
	A	8	127979	127986	ndhH-rps15	IGS	8	SSC
	A	8	134356	134363	ycf1	CDS	8	SSC
	T	9	2111	2119	matK	CDS	9	LSC
	T	14	5645	5658	rps16 intron	intron	14	LSC
	T	10	6624	6633	rps16-rbcL	IGS	10	LSC
	T	9	8887	8895	rbcL-atpB	IGS	9	LSC
	T	9	16601	16609	trnLUAA intron	intron	9	LSC
	T	8	19588	19595	trnS-GGA-ycf3	IGS	8	LSC
	T	10	20044	20053	trnS-GGA-ycf3	IGS	10	LSC
	T	8	20768	20775	ycf3 intron	intron	8	LSC
	T	12	22185	22196	ycf3 intron	intron	12	LSC
	T	8	22439	22446	ycf3 intron	intron	8	LSC
	T	9	28519	28167	trnG-GCC-psbZ	IGS	-351	LSC
	T	14	29383	29396	psbZ-psbC	IGS	14	LSC
	T	9	32541	32549	psbD-trnTGGU	IGS	9	LSC
	T	14	33011	33024	psbD-trnTGGU	IGS	14	LSC
	T	8	33249	33256	psbD-trnTGGU	IGS	8	LSC
	T	9	34094	34102	trnYGUA-trnDGUC	IGS	9	LSC
	T	10	34442	34451	trnDGUC-psbM	IGS	10	LSC
	T	8	35024	35031	trnDGUC-psbM	IGS	8	LSC
	T	8	38469	38476	trnCGCA-rpoB	IGS	8	LSC
	T	8	43319	43326	rpoB-rpoC1	IGS	8	LSC
	T	8	44523	44530	rpoC1	CDS	8	LSC
	T	8	46976	46983	rpoC2	CDS	8	LSC
	T	13	49317	49329	rpoC2-rps2	IGS	13	LSC
	T	8	51937	51944	atpI-atpH	IGS	8	LSC
	T	10	52233	52242	atpH-atpF	IGS	10	LSC
	T	8	53432	53439	atpF intron	intron	8	LSC
	T	9	57916	57924	trnSGCU-psbI	IGS	9	LSC
	T	12	58180	58191	psbI-psbK	IGS	12	LSC
	T	8	58735	58742	psbK-trnQUUG	IGS	8	LSC
	T	12	58840	58851	psbK-trnQUUG	IGS	12	LSC
	T	10	59198	59207	trnQUUG-accD	IGS	10	LSC
	T	13	65526	65538	ycf4-cemA	IGS	13	LSC
	T	8	67934	67941	petA-psbJ	IGS	8	LSC
	T	18	70018	70035	psbE-petL	IGS	18	LSC
	T	9	72408	72416	psaJ-rpl33	IGS	9	LSC
	T	9	72704	72712	rpl33-rps18	IGS	9	LSC
	T	8	72715	72722	rpl33-rps18	IGS	8	LSC
	T	8	72864	72871	rpl33-rps18	IGS	8	LSC
	T	13	74045	74057	rpl20-rps12	IGS	13	LSC
	T	8	74556	74563	rpl20-rps12	IGS	8	LSC
	T	10	78075	78084	psbB-psbT	IGS	10	LSC
	T	8	81208	81215	petD intron	intron	8	LSC
	T	8	87812	87819	rpl22	CDS	8	LSC
	T	8	88212	88219	rpl22	CDS	8	LSC
	T	10	88637	88646	rps19-rpl2	IGS	10	IR
	T	9	88650	88658	rps19-rpl2	IGS	9	IR
	T	8	101034	101041	ndhB intron	intron	8	IR
	T	13	104315	104327	rps7-rps12	IGS	13	IR
	T	9	114040	114048	rrn5-trnR-ACG	IGS	9	IR
	T	10	117456	117465	ndhF-rpl32	IGS	10	IR
	T	15	117835	117849	ndhF-rpl32	IGS	15	SSC
	T	10	118973	118982	trnL-UAG-ccsA	IGS	10	SSC
	T	8	120998	121005	ndhD	CDS	8	SSC
	T	10	128379	128388	rps15-ycf1	IGS	10	SSC
	T	10	129725	129734	rps15-ycf1	IGS	10	SSC
	T	12	129799	129810	rps15-ycf1	IGS	12	SSC
	T	11	129820	129830	rps15-ycf1	IGS	11	SSC
	T	9	129902	129910	rps15-ycf1	IGS	9	SSC
	T	10	130044	130053	rps15-ycf1	IGS	10	SSC
	T	11	131313	131323	rps15-ycf1	IGS	11	SSC
	T	8	131389	131396	rps15-ycf1	IGS	8	SSC
	T	9	131589	131597	rps15-ycf1	IGS	9	SSC
	T	8	131971	131978	rps15-ycf1	IGS	8	SSC
	T	8	133607	133614	rps15-ycf1	IGS	8	SSC
	T	8	133649	133651	rps15-ycf1	IGS	3	SSC
	T	9	133701	133709	rps15-ycf1	IGS	9	SSC
	T	10	134107	134116	rps15-ycf1	IGS	10	SSC
	T	11	134163	134173	rps15-ycf1	IGS	11	SSC
	T	10	134515	134524	rps15-ycf1	IGS	10	SSC
	G	8	28168	28175	trnfM-CAU-trnGGCC	IGS	8	LSC
	G	8	39259	39266	rpoB	CDS	8	LSC
	C	12	4106	4117	trnK-UUU-rps16	IGS	12	LSC
	C	16	18029	18044	trnTUGU-rps4	IGS	16	LSC
	C	8	67128	67130	petA	CDS	3	LSC
	C	9	88628	88636	rps19-rpl2	IGS	9	IR
	C	8	93319	93326	ycf2	CDS	8	IR
	C	8	101700	101707	ndhB	CDS	8	IR
	C	8	108343	108350	rrn16-trnI-GAU	IGS	8	IR
	C	12	117739	117750	ndhF-rpl32	IGS	12	SSC
	C	9	118964	118972	trnLUAG-ccsA	IGS	9	SSC
	AT	4	1570	1577	trnKUUU	CDS	8	LSC
	AT	4	7925	7932	rbcL	CDS	8	LSC
	TCA	3	1452	1460	psbA-trnK-UUU	IGS	9	LSC
	CCAT	3	6471	6482	rps16-rbcL	IGS	12	LSC
	AGC	3	6846	6854	rbcL	CDS	9	LSC
	TC	4	7741	7748	rbcL	CDS	8	LSC
	ACA	3	8256	8264	atpB-rbcL	IGS	9	LSC
	TTA	3	8960	8968	atpB-rbcL	IGS	9	LSC
	AAT	3	15506	15514	trnF-GAA-ndhJ	IGS	9	LSC
	TA	4	17435	17442	trnLUAA-trnTUGU	IGS	8	LSC
	TA	4	17486	17493	trnLUAA-trnTUGU	IGS	8	LSC
	TCA	3	19839	19847	ycf3-trnS-GGA	IGS	9	LSC
	AT	4	22438	22445	ycf3 intron	intron	8	LSC
	TCA	3	23714	23722	ycf3 intron	Intron	9	LSC
	CAA	3	24334	24342	ycf3 intron	Intron	9	LSC
	TCA	3	25938	25946	psaB	CDS	9	LSC
	AGA	3	27471	27479	rps14	CDS	9	LSC
	CT	4	29271	29278	trnSUGA-psbC	IGS	8	LSC
	AT	4	32728	32735	psbD-trnTGGU	IGS	8	LSC
	AT	4	33521	33528	trnTGGU-trnEUUC	IGS	8	LSC
	TAT	3	35014	35022	psbM-trnD-GUC	IGS	9	LSC
	ATT	3	38431	38439	rpoB-trnC-GCA_	IGS	9	LSC
	TA	4	39051	39058	rpoB	CDS	8	LSC
	TA	4	44419	44426	rpoC1	CDS	8	LSC
	AT	5	45749	45758	rpoC2	CDS	10	LSC
	TAA	3	50083	50091	rps2-atpI	IGS	9	LSC
	GTT	3	50898	50906	atpI	CDS	9	LSC
	AAG	4	51372	51383	atpI-atpH	IGS	12	LSC
	CTA	3	53141	53149	atpF intron	Intron	9	LSC
	TTC	3	54468	54476	atpA	CDS	9	LSC
	AGAC	3	54612	54623	atpA	CDS	12	LSC
	TAA	3	57332	57340	trnS-GCU-trnG-UCC	IGS	9	LSC
	TA	5	57607	57616	trnGUCC-trnSGCU	IGS	10	LSC
	ATGG	3	60155	60166	trnQ-UUG-accD	IGS	12	LSC
	AGG	3	60985	60993	trnQ-UUG-accD	IGS	9	LSC
	AAG	3	61362	61370	trnQ-UUG-accD	IGS	9	LSC
	AAG	3	61374	61382	trnQ-UUG-accD	IGS	9	LSC
	AAG	3	61386	61394	trnQ-UUG-accD	IGS	9	LSC
	AAG	3	61419	61427	trnQ-UUG-accD	IGS	9	LSC
	AAG	3	61431	61439	trnQ-UUG-accD	IGS	9	LSC
	AAG	3	61488	61496	trnQ-UUG-accD	IGS	9	LSC
	TA	4	63911	63918	accD-psaI	IGS	8	LSC
	TC	4	65392	65399	ycf4-cemA	IGS	8	LSC
	AT	4	66856	66863	petA-psbJ	IGS	8	LSC
	TTC	3	67841	67849	petA-psbJ	IGS	9	LSC
	AAAG	3	68352	68363	petA-psbJ	IGS	12	LSC
	TTA	3	68777	68785	psbJ	CDS	9	LSC
	AGT	3	70076	70084	psbE-petL_	IGS	9	LSC
	ATTA	3	70917	70928	petG-trnW-CCA	IGS	12	LSC
	TA	4	71183	71190	trnWCCA-trnPUGG	IGS	8	LSC
	AT	5	71500	71509	trnPUGG-psaJ	IGS	10	LSC
	TTTA	3	72319	72330	psaJ-rpl33	IGS	12	LSC
	TTG	3	77287	77295	psbB	CDS	9	LSC
	TCT	3	77920	77928	psbB	CDS	9	LSC
	AT	8	79128	79143	petB intron	intron	16	LSC
	TTC	3	82364	82372	rpoA	CDS	9	LSC
	ACGTAA	4	83518	83541	rps11	CDS	24	LSC
	TTTAAA	3	84401	84418	rps8	CDS	18	LSC
	AT	5	86093	86102	rpl16 intron	intron	10	LSC
	TTCT	3	86641	86652	rpl16 intron	Intron	12	LSC
	AT	4	88185	88192	rpl22	CDS	8	LSC
	CTT	3	88759	88767	rpl2	CDS	9	IR
	CAA	3	90822	90830	trnI-CAU-ycf2	IGS	9	IR
	GA	4	91155	91162	trnICAU-ycf2	IGS	8	IR
	GA	4	91277	91284	trnICAU-ycf2	IGS	8	IR
	GA	4	91399	91406	ycf2	CDS	8	IR
	GA	4	91411	91418	ycf2	CDS	8	IR
	GA	4	93842	93849	ycf2	CDS	8	IR
	ACA	4	96259	96270	ycf2	CDS	12	IR
	GAC	5	97505	97519	ycf2	CDS	15	IR
	GAGGAA	6	97823	97858	ycf2	CDS	36	IR
	GAGGAA	5	97874	97903	ycf2	CDS	30	IR
	GAA	3	97982	97990	ycf2	CDS	9	IR
	AAG	3	98183	98191	ycf2	CDS	9	IR
	AG	4	100408	100415	ndhB	CDS	8	IR
	AGA	3	102142	102150	ndhB	CDS	9	IR
	AAG	3	105388	105396	rps12-trnV-GAC	IGS	9	IR
	ACG	4	107809	107820	rrn16-trnI-GAU	IGS	12	IR
	ACG	3	108175	108183	rrn16-trnI-GAU	IGS	9	IR
	CTG	3	110623	110631	rrn23	CDS	9	IR
	GA	4	112526	112533	rrn23-rrn45	IGS	8	IR
	ATT	3	113873	113881	rrn5-trnR-ACG	IGS	9	IR
	ATT	3	115905	115913	ndhF	CDS	9	IR
	ATT	3	116754	116762	ndhF	CDS	9	IR
	TAA	3	116841	116849	ndhF	CDS	9	IR
	TAA	3	117516	117524	ndhF-rpl32	IGS	9	SSC
	TA	5	117589	117598	ndhF-rpl32	IGS	10	SSC
	TA	4	118962	118969	trnLUAG-ccsA	IGS	8	SSC
	AT	5	120101	120110	ccsA-ndhD	IGS	10	SSC
	TTA	3	120261	120269	ndhD	CDS	9	SSC
	GA	4	120518	120525	ndhD	CDS	8	SSC
	AT	7	121990	122003	ndhD-psaC	IGS	14	SSC
	TTC	3	124985	124993	ndhA	CDS	9	SSC
	AT	4	125292	125299	ndhA intron	intron	8	SSC
	ATA	3	125370	125378	ndhA intron	Intron	9	SSC
	AT	5	128407	128416	rps15-ycf1	IGS	10	SSC
	TCT	3	129626	129634	ycf1	CDS	9	SSC
	TTC	3	129796	129804	ycf1	CDS	9	SSC
	CATTTT	3	130098	130115	ycf1	CDS	18	SSC
	AGA	3	130266	130274	ycf1	CDS	9	SSC
	ATAC	3	130679	130690	ycf1	CDS	12	SSC
	TTTC	3	131659	131670	ycf1	CDS	12	SSC
	TTC	3	133351	133359	ycf1	CDS	9	SSC
	TC	4	133775	133782	ycf1	CDS	8	SSC
	TCA	3	133865	133873	ycf1	CDS	9	SSC
	\'a1\'a2GAA	\'d6\	'd8\'b8\'b4\'b4\'ce\'ca\'fd\'a3\'ba 3 \'c6\'f0\'ca\'bc\'ce\'bb\'d6\'c3\'a3\'ba 164827
	677gtagagccgg	atcga	aacgttggctaggtaagcgtcctgtagtaagaggggtagttatgaaccccgtagaccatccccatgggggtggtgaagggagggccccaattggtagaaaaaaacccgcaaccccttggggttatccggcacttgGAAGAAGAAgtagaaaaaggaataaatatagtgagaatttgattcttcgtcgccgtagtaaatagggtagaaaatctaatttctttcgtcgtcttcaaaaaaaaatgtaaaaaaaaaagggggggggtaatgcattatgaaacgttcactcaaaaacaa 164985
	fs17

[truncated: 3 more sheets: Psidium guajava -SSRs, Stockwellia quadrifida-SSRs, Syzygium cumini-SSRs]
