# Supplementary material for: The Complete Chloroplast Genome of Heimia myrtifolia and Comparative Analysis within Myrtales
Source: Molecules. 2018 Apr 8;23(4):846. doi: 10.3390/molecules23040846 (PMC6017443; doi:10.3390/molecules23040846)
Supplement: Supplementary file 1 [file molecules-23-00846-s001.zip › Supplementary/Table S4 The nucleotide variability (Pi) value among 12 species.xlsx]

## Sheet: 图A
Gene	Nucleotide diversity（Pi）	Region
accD	0.08801	LSC
atpA	0.14116	LSC
atpB	0.0242	LSC
atpE	0.0245	LSC
atpF	0.0386	LSC
atpH	0.01718	LSC
atpI	0.02548	LSC
cemA	0.035	LSC
clpP	0.0662	LSC
matK	0.06782	LSC
ndhC	0.02304	LSC
ndhJ	0.02814	LSC
ndhK	0.02686	LSC
petA	0.03358	LSC
petB	0.02041	LSC
petD	0.02058	LSC
petG	0.01302	LSC
petL	0.01941	LSC
petN	0.01835	LSC
psaA	0.01718	LSC
psaB	0.0191	LSC
psaI	0.03773	LSC
psaJ	0.03007	LSC
psbA	0.01729	LSC
psbB	0.02594	LSC
psbC	0.01887	LSC
psbD	0.01447	LSC
psbE	0.01172	LSC
psbF	0.01023	LSC
psbH	0.03979	LSC
psbI	0.01884	LSC
psbJ	0.02193	LSC
psbK	0.0298	LSC
psbL	0.00971	LSC
psbM	0.01544	LSC
psbN	0.00918	LSC
psbT	0.01992	LSC
psbZ	0.019	LSC
rbcL	0.02402	LSC
rpl14	0.03806	LSC
rpl16	0.03528	LSC
rpl20	0.04216	LSC
rpl22	0.07243	LSC
rpl33	0.04659	LSC
rpl36	0.03668	LSC
rpoA	0.03256	LSC
rpoB	0.02435	LSC
rpoC1	0.02483	LSC
rpoC2	0.04132	LSC
rps2	0.02807	LSC
rps3	0.05123	LSC
rps4	0.02748	LSC
rps8	0.03891	LSC
rps11	0.03304	LSC
rps12	0.11946	LSC
rps14	0.0239	LSC
rps16	0.04339	LSC
rps18	0.02461	LSC
rps19	0.04529	LSC
ycf3	0.01748	LSC
ycf4	0.03636	LSC
ndhB	0.00728	IR
rpl2	0.10587	IR
rpl23	0.01107	IR
rps7	0.00586	IR
ycf1	0.11396	IR
ycf2	0.02965	IR
ccsA	0.13737	SSC
ndhA	0.03658	SSC
ndhD	0.04542	SSC
ndhE	0.0302	SSC
ndhF	0.05316	SSC
ndhG	0.03961	SSC
ndhH	0.0321	SSC
ndhI	0.02971	SSC
psaC	0.02765	SSC
rpl32	0.06579	SSC
rps15	0.06142	SSC

## Sheet: 图B
Table S4 The nucleotide variability (Pi) value among 12 species
	Nucleotide diversity（Pi）	Region
trnH-GUG-psbA	0.14472	LSC
psbA-trnK-UUU	0.03417	LSC
trnK-UUU-matK	0.08539	LSC
matK-trnK-UUU	0.06492	LSC
trnK-UUU-rps16	0.21341	LSC
rps16 intron	0.06749	LSC
trnQ-UUG-psbK	0.08561	LSC
psbK-psbI	0.06325	LSC
trnS-GCU-trnG-UCC	0.13469	LSC
trnG-UCC intron	0.06278	LSC
trnG-UCC-trnR-UCU	0.2126	LSC
trnR-UCU-atpA	0.17483	LSC
atpF intron	0.04986	LSC
atpF-atpH	0.0895	LSC
atpH-atpI	0.09796	LSC
atpI-rps2	0.13088	LSC
rps2-rpoC2	0.09335	LSC
rpoC1 intron	0.04082	LSC
rpoB-trnC-GCA	0.08854	LSC
trnC-GCA-petN	0.17318	LSC
psbM-trnD-GUC	0.08884	LSC
trnD-GUC-trnY-GUA	0.10004	LSC
trnE-UUC-trnT-GGU	0.1425	LSC
trnT-GGU-psbD	0.07704	LSC
psbC-trnS-UGA	0.10045	LSC
trnS-UGA-psbZ	0.06984	LSC
psbZ-trnG-UCC	0.16282	LSC
trnG-UCC-trnfM-CAU	0.14582	LSC
trnfM-CAU-rps14	0.08503	LSC
rps14-psaB	0.02755	LSC
psaB-psaA	0.11091	LSC
psaA-ycf3	0.07175	LSC
ycf3 intron1	0.03821	LSC
ycf3 intron2	0.04574	LSC
ycf3-trnS-GGA	0.08025	LSC
trnS-GGA-rps4	0.07214	LSC
rps4-trnT-UGU	0.214	LSC
trnT-UGU-trnL-UAA	0.13295	LSC
trnL-UAA intron	0.05204	LSC
trnL-UAA-trnF-GAA	0.14799	LSC
trnF-GAA-ndhJ	0.1019	LSC
ndhJ-ndhK	0.16686	LSC
ndhC-trnV-UAC	0.11711	LSC
trnV-UAC intron	0.0371	LSC
trnV-UAC-trnM-CAU	0.04387	LSC
trnM-CAU-atpE	0.1001	LSC
atpB-rbcL	0.13123	LSC
accD-psaI	0.09826	LSC
psaI-ycf4	0.07449	LSC
ycf4-cemA	0.14264	LSC
cemA-petA	0.05964	LSC
petA-psbJ	0.14381	LSC
psbJ-psbL	0.05642	LSC
psbE-petL	0.04604	LSC
petL-petG	0.07243	LSC
petG-trnW-CCA	0.09799	LSC
trnW-CCA-trnP-UGG	0.12798	LSC
trnP-UGG-psaJ	0.08925	LSC
psaJ-rpl33	0.09874	LSC
rpl33-rps18	0.16958	LSC
rps18-rpl20	0.09789	LSC
rpl20-rps12	0.07532	LSC
rps12-clpP	0.09307	LSC
clpP intron1	0.03453	LSC
clpP-psbB	0.05602	LSC
psbB-psbT	0.11894	LSC
psbN-psbH	0.02339	LSC
petB intron	0.05257	LSC
petD intron	0.04939	LSC
petD-rpoA	0.07589	LSC
rpl36-rps8	0.08955	LSC
rps8-rpl14	0.15514	LSC
rpl16 intron	0.0589	LSC
trnI-CAU-ycf2	0.03633	IR
ycf2-trnL-CAA	0.04066	IR
trnL-CAA-ndhB	0.01814	IR
ndhB intron	0.00499	IR
ndhB-rps7	0.01152	IR
rps12 intron	0.00879	IR
rps12-trnV-GAC	0.02337	IR
trnV-GAC-rrn16	0.01654	IR
rrn16-trnI-GAU	0.03025	IR
trnI-GAU intron	0.011	IR
trnI-GAU-trnA-UGC	0.00265	IR
trnA-UGC intron	0.00961	IR
trnA-UGC-rrn23	0.01475	IR
rrn23-rrn4.5	0.01702	IR
rrn4.5-rrn5	0.01349	IR
rrn5-trnR-ACG	0.01668	IR
trnR-ACG-trnN-GUU	0.0429	IR
trnN-GUU-ndhF	0.01142	IR
ndhF-rpl32	0.16151	SSC
rpl32-trnL-UAG	0.18891	SSC
trnL-UAG-ccsA	0.13058	SSC
ccsA-ndhD	0.16515	SSC
psaC-ndhE	0.10043	SSC
ndhE-ndhG	0.12404	SSC
ndhG-ndhI	0.12833	SSC
ndhA intron	0.06494	SSC
rps15-ycf1	0.61939	SSC
